# Supplementary material for: Reproducibility and Consistency of In Vitro Nucleosome Reconstitutions Demonstrated by Invitrosome Isolation and Sequencing
Source: PLoS One. 2014 Aug 5;9(8):e103752. doi: 10.1371/journal.pone.0103752 (PMC4122377; doi:10.1371/journal.pone.0103752)
Supplement: Data Raw Reads S1 — Raw Illumina sequencing reads used in this analysis. (ZIP) [file pone.0103752.s011.zip]

Archive with 2 entries (2 files):
- S10_raw_reads.txt
- ._S10_raw_reads.txt
