# Supplementary material for: Reproducibility and Consistency of In Vitro Nucleosome Reconstitutions Demonstrated by Invitrosome Isolation and Sequencing
Source: PLoS One. 2014 Aug 5;9(8):e103752. doi: 10.1371/journal.pone.0103752 (PMC4122377; doi:10.1371/journal.pone.0103752)
Supplement: Data Raw Reads S1 — Raw Illumina sequencing reads used in this analysis. (ZIP) [file pone.0103752.s011.zip › S10_raw_reads.txt]

.ATTTGTCAGACCAAGTTTACTCATATATACTTTAG
.ACTTCGGACCCACCCGTATATACATCGCGCGTCTG
.ATTAGCACTCCACTATTAATGGCCAGGCTTTAGTA
.ACTTCCCTCGTGCGCTCTCCTGTTCCGACCCTGCC
.AGTAGGTGTAAACCTTAAACTGCCGTACGTATAGG
.AGTTAGAAGGCGATGCGCTGCGCATCGGGAGCGGC
.AGTGAAATCATTTATATTGCAGTGGTCTTACCTGC
.GGTTAGCTCACGCTGTAGGTATCTCAGTTCGGTGT
.TCTAGCGGTCGGGCTGAACGGGGGGTTCGCGCACA
.TCTTAGGCTGCGCCACTGTTGGGAAGGGCGATCGG
.GATTGTTCCGACCCTGCCGCTTACCGGATACCTGT
.CATAACGGGGGGTTCGTGCACACAGCCCAGCTTGG
.ATTTGTCAGACCAAGTTTACTCATATATACTTTAG
.TCTCTGGACAAGGGAAAACGCAAGCGCAAAGAGAA
GTCTTCTTTCCTGCGTTATCCCCTGATTCTGTGGAC
CCCTTGAGTCCAACCCGGTAAGACACGACTTATCGC
GATTACGGGGAAAGCCGGCGAACGTGGCGAGAAAGG
GATTAACTTCGAGCTTGGTAACATAAGTAAGCGCGA
TTCTTCCCGACTGGCAAGCGGGCCGTGCGCTCAACG
TCTTAGCCCAGCTTGGAGCGAACGACCTACACCGAA
TAATATTCACGCACCTCTCGCCCTTCCCACAATTTT
TCTTAGGGAAGAAAGCGAAAGGAGCGGGCGCTCGCG
TTCTCGCCCCTGGAAGCCGGCCCAGATCACCGGCAC
TTGAACTCTTTAAATCCACAAACAGATTATAACTTC
CGATTGACGGGGAAAGCCGGCGACCGTGGCGAGACA
CAGTCTCAGCGCTCTTTCTATTTCGTTCATCCATAC
CCCTTCTCATGCCTGACATTTATATTCCCCAGAACA
TGCTTCCCCCATGTTGTGCAAAAAAGCGGTTAGCTC
GCTTACAGGATGTATATCTCTGCCAATTGCTTGGAG
GTCTTCCCCTGATTCTGTGGATAACCGTATTCCCGC
GATTCGGGGAAAGCCGGCGAACGTGGCGAGAAAGGA
GATTAGTATATATGAGTAAACTTGGTCTGACAGTTA
GATTTGGCGAATGGGACGCGCCCTGTAGCGGCGCAT
GCATTCAGCCTCCATCCAGTCTATTACTTGTTGCAG
TCTTTTCGCCTTGATCGTTGGGAACCGGAGCTGACT
GATTCGCAGATACCAAATACTGTTCTTCTAGTGTAG
TCTTTTCTCCTTGATCTCTCTTAACCCTCTATTAAT
TTGTTCCACAAACAGACGATAACGTCCCTCCCCTTT
CCCTTCCCCCGTGCGCTCTCCTGTTCCGACCCTGCC
GTCTTCCCCTGATTCTGTGGATAACCGCATTACAGC
GATTACGCTGTAGGCATCTCAGTTCGGTGTAGGTCG
CAGTCTCAGCGATCTGTCTATTTCGTTCATCCATAG
GATTACGCTGTAGGTATCTCAGTTCGGTGTAGGTCG
TTGTTTGGCCGATTCATTAATGCAGCTGGCACGACA
CTATTTTTCATAAACTTCCTCTTACCATCACCATTT
GTCTTAGGCTGCGCAACTGTTGGGAAGGGCGATCGG
GTCTACCGACCTGTCCGGTGCCCTGAATGAACTGCA
CGATAGACGCGCGATGTATATACGGGTGGGTCCGAC
TAATTGTCTTCCGTCTGACCCACCCGTATCTACATC
GATTAATACTGTTCTTCTAGTGTAGCCGTAGTTAGG
ATATATGGCGAATGGGACGCGCCCTGTAGCGGCGCA
GCATAACGGGGGGGTCGGGCACACAGCCCAGCTTGG
GTCTTGCCAGTGGCGATAAGTCGTGTCTTACCGCGT
GATTTGACGGGGAAAGCCGGCGAACGTGGCGAGAAA
CAGTACTGGTAACAGGATTAGCCGAGCGAGGTATGT
CAGTTGCGCTGCGAATCGGGAGCGGCGATACCGTAA
TCTTATCCCATATTGCAGCTAACGACCACACCATAC
GTCTAAGAAATGCGGTCACATGGGCGGCACAGTTTT
TTGTTCCACAAACAGACGATAACGGCTCTCTCTTTT
GATTAATACTGTTCTTCTAGTGTAGCCGTAGTTAGG
TCTTAGCGGTCGGGCTGAACGGGGGGTTCGTGCACA
TTGTTTGGCCGCTTCATTCATGCAGCTGGCACGACA
GTCTCGCTACCTCGGGCGCTCTCCTGTTCCGACCCC
GATTTGACGGGGAAAGCCGGCGAACGTGGCGAGACA
CGATAGACGCGCGATGTATATACGGGGGGGTCCGAC
TTGTTCGTTCATCCATAGTTGCCTGACTCCCCGTCG
GCATAGGCGACCGGAATAAGGGACAGGAATATACGG
GTCTCCTTCAAACTTACCACTCAATATCAAAGATAA
GATTACCAGCGTTTCTGGGTGAGCAAAAACAGGCAG
GATTCGGGTGGGTCCGACGGAAGCCACTTCGCCGAG
CGATTGCTCACATGTTCTTTCCTGCGTTATCCCCTG
GTCTACCGACCTGTCCGGTGCCCTGAATGAACTGCA
TCTTTTCGCCTTGATCTTTGGGAACCGGCGCTGAAT
TTGTTGCCCGCGCGGTGGTGAACAAGCCCGCGGTAC
TGCTTGACTGGGAAAACCCTGGCGTTACCCAACTTA
TAATCCACCACACCCGCCTCGCTTAATGCGCCGCTA
TAATAGCGAACTACCTACACCGAACTGAGATACCTA
TGCTACCGTATTACCGCCTTTGAGTGAGCTGATACC
TGCTTCGGGTTTCGCCACCTCTGACTTGAGCGTCGA
GGGTAGCCGGCTTCTTCACTATCTTTAGTTAACCTA
TTGTTGGACAAGGGAAAACGCAAGCGCAAAGCGAAA
CAGTTAGCTAGACTGGGCGGTTTTATGGACAGCAAG
GTCTAGCGCAGGGGCGCCCGGTTCTTTTTGTCAAGA
TGCTCCGGTTTTCGCCACCTCTGACTTGAGCGTCGC
GCATAGGCCACCGGAATCAGGGACAGCAATATACGG
GATTACTACTTCAATTCGACTTTATCCTAACTCTTT
CGGTAGGGTTTCCGGCTGATACCCACGGTTTTCCCC
TTGTTGCCCGCGCGGTGTTGAACAAGCCCGCGGTAC
GTCTTCGTCTTGAGTCCAACCCGGTAAGACACGACT
TAATACACCGAACTGAGATACCTACAGCGTGAGCTA
CCCTTCTCATGCATGACATTTATATTCCCCATAACA
CAGTAGCTTGCAGTGGGCTTACATGGCGATAGCTAG
GTCTACTCACCAGTCACAGAAAAGCATCTTACGGAT
GATTTGCAACTTTATCCGCCTCCATCCAGTCTATTA
AACTAAACCCGACAGGACTATAAAGATACCAGGCGT
CGATTGCTCACATGTTCTTTCCTGCGTTATCCCCTG
GTCTAACTACCTTTCCTCTTCCCTTACTTAAATTCA
TCTTCCCGGCGTCGCGGCCTAGAACAGGATGTATAT
TCTTAGCCCAGCTTGGATCGAACGACCTACACCGAA
TCTTAGAAGATCTTAATTCGTATGCCGTCTTCTTCT
GCATTGCGCAGCCTGAATGGCGAATGGGACGCGCCC
TTGTCTTTGCAGGGCTTCCCAACCTTCCCAGAGGGC
CAGTTCCGAAGGTAACTGGCTTCAGCAGAGCGCAGA
GCATTCCCCGTCGTGTAGATAACTACGATACGGGAG
TTGTTGGCTTCATCCACCACATACAGGCCGTCGCGG
TCTTTTCCTGCTTTATCCCCTGATTCTGTGCACAAC
AACTACGGTTGGAAATGGAATCTCAAGGGAAGTCTG
GTCTACTCACCAGTCACAGAAAAGCATCTTACGGAT
GTCTAGGAAGAGTATGAGTATTCAACATTGCCGTGT
GATTTGCAACTTTATCCGCCTCCATCCAGTCTATTA
GCATAGGACCCGCGCCGGCCGGGCAAATTTGAAGGA
GATTTCCCAGTCACGACGTTGTAAAACGACGGCCAG
TTTTAGGCTTTCCACTTTATGCTTCCGGCTCGTATG
TCTTCCCGGCGTCGCGGCCTAGAACAGGATGTATAT
GATTTTCCGAAGGTAACTGGCTTCAGCAGAGCGCAG
TTGTAATCGCCTCGAAGCACATCCCCCTTTCGCCAG
TTGTTGGACAAGGTAAAACGCAAGCGCAAATATAAA
CAGTAGTTCACGGGAGACTTTATCTGACAGCAGACG
CCCTTCCCTCGTTCGCTCTCCTGTTCCGACCCTGCC
TTGTTGGAATTGTGAGCGGATAACAATTTCACACAG
CGATAGACGCGCGATGTATATACGGGTGGGTCCGAC
ATATATGGCGAATGGGACGCGCCCTGTATCGGCGCA
TTGTAGGCTTTACACTTTATGCTTCCGGCTCGTATG
TAATTAAGATCGGAAGTCGTATGCCGTCTTCTGCTT
TTGTAGACTGGGCGGTTTTATGGACAGCAAGCGAAC
ACGTTGACAACGTCGAGCACAGCTGCGCAAGGAACG
AACTAGGACTATCAAGATACCAGGCGTTTCCCCCTG
TTGTAGACTGGGCGGTTTTATGGACAGCCACCCAAC
GCATAAGCTCCCTCGTGCGCTCTCCTGTTACGACCC
GTCTTGAGTAAACTTGGTCTGACAGTTACCAATGCT
CAGTTGGCAATTCCGGTTCGCTTGCTGTCCATAAAA
AACAACACAATTCCTTTATCTAAAGCCAAACTTCTT
TTAAATTATTTTTGAAATAAAAACTGAAAAAAAAGA
TATTAGTATCTATGCGTACCCGTGGTCTGACCGTTC
CGATTGCTCACATGTTCTTTCCTGCGTTATCCCCTG
GCATAGGCCACCGTAATAAGGGACAGTAATATACGG
TCTTTGCCGGGCAGCTAGAGTAAGTAGTTCTCCAGT
CAGTTAGCTAGACTGGTCGGTTTTATGGACAGCCAG
TCTTTTCCTGCGTTATCCCCTGATTCTGTGGATACC
GATTTCCGTCGGACCAACCCGTATATACATCGCCCG
CAGTTGGGAACCGGAGCTGAATGAAGCCATACCAAA
GTCTTACATCCACAAACAGACGATAACGGCTCTATC
GATTTTCCGAAGGTAACTGGCTTCAGCAGAGCGCAG
CAGTTCCCTCGTGCGCTCTCCTGTTCCGACCCTGCC
TCTTACAGGATGTATATATCTTACACGTGCCTGGCG
GATTTGGCGAGACAGGAAGGGAAGAACGCGAAAGGA
GTCTAGGACCACTTCTGCGCTCGGCCCTTCCGGCTG
TCTTACTGGAGAATCCCGGTCTGCAGGCCGCTCAAT
TCTTTTCCTGCGTTATCCCCTGATTCTGTGTATAAC
TGCTTCATCGACTGTGGCCGGCTGGGTGGGGCGGAC
CCCTACAGCAAGCGAACCGGAATTGCCAGCTGGGGC
TGCTCCGGGTTTCGCCACCTCTGCCTTGCGCGTCGA
GATTTCATACAACGCCTGGCAGCTAGATAAAAACTC
TAATTGGCGAATGGGACGCGCCCTGTAGCGGCGCAT
GCATTGCGCAGCCTGAATGGCGAATGCGACGCGCCC
CGCTACCGTATTACCGCCTTTGCGTGAGCTGATACA
GGGTACGACGAGCGTGACACCACGATGCCTGTAGCA
TCTTCCGACCCTGCCGCTTACCGGATACCTGCCCGC
CGATAGCTCCACCGCGGTGGCGGCCGCTCTCGAGCC
CGATATCTCCACCGCGGTGGCGGCCGCTCTAGCGCC
TTAAATTATTTTTGAAATAAAACCTGAACAAAAAGC
AACTAGGCCCGCACCGATCGCCCTTCCCAACAGTTG
GCATTACATTTATTTCACACCACTAATACACTTTCT
GTGTAGGCTTTACACTTTATGCTTCCGGCTCGCCTG
TCTTTGCCGGGAAGCTAGAGTAAGTAGTTCGCCAGT
GATTACGCCAAGCGCGCAATTAACCCTCACTAAAGG
TCGTAGCTTGACGTGGGCCTACCAGGCGCTAGTTCG
TCTTCCCGGCGTCTCGTCCTAGAACAGGATTTATAT
GCATTGCGTTGCGCTCACTGCCCGCTTTCCAGTCGG
CGATCCTGCAACTTTATCCGCCTCCATCCAGTCTAT
GTCTTGAGTAAACTTGGTCTGCCAGTTACCAATGCT
GATTAGCTCCCTCGTGCGCTCTCCTGTTCCGACCCT
GATTAGGGAGCGTACCTCCCCACTTCGCGCTTCCTT
AACTACTGTTGGAAATGTAATCTCAAGGTAAGTCTC
CGATTGGCGAATGGGACGCGCCCTGTAGCGGCCCCT
CCCTTGGAAAATGGCCGCTTTTCTGGATTCATCGAC
GATTTCATACAACGCCTGGCAGCTAGATAAAAACTC
GGGTACGACGAGCGTGACACCACGATGCCTGTAGCA
CGATTGGCGAATGGGACGCGCCCTGTAGCGGCGCAT
CAGTCAGGAGATCCTGCCCCGGCACTTCGCCCAATA
CCCTACAGCAAGCGAACCGGCATTGACAGCTGGGGC
CCCTTGGCGGACCGCTATAAGGACATAGCGTTGGCT
TTGTTTCCGGATCAAGACCTACCAACTCTTTTTCCG
TTGTTCAGAAGAACTCGTCAAGAAGGCGATAGAAGG
CGATTACCTACAGCGTGAGCTATGAGAAAGCGCCAC
CAGTTCCGAAGTTAACTTGCTTCAGCAGAGCGCAGA
TCTTACAGGATGTATATATCTGCCACGTGCCTGGAG
TGCTTTCCTGCGTTATCCCCTGATTCTGTGGATAAC
CGATTACCTACAGCGTGAGCTATGAGAAAGCGCCAC
TCTTTCCGCCTTTCTCCCTTCGGGAAGCGTGGCGCT
GCATAGGGGCTCGCTCTCGATGTAACGCCATCGCGA
AACTAGCGCCACGCTTCCCGAAGGGAGACAGGCGGA
TTGTTCGTCCAACGCGCGGGGAGAGGCGGGCTGCGG
TAATTGCAGCACATCCCCCTTTCGCCAGCTGGCGTA
CAGTATTTCACTGTATACTTTATCTGACATCACACG
GTCTATGAAGAGTATGATTATTCAACATTTCCCGGT
TCTTCGTTCATCCATAGTTGCCTGACTCCCCGTCGT
TTGTTCGGCCAACGCGCGGGGAGAGGCGGGTTGGCC
CAGTAAGTCGGGTCTTACCGGGTTGGACTCAAGACG
TTGTTAGCTTGCAGTGGGCTTACATGGCGATAGCTA
AACTAGGACCACTTCTGCGCTCGGCCCTTCCGGCTG
GTCTAGCTGGCAATTCCGGTTCGCTTGCTGTCCCTA
GATTAGCTCCCTCGTGCGCTCTCCTGTTCCGACCCT
GGGTTCGCTGGATCAAATCTGTCGATCCTTCCCGCC
TTGTAGCGCGGCTATCGTGGCCGGCCCCCCCCTGCG
GCATAGCATGTAGCAGAATTTAAGCAGATAAGCGAT
GATTATCTCCCTCTTTCGCTCTCCTGTTCCTACCCT
CCCTACTCAACCAAGTCATTCTGAGACTAGTGTATG
TCTTAGCCGGTGAGCGTGGGTCTCGCCGTATCATTG
CCCTACCGCCTTTGAGTGAGCTGATACCGCTCGCCG
GTCTAGGCCCGCACCGATCGCCCTTCCCAACAGTTG
GTCTTACATCCACAAACCGACGATAACGTCTCTCTC
TTGTTCCCTGGAATCTATAGTAAGTAGTTCTCCAGT
GATTACGGGGAAAGCCGGCGAACGCGGAGAGACAGG
CCCTAAGCGTTAATAATTCAGAAGAACTCGTCAAGA
CCCTAGCCAGTCCGCAGAAACGGTGCTGACCCCGGA
CAGTTCGCTCTGCTAATCCTGTTACCAGTGGCTGCT
GCATAGGCGTTTCCCCCTGGAAGCTCCCTCGTGCGC
TGCTAAGCCAGTCCGCAGAAACGGTGCTGACCCCGT
GTCTTGCCTGACTCCCCGTCGTGTAGATACCTACGA
GCTTACTGGAGAATCCCTGTCTGCACGCCTCTCAAT
TTGTTCAGAAGAACTCGTAAAGAAGGCGATAGAAGG
GTCTAGCTGGCAATTCCGGTTCGCTTGCTGTCCATA
GATTTCGCCACTGGCAGCCGCCACTGGTAACAGGAT
TGCTCGCCAGCTGGCGAAAGGGGGATGTGCTGCCAG
TCTTCAGGCTGCGCAACTGTTGGGTAGGGCGATCGG
GGGTACGACGAGCGTGACACCACGATGCCTGTAGCA
TCTTAGAGCGAGGTATGTAGGCGGTGCTACAGAGTT
TAATTTGCGAATTTGACTCGCCCTGTATCTTCCCAT
TCTTTCCGGCTGGCTGGTTTATTGCTGATAAATCTG
GTCTTCTCATGCCTGACATTTATATTCCCCAGAACA
TCTTTCCGCCTTTCTCCCTTCGGGAAGCGTGGCGCT
GGGTACGACGAGCGTGACACCCCGATGCCTGTAGCA
CAGTCGCCTTGCAGCACATCCCCCTTTCGCCCGCTG
GTCTTACCCGGTGGTGCATATCGGGGATGAAAGCTG
GCTTCCGACCCTGCCGCTTACCGGAAACCTTTCCCC
GGCTAAGCGGCCATTTTCCACCATGATATCCGGCAC
GGGTTGGCCTTTTGCTCACATGTTCTTTCCTGCGTT
CGATAAGGGACAGTAATATACGGTTGGAAATGGAAT
AACTTGGCGAATGGGACGCGCCCTGTAGCGGCGCAT
CCCTACAAAAATCGACGCTCAAGTCAGAGGTGGCGA
CCCTTGCTTAATCAGTGAGGCACCTATCTCAGCGAT
CAGTTCGGCTGCTCTGATGCCGCCGGGTTCCGGCTG
ATATACCGGAGCTGAATGAAGCCATACCAAACGACG
TGGTTCGCTGGATCAAATCTGTCGATCCTTCCCGCC
GTCTTGGCGCATGGGATCAAGCTCTGATCAAGAGAC
TGCTTGCCAGCTGCATTAATGAATCGGCCACCGCGC
CAGTTGCACCACCGGGTAAAGTTCACGGGAGACTTT
AGATTACCTACAGCGTGAGCTATGAGAAAGCGCCCC
TAATTAGCCGTAGTTAGGCCACCACTTCAAGAACTC
TGCTTTCCTGCGTTATCCCCTGATTCTGCGGATCAC
GATTCGGGGAAAGCCGGCGAACGTGGCGAGAAAGGA
TAATCGTCAAAGGGCGAAAACCCGTCTATCAGGGCG
TGCTTCGCCATGTAAGCCCACTGCAAGCTACCTGCT
TCTTAGACTGGAGAATCCCGGTCTGCAGGCCGCTCA
CCCTAAGCGTTAATAATTCAGAAGAACTCGTCAAGA
TAATCGTCAAAGGGCGAAAAACCGTCTATCCGGGCG
TTGTTCATAAGAACTCTTCAAGAAGGCGATATAATG
ATATACCGGAGCTGAATGAAGCCATACCAAACGACG
GATTTGCGCAGCCTGAATGGCGAATGGGACGCGCCC
GATTATGTAGCGTACCTCCCCACTTCTCGCTTACTT
GATTAGATACGCGATCGCAGTAGGAACGGTTTCCGC
GATTACGCCAAGCGCGCAATTAACCCTCACTAAAGG
TAATTGTTCTTCTAGTGTAGCCGTAGTTAGGCCACC
GTCTATGCCCGCACCGATCGCCCTTCCCAACAGTTC
GTCTAACAATTTCACACAGGAAACAGCTATGACCAT
TTGCACTCGTCAATAATTCGATAGAAGGCCATTCGC
TCTTACAGGATGTCTATCTCTGACACGTGCCTGGAG
TTCTAAGCGAAACATCGCATCGAGCGAGCACGCACT
TTGTAGGCGATAGAAGGCGATGCGCTGCGAATCGGG
CAGTTGTTCTTCTAGTGTAGCCGTAGTTAGGCCACC
TCTTTCCTTCTGGCTGGTTTCTTTCTGAACAACCTG
TCTTTCCCGCTCCTAGACTGGAGAATCCCGGTCTGC
ACCTTTCCATTTCCAACCTTATATTACTTTCCCTTA
GTCTTGATCAAGAGACAGGCTGAGGATCGTTTCGCA
GTCTCCGGGAAGCGTGGCGCTTTCTCATAGCTCACG
GTCTACTCGCCTTGATCGTGGGGAACCGGAGCTGAA
TGCTTCGCCTTGATCGTTGGGAACCGGAGCTGAATG
AACTACAGGCATCGTGGTGTCACGCTCGTCGTTTGG
TGCTTCGCCATGTAAGCCCACTGCAAGCTACCTGCT
GATTAACGGGGGGTTCGTGCACACAGCCCAGCTTGG
TAATAGTCTATTAATTGTTGCCGGGAAGCTAGAGTA
TCTTCAGGCTGCGCAACTGTTGGGCAGGGCTCTCGG
TGCTAGCTCCCTCGTGCGCTCTCCTGTTCCGACCCT
TTGTTTGTGCACTCTCAGTCCAATCTCCTCTGATGC
ATATCAGATCGGAATGGGTATGCCGTCTTTTGCTTG
CCCTAGGCGAAACGGTAAAAGATCGCGCCGGATTAT
CAGTAGCCGGTCTTGTCGATCAGGATGATCTGGACG
TAATTGTTCTTCTAGTGTAGCCGTAGTTAGGCCACC
TCTTTCCCGCGCCTAGACTGGAGAATCCCGGTCTGC
GTCTTTCCTGACTCCCCTTCGTGTAGATAACTACTA
AACTCCTGCGTTATCCCCTGATTCTGTGGATAACCG
TCCATATACAAACGCATCACTACATACCTCTCATAA
CAGTTTGGGCGCTCTTCCGCTTCCTCGCTCACTGAC
CCCTTCACTGGCCGTCGTTTTACAACGTCGTGACTG
GTCTCCGGGAAGCGTGGCGCTTTCTCCTAGCTCACG
GGGTTGGCCTTTTGCTCACATGTTCTTTCCTGCGTT
TAATAGAATCATTTGATAACGCAGGAAATAACATGT
CTATAAGGTACCGTAATATACTTTTTGAAACGGAAT
GGGCTGGCCTTTTGCTCACATGTTCTTTCCTGCGTT
TCTTTTGCTGGCCTTTTGCTCACATGTTCTTTCCTG
AACTTTCCATTTCCAACCGTATATTACTGTCCCTTA
CAGTAGGCCCGCACCGATCGCCCTTCCCAACAGTTG
CAGTTGGGCGCTCTTCCGCTTCCTCGCTCACTGACT
GATTACAGTTGCGCAGCCTGAATGGCGAATGGGACG
ATATACCGTAGCTGAACTAAGCCATACCAAACGACG
CAGTTTGGGCGCTCTTCCTCTTCCTCGCTCACTGAC
GGGTACCCGAAACTGTGGAGCGCCGAAATCCCGAAT
AGCTAAGCGAAACATCGCATCGAGCGCGCACGTACT
CGATTGACTCCCCGTCGTGTAGATAACTACGATACG
TTGTAGGCGATAGAAGGCGATGCGCTGCGACTCGGG
TCTTAGCTTGACGGGGAAAGCCGGCGAACGCGGCGA
TCTTTCCGCCTCCATCCAGTCTATTAATTGTTGCGG
AACTTTCCATTTCCAACCGTATATTACTGTCCCTTA
GTCTTCGGATGGAAGCCGGTCTTGTCGATCAGGATG
TTGTTGGTGCACTCTCAGTACACTCTGCTTGGATGC
GATTAGGGAAGAAAGCGAAAGGAGCGGGCGCTAGGG
TTGTTCGGGTTTCGCCACCTCTGACTTGAGCGTCGA
GTCTTGATCAAGAGACAGGATGAGGATCGTTTCGCA
CAGTAGGCCCGCACCGATCGCCCTTCCCAACAGTTG
GTCTTCTCATGCCTGACATTTATATTCCCCAGAACA
CCCTCTTTCCTGCGTTATCCCCTGCTTCTTTGGATA
GATTTGAGGCACCTATCTCAGCGATCTGTCTATTTC
CAGTAGGGGCTCCCGGTTCTTTTTGTCAAGACCGAC
TGCTTACTTTCTCGGCAGGAGCAAGGTGAGATGACA
CCCTTGCCGGGAAGCTAGAGTAAGTAGTTCGCCAGT
TGCTTACTTTCTCGGCAGGAGCCAGGTGCGATGACA
TGCTATCCGCCTCCATCCAGTCTATTCCTTGTTGCC
GCATATTAATTTAATCACTCCAAATTCTCTTTATCT
GATTACGAGCCGGAAGCATAAAGTGTAAAGCCTGGG
GCATACCATGATTACGCCAAGCGCGCAATTAACCCT
GATTAGATAAGCGATCTCAGTAGGAACGGTTTCCGC
GATTTCGCCACTGGCAGGAGGCACTGGTAAAAGGAT
CGATAAGGGACAGTAATATACGGTTGGAAATGGAAT
TTGTTTGTGCACTCTCATTACAATCTTCTCTTATGC
TAATTGCGATCTCTTATCTGCTTAAATTCTTCTACA
TCTTTTGCTGGCCTTTTGCTCACATGTTCTTTCCTG
GATTTGCGCGCTTGGCGTAATCATGGTCATAGCTGT
CAGTTGGGCGCTCTTCCGCTTCCTCGCTCACTGACT
CCCTTGAATCGGCCAACGCGCGGGGAGAGGCGGGGT
TGCTCTCTCCCTCGTTCGCTCTCCTGTTCCGACCCT
TCTTTGTAGCACCGCCTACATACCTCGCTCTGCTAA
CCCTCGCCCGTCGTGGCCAGCCACGATAGCCGCGCT
CAGTTGGGCGCTCTTCCGCTTCCTCGCTCACTGACT
CAGTAGGGGCGCCCGGTTCTTTTTGTCACGACCGAC
CAGTATAGCAGCGAGTCCCTTCCCGCCTCCGTGACA
GTCTTTCGGGGCGAAAACTCTCAAGGATCTTACCGC
GATTAGCTCCCTCGTGCGCTCTCCTGTTCCGACCCT
CAGTAGCCATCCAGTTTACTTTGCAGGGCTTCCCAA
CCCTTGGCGTTACCCAACTTAATCGCCTTGCAGCAC
GCATTGACGGGGAAAGCCGGCGAACGTGGCGAGAAA
TCTTTGCCGGGAAGCTAGAGTAAGTAGTTCGCCAGT
TCTTATGCGCTCGCAACCGGAAAAATCGTGAAGCGT
CAGTTAGCAGAGCGAGGTATGTAGGCGGGGCTACAG
GCATCCCAGGATTACGCCCAGCGCGCAATTAACCAT
CAGTTTTTTCGCTCTTCCGCTTCCTCTCTCACTTAC
TTGTTCGTGTTTCTCCACCTCTGACTTGAGCGTCGA
CAGTAGGGGCGCCCGGTTCTTTTTGTCAAGACCGAC
CCCTCGCCCGTCGTGGCCAGCCACGATAGCCGCGCT
CGATTGCCGCACATCCCCCTTTCGCCAGCTGGCGTA
GTCTTTTTCTTTCCTGCTTTATCCCCTGATTCTGTG
GAGTTGAACGGGGGGATCGTGCACACAGCCCAGCCT
GTCTTAAATCTGGAGCCGGTGAGCGTGGGTCTCGCG
CGCTTCTCATGCCTGACATTTATCTTCCCCAGACCC
TCTTTGCGCAGCCTGAATGGCGACTGGGACGCGCCC
GGGTTCGCGCGTTTCGGCGATGACGGTGACAACCCC
GATTAGTGAATAAAGCGAAAGGAGCGGGCGCTAGGC
GTCTAAACCCTGGCGTTACCCAACTTAATCGCCTTG
TTGTAGCTGCATTAATGAATCGGCCAACGCGCGGGG
CCCTTAGTTTGCGCAACGTTGTTGCCATTGCTACAG
GATTTCTGTTGATAACCTTATTACCGCCTTTGAGTG
CGCTTGACGGGGAAAGCCGGCGCCCGTGGCGAGCAC
AACTTCGTTCGCTCCAATCTGGGCTGTGTTCACGAA
CCCTTCAGAGCTTGATCCCCTGCGCCATCAGATCCT
GATTTGAGTCACCTATCTCAGCGATCTGTCTATTTC
GCATTGCGTTGCGCTCACTGCCCGCTTTCCAGTCGG
TTGTTCCGCCTCCATCCAGTCTATTCATTGTTGCCG
TGCTCCGCTCGCCGCAGCCGCACGCCCGCGCGCACC
GTCTTGCTGTCCATAAAACCGCCCAGTCTAGCTATC
CGATTGCAGCACATCCCCCTTTCGCCAGCTGGCGTA
CAGTACTGACGTACGTATAGGCTGCGTACCTGTTTG
TCTTACCAGTGGCTGCTGCCCGTGGCGATAAGTCGT
TCTTAACAGGATGTATATATCTGACACGTGCCTGGA
AACTACCATATTTACCATATGTTGGAGCGCAAGAGC
GATTAGCTCCCTCGTGCGCTCTCCTGTTCCGACCCT
GCATACCATGATTACGCCAAGCGCGCAATTAACCCC
TAATACCGCACAGATGCGTAAGGAGAAAATACCGCA
TGCTAGCGATCTGTCTATTTCGTTCATCCATAGTTG
CAGTATCCATCCAGTTCACTTTGCAGGGCTTCCCAA
TGCTTCCCGTTTACGTTGCAGGGCTTCCCAACCTTA
TCTTATGCGCTCGCAACCGGAAAAATCGTGAAGCGT
GTCTTTCTGTGCGAAAACTCTCAAGGATCTTACCGC
CATTTATATCAAAACTACACCAACTCCTTAACACCT
TTGTTCGGTTTTCTCCACCTCTGACTTGAGCGTCGA
GATTAGGAATGGCCAGGCGGTAGTATGTGTCGACGG
ATATAGCTTGACGGGGAAAGCCGGCGAACGTGGCGA
GGGTCGAATGATACTAACATAACATAGAACATTTTC
TCTTTAGAACAGGATGTATATATCTGACACGTGCCT
CACTTTGCCGGATCCAGAGCTACCAACTCTTTTTCC
GATTAAGGCGCAGCGGTCGGGCTGAACGGGGGGTTC
CCCTTTTCTTCCCCCACATTAATCTCCTATAAGCAC
TAATACCGCACATATGCTTAAGGAGAAAATACCGCA
TGCTTTCCTGCGTTATCCCCCGATTCTGTGGATAAC
TTGTCCGGAAAGGAAATTTTCGAGGGATCTCCGTCG
CGCTCCGCTCGCCGCAGCCGCACGCCCGAGCGCAGC
TTCTTTCCTGCCTTACCCCCTGATTCTGTGGATAAC
ATATAGCTTGACGGGGAAAGCCGGCGAACGTGGCGA
ATATTCGGCCAACGCGCGGGGAGAGGCGGGGTGGGG
TGCTTTCAGCCCGACCGCTGCGCCTTATCCGGTAAC
CAGTTGACTCCCCGTCGTGTAGATAACTACGATACG
GATTTCCTCTTTTCCTTCAAATTTGCCCGGCCGGCG
TGCTAGCTCCCTCGTGCGCTCTCCTGTTCCGACCCT
TGCTTCCAGTTTACTTTGCAGGGCTTCCCCACCTTA
CCCTTAGTTTGCGCAACGTTGTTGCCATTGCTACAG
TCTTAGCGGAAAGCGTTTTCTTTTTAATTTACCGGA
TGCTTTCAGCCCGACCGCTGCGCCTTATCCGGTAAC
TGCTTGCAGGGCTTCCCAACCTTACCAGAGGGCGCC
GTCTTGGCGATAGCTAGACTGGGCGGTTTTATGGAC
GATTACCCGACAGGACTATAAAGATACCAGGCGTTT
GTCTTGGCCCCAGTGCTGCAATGATACCGCGAGACC
TCTTTGGGCTGTGTGCACGAACCCCCCGTCAACCCG
TAATATGTTCTTTCCTGCGTTATCCCCTGATTCTGT
CCGCAGACCGCACTCTGCTCATTACCGGGCAACTAT
GTCTAAACCCTGGCGTCACCCAACTTAATCGCCTTG
GATTAGCGAAGAGGCCCGCACCGATCGCCCTTCCCA
GTCTTGGCGATAGCTAGACTGGGCGGTTTTATGGAC
TCTTACCAGTGTCTGCTGCCAGTGGCTATAAGTCCT
TCTTTAGAACAGGATGTATATATCTGACACGTGCCT
GCATCCCAGTCACGACGTTGTAAAACGACGGCCAGT
CCATTGCTTGCAAACAACAAAACCACCGCTACCAGC
GCATTGCGTTGCGCTCACTGCCCGCTCTCCAGCCGG
TGCTTGCGGTATTTCACACCGCATCAGGTGGCACTT
GATTTGGTAACAGGATTAGCAGAGCGAGGTATGTAG
TGCTAGCGATCTGTCTATTTCGTTCATCCATAGTTG
CGATAGAGCTTGACGGGGAAAGCCGGCGAACGTGGC
GCATTCCCTCGTGCGCTCTCCTGTTCCGACCCTGCC
TGCTTCCAGTTTACTTTGCAGGGCTTCCCAACCTTA
TTGTTCCGCCTCCATCCAGTCTATTAATTTTTGCCG
TGCTTGCCCCGGCACTTCGCCCAATAGCAGCCAGTC
TAATCGTCTTGAGTCCAACCCGGTAAGGCACGACTT
ATATTCGGCCAACGCGCGGGGAGAGGGGGGGCGGGG
TGCTATCGACGCTCAAGTCAGAGGTGGCGAAACCCG
GATTTCCTCTTTTCCTTCAACTTTGCCCGGCCGGCG
CCGCCATGCCTGCCCTGTCTCTTCCACAGCAAC.CA
GATTTGGCGAATGGGACGCGCCCTGTAGCGGCGCAT
CACTACCATATTTACCATATGTTGGATAGCAATATC
TCCTCCCGCGCCTAGACTGGAGAATCCCGGTCTGCA
GATTAGCACCGCCTACATACCTCGCTCTGCTAATCC
TCTTTGGGCTGTGTGCACGAACCCCCGTTTAACCCC
TCTTATCTCAAATCGTTTTCTTTTTAATTTACCGGA
GCATACAGTAATATACGGTTGGAAATGGAATCTCAA
GGGTACACCAGCAGCAGTTTTTCCAGTTCCGTTTAT
GATTAAGGCGCAGCGGTCGGGCTGAACGGGGGGTTC
TCTTAGCGGAAAGCGTTTTCTTTTTAATTTACCGGA
TAATATGTTCTTTCCTTCGTTATCCCCTGATTCTGT
AACTATCCGCCTCCATCCAGTCTATTAATTGTTGCC
GCATTGGCGAGAAAGGAAGGGAAGAAAGAGAAAGGA
CAGTAGCCCGACCGCTGCTCCTTATCCGGTAACTAT
TCTTTGGCGAGAAAGGAAGGGAAGCAAGCGAAAGGA
CAGTTGTTGCCGGGAAGCTAGAGTAAGTAGTTCGCC
GATTAGCCGGTGAGCGTGGGTCTCGCGGTATCATTG
AACTTCGGACCCACCCGTCTATACATCGCGCGGCTG
TTAGGACCACTTCTGCGCTCGGCCCTTCCGGCTGGC
TGCTTCACTGGCCGTCGTTTTACAACGTCGTGACTG
GCATACTCGCCTTGATCGTTGGGACCCGGAGCTGAA
GATTTGGCGAATGGGACGCGCCCTGTAGCGGCGCAT
AACTACATGGGGGATCATGTAACTCGCCTTGATCGT
TCTTAACATGATGTATATATCTGACACGTGCCTGGA
TTCTTGCCGTGCCTCCCAACCTTACCAGAGGGCTCC
GATTACGAGCCGGAAGCATAAAGTGTAACGCCTGGG
TCTTTGCGATCGCTTATCTGCTTAAATTCTGCTACA
CGCTTTCAGCCCGACCGCTGCGCTTTATCCGGTACC
GATTCGGGGAAAGCCGGCGAACGTGGCGAGAAAGGA
AACTAGGCCCGCACCGATCGCCCTTCCCAACAGTTG
GATTTGGTAACAGGATTAGCAGAGCGAGGTATGTAG
CGATTGCGCAGCCTGAATGGCGAATGGGACGAGCCC
TGCTAGGCTGCGCAACTGTTGGGAAGGGCGATCGGT
CCCCCCCCCCCCCCCCCCCCCCCCCCCCCCCCCCCC
GATTTTGCCCGGCCGGCGCGGGTCCTGCGCGGAGCT
TGCTTCCAGTTTACTTTTCAGGGCTTCCCAACCTTA
CAGTAGCTGGGCTGTGTGCACGAACCCCCCGTTCAG
TCTTCCCGCGCCTAGACTGGAGAATCCCGGTCTGCA
TTGTAAGGATTCTCGGAGATTCCCGAGGGATCTTCG
ATATTCTGCCAACGCTCTGGGAGAGGCGTCTTCTGT
GATTACGGTTGGAAATGGAATCTCAAGGGAAGTCTG
GATTAGCCGGTGAGCGTGGGTCTCGCGGTATCCTTG
TCTTTGGCGAATTGGACGCGCACTGTAGCGGCGCAT
CCCTATCCACAAACAGACGATAACGGCTCTCTCTTT
GATTAGCACTCCACTAGGAATGGCCAGGCGGTAGTA
TAATTCAGCAATAAACCAGACAGCCGGAAGGGCCGA
TGCTTGCCCCGGCACTTCGCCCAATAGCACCCAGAC
TGCTTGCAGGGCTTCCCAACCTTCCAAGAGGGCGCC
GTCTACTCGCCTTGATCGTTGGGAACCGGAGCTGAA
TTGTAAGGCTTCTCGGAGATTCCCGAGGGATCTTCG
TGCTTGCGGTATTTCACACCGCATCAGGTGGCACTT
TGCTATCGACGCTCAAGTCCGAGGTGGCGAAACCCG
TTGTTGCTGAATATCAGTTGGGTGCACGATCGCGTT
GTCTTCTTTCCTGCGTTATCCCCTGATTCTGTGGAT
TTGTAGGGGCGCCCGGTTCTTTTTGTCAAGACCGAC
TCTTTGGCGAATGGGACGCGCCCTGTCGCGGCGCAC
AACTTAAGCTCATTTTTTAACCAATAGGCCGAAATC
TGCTAGGCTGCGCAACTGTTGGGAAGGGCGCTCGGT
CAGTTGGATAACCGTATTACCGCCTTTGAGTGAGCT
CCCACCGGTAAGCGCAGACCGCTGTCCTGTCACGCT
CAGTTGTTGCCGGGAAGCTAGAGTAAGTAGTTCGCC
CAGTTTGATAATCTCATGCCTGACATTTATATTCCC
TCTTAAAGATACCAGGCGTTTCCCCCTGGAAGCTCC
TTGTCGGCCAACGCGCGGGAGAGGCGGGGTGGGGGG
CGATTCATCCATAGTTGCCTCACTCCCCGTCGTGTA
GGGTCGAATGATACTAACATAACATCGCACATTTTA
CAGTTCGGGATGAAAGCTGGCGCATGATGACCACCG
TGCTTCACTGGCCGGCGTTTTACACCGTCGTGCCCG
TCTTCGCGCGGGGAGAGGCGGGTTGGGGATTGGGCG
GGGTCGAATGATACTAACATAAAATAGAACATTTTC
GATTTGCGCAGCCTGAATGGCGAATGGGACGCGCCC
AACTTCCGGTAACTATCGTCTTGAGTCCAACCCGGT
GGGTAGCCGCTGGCAAGCGGTGAAGTGCCTATGGAT
GCATTCCCCGCGCGTTGGCCGATTCATTAATGCAGC
GATTAGGCGCAGCGGTCGGGCTGAACGGGGGGTTTG
GATTATCTCAGCGATCTGTCTATTTCGTTCATCCAT
GGGTACAGAAAAGCATCTTACGGATGGCATGACAGT
TGCTAGAAAATACCGCATCAGGAAATTGTAACCGTT
GATTAGCTTGACGGGGAAAGCCGGCGAACGTGGCGA
TGCTATCCGCCTCCATCCAGTCTATTAATTGTTGCC
ATATAGCGAGGAAGCGGAAGAGCGCCTGCTGCGGTA
AACTTGCGCAGCCTGAATGGCGAATGGGATCGGCCC
GATTACGAGCCGGAAGCATAAAGTGTAAAGCATGGG
AACTAGGCCCGCACCGATCGCCCTTCCCAACAGTTG
TCTTACGGGGAAAGCCGGCGAAAGTGGCGAGAAAGG
CAGTTGCCCGCTTTCCAGTCGGGAAACCTGTCGTGC
CAGTTGGGCACAACAGACACACGGCTGCTCTGCTGC
TGCTTGGCCGATTCATTAATGCAGCTGGCACGACAG
GATTAGCACTCCACTAGGAATGGCCAGGCGGTAGTA
CAGTAGCTGGGCGGTGGGCACGAACCCCCCGTTCAG
GTCTACTCGCCTTGATCGTTGGGAACCGGAGCTGAA
CACTTCGTACCCACCCTTATATACATCTCGCTTCTG
CCCTATCCACAAACAGACGATAACGGCTCTCTCTTT
GATTTCCAGATTTTTAACCTTATTCTGTTCATAACC
CACTATCCTCCTCCATCCAGTCTATTAATTGTTGCC
GATTACGGGGAAAGCCGGCGACCGTGGCGAGAAAGG
GCATTCCCTCGTGCGCTCTCCTGTTCCGACCCTGCC
TGCTAGCCCACTGCCAGCTACCTGCTTTCTCTTTGC
GATTCGGGGAAAGCCGGCGAACGTGGCGAGAAAGGA
GAGTCGGGGAAAGCCGTCGAACGTGGCGAGAAAGGA
AGCTTGCCGGGCTTCCCAACCTTCCCAGAGGGCGCC
TGCTATCGACGCTCAAGTCAGAGGTGGCGAAACCCG
CAGTACCGGATACCTGTCCGCCTTTCTCCCTTCGGG
GGCTTGCGGTATTTCACACCGCCTCCGGTGGCACTT
GATTAATTCTTTCAATT.AATCTCAATTTCATTCTT
AACTTCCGGTAACTATCGTCTTGAGTCCAACCCGGT
GATTTGCGCAGCCTTAATGGCGAATGGGACGCGCCC
GGCTAGCGTGAGCTATGAGAAAGAGCCACGCTTCCC
GTCTTCTTTCCTGCGTTATCCCCTGATTCTGTGGAT
GATTTTGCCCGGCCGGCGCGGGTCCTGCGCGGAGTT
GCATACAGTAATATACTTTTGGAAATGGAATCTCAA
CGGTACACCAGCAGCAGTTTTTCCAGTTCCGTTTCC
AACTAGAGGGGCTCGCTCTCGATGTAACGCCCTCGC
GATTAGCGGAAAGCGTTTTCTTTTTAATTTACCGGA
TAATTAGCGAAGAGGCCCGCACCGATCGCCCTCCCC
CCCTAAAAACCACCGCTACCAGCGGTGGTTTGTTTG
GATTTACCAAATACTGTTCTTCTAGTGTAGCCCTAG
GTCTAGCCAGTCCGCAGAACCGGTGCTGACCCCGGA
TCTTACGCTCAATTCAGAGGTGGCGAAACCCGACAG
TGCTTGGCCGATTCATTAATGCAGCTGGCACGACAG
GATTATCTCAGCTATCTTTCTATTTCGTTCATCCAT
AACTTGCGACGCATTGCTGGTGCCTGGGCCTTCGCG
AACTTGCGCAGCCTGAATGGCGAATGGGACGCGCCC
GATTAGCTTGACGGGGAAAGCCGGCGCACGTGGCGA
GATTAGCACTCCACTATTAATGGCCATGCTTTAGTA
GGGTTGATGGTAGTGGTCAAATGGCGATTACCGTTG
CTGTTCCGCCTCCATCCAGTCTATTCATTGTTGCCG
TCTCAAAGATACCAGGCTTTTCCCCCTGGAAGCTCC
TGCTTTTTCTTTCCTGCTTTATCCCCTGATTCTGTG
GATTTTCGCAGCCTGAATGGCGACTGTGCCGCGCCC
CCCTTGCCGTACGTATAGGCTGCGCAACTGTTGGGA
CCCTTCCTGCCCCGGCACTTCGCCCACTAGCAGCAA
CGATTGCGCAGCCTGAATGGCGGCTGGGACGCGCCC
TCTTTTCCTGCGTTATCCCCTGATTCTGTGGATAAC
CCCTTGAGCTATGAGAAAGCGCCACGCTTCCCGAAG
CAGTTGTGCACAACATACAACCGGCTGCCCTTATGC
TTGTTGGATTGCACGCAGGTTCTCCGGACGCTTGGG
CCCTTACTTTCTCGGCAGGAGCAAGGTGAGATGACA
TGCTAGCCAGTTACCTTCGGAAAAAGAGTTGGTAGC
CCCTTGCCGTACGTATAGGCTGCGCCCATGCTGGGA
GGGTTAAATTTTCAGATCCTGCTGATGAAGCAGAAC
GGGTACAGAAAAGCATCTTACGGCTGGCATGCCAGC
TCTTAGTTACCAATGCTTAATCAGTGAGGCACCTAT
TGCTCGTTGGGAACCGGAGCTGAATGAAGCCATACC
CAGTTGCCGGATCAAGAGCTAACAACTCTTTTTCCG
GTCTTCTTTCCTTCGTTATCCCCTGATTCTGTGTAT
TAATTAGCGAAGAGGCCCGCACCGATCGCCCATCCC
GGGTACAGAAAAGCATCTTCCGGCTGGCATGACAGT
TGCTAGCCGGTCTTGTCGATCAGGATGATCTGGACG
TCTTAGCGGCCGCCACCGCGGTGGAGCTCCAGCTTT
CAGTACCGTATACCTGTCCGCCTTTCTCCCTTCGGG
TCTTTCACCGGTCTCTAGAGCGGCCGCCACCGCGGT
GATTTACCAAATACTGTTCTTCTAGTGTAGCCGTAG
TGCTTCATGGTGGAAAATGGCCGCTTTTCTGGCTTC
TCTTTGGAGAATCCCGGTCTGCAGGCCGCTCAATTG
GGGTTGCGCTCTGCTGACGCCAGTTACCTTCGGAAA
GCATACAACATGGGGGATCATGTAACTCGCCTTGAT
CCCTTCGGGAGCGGCGATACCGTAAAGCACGAGGAA
TAATAGCCTGAATGGCGAATGGGACGCGCCCTGTAG
GCATTGGCGAATGGGACGCGCCCTGTAGCGGCGCAT
GATTATTTCACACAGGAAACAGCTATGACCATGATT
GATTTGATCTTCACCGGTCTCTAGAGCGGCCGCCAC
CCCTTCCTGCCCCGGCACTTCGCCCAATAGCAGCCA
GATTATCAGATCGGAAGGCGTATGCCGTCTTCTGGT
AACTTCGGCGGCGGCGAGCGGTATCAGCGCACGCAA
TTGTATGTCAGCTACTGGGCTATCTGGACAAGGGAA
CCCTTACTTTCTCGGCAGGAGCCAGGCGAGATGACA
CAGTTGCCCGCTTTCCAGTCGGGAAATCTGTCGTGC
GATTAGCCGGCGAACGTGGCGAGAAAGGAAGGGAAG
ATATTGCGTAAGGAGAAAATACCGCATCAGGCGCTC
CAGAAGCGCAGGTGCTCCCGGTTCTTTTTTTCAAGA
GCATTGTGAAATTGTTATCCGCTCACAATTCCACAC
TCTTTGGCGAATGGGACGCGCCCTGTAGCGGCGCAT
ATATAATGGAATCTCAAGGGAAGTCTGGCTCAAGTA
GTCTATCCAGTCCGCAGAAACGGTGCAGACCCCGGA
TCTTTGGGCGCTCTTCCGCTTCCTCGCTCACTGACT
TCTTACAGGATGTATATATCTGACACGTGCCTGGAG
GGGTTGCGATGTCGGTTTCCGCGAGGTGCGGATTGA
TTGTACCAGCGGGCGCCCCAGCTGGCCATTCCGGTT
GGGTTGCGCTCTGCTGAAGCCAGTTACCTTCGGAAA
CCCTTGAGCGTGGGTCTCGCGGTATCATTGCAGCAC
TGCTAGCCAGTTACCTTCGGACAAAGAGTTGGTAGC
CCCTATCTCATGCCTGACATTTATATTCCCCAGAAC
CCCTAAAAACCACCGCTACCAGCGGTGGTTTGTTTG
GGGTTGATGGTAGTGGTCAAATGGCGATTACCGTTG
TGCTAGCCAGTTACCTTCGGAACCCGAGTTGGTAGC
CCCTTCCCTCGTGCGCTCTCCTGTTCCGACCCTGCC
TGCTAGCCGGTCTTGTCGATCAGGATGATCTGGACG
TCTTTCACCGGTCTCTATAGCGGCCGCCACCGCGGT
CCCTTCAGCTACTGGGCTATCTGGACAAGGGAAAAC
CAGTAAGACCGACCTGTCCGGTGCCCTGAATGAACT
TCTTAGAACAGGATGTATATATCTGACACGTGCCTG
TTGTTAGCGTTGGCTACCCGTGATATTGCTGAAGAG
GATTACGGGGAAAGCCGGCGAACGTGGCGAGAAAGG
GCTTTCCATTTCCAACCGTATATTACTGTCCCTTAT
GTCTAGCGGTGGTTTGTTTGCCGGATCAAGAGCTAC
GATTAGCCGTAGTTAGGCCACCCCTCCAAGAACTCT
GATTAGCCGTAGTTAGGCCACCACTTCAAGAACTCT
GATTACCGGGTTGGACTCAAGACGATAGTTACCGGA
GATTTACCAAATACTGTTCTTCTAGTTTAGCCATAG
GGGTAGGTTTTCCGGCTGATAAATAAGGTTTTCCCC
TGCTTCCATCTTGTTCAATCATGCGCAACGATCCTC
TAATTGGCGAATGGGACGCGCCCTGTAGCGGCGCAT
TCTTTCACCGGTCTATAGAGCGGCCGCCACCGCGGT
TGCTTCATGGTGGAAAATGGCCGCTTTTCTGGATTC
CCCTTTGATCTTTGGGAACCGGAGCTGAATGAAGCC
TGCTTGGCGATAAGTCGTGTCTTACCGGGTTGGACT
GTCTTGCGCCATCAGATCCTTGGCGGCAAGAAAGCC
GATTATCAGATCGGAAGTCGTATGCCGGCTTTTGCT
TGCTTCGGCCAACGCGCGGGGAGAGGCGGGTTGGGG
GATTTGATCTTCACCGGTCTCTAGCGCGGCCGCCAC
AACTTGGGCTGGTTCGACCGTGCTTGCTCCTCCAGC
CCCTTGAGCTATGAGAAAGCGCCCCGCTTCCCGAAG
CGATTAAGTTGGGTAACGCCAGGGTTTTCCCAGTCA
TTGTTGTTCAATCATGCGAAACGATCCTCATCCTGT
TGCTTGTCTATTTCGTTCATCCATACTTGCCTGACT
TAATTCGCCACTGGCAGCCGCCACTGGTAACAGGAT
TCTTACAGGATGTATATATCTGACACGTGCCTGGAG
TAATAGGAGAAAATACCGCATCAGGCGCTCTTCCGC
GATTAGTAAGTAGTTCGCCAGTTAATAGTTTGCGCA
AACTTGAATCGGCCAACGCGCGGGGAGAGGCGGTTG
GTCTTCGCCTTGATCGTTGGGAACCGGAGCTGAATG
GATTAGCCGGAAGGGCCGAGCGCAGAAGTGGTCCTG
AACTTCGTTGGGAACCGGAGCTGAATGAAGCCATAC
CCCTTGCATCAGCCATGATGGATACTTTCTCGGCAG
AACTTCCTGCGTTATCCCCTGATTCTGTGGATAACC
TAATAGGAGAAAATACCGCATCAGGCGCTCATCCGC
TTGTACCAGATGGCGCCCCAGCTGGCAATTCCTGTT
GGGTAGACAAGCTGTGACCGTCTCCGGGAGCTGCAT
CCCTTGCTTAATCAGTGAGGCACCTATCTCAGCGAT
TTGTATGTCAGCTACTTTGCTCTCTGGACAAGTGAA
GATTAGTTGCAGGACCACTTCTGCGCTCGGCCCTTC
TAATTCCAAACTGGAACAACACTCAACCCTATCTCG
AACTACTTCATTTTTAATTTAAAAGGATCTCGGCGA
TCTTAGTTACCAATGCTTAATCAGTGAGTCACCTAT
CCCTTCGGCTGCGGGGAGCGGGGGACGTTCACTCGC
GTCTTGCAGCCGCCGCATTGCATCAGCCATGATGGA
TTGTACCTTAAACTGCCGTACGTATAGGCTGCGCAA
TCTTTCGGGGGCTCCCTTTAGGGTTCCGATTTAGTG
GTCTAGAAACGCTGGTGAAAGTAAAAGATGCTGAAG
AACTTGGGCTGGTTCGACCGTGCTTGCTCATCAAGC
GATTTATCCCCTGATTCTGTGGATAACCGCATTACC
CCCTTGAGCGTGGGTCTCGCGGTCTCATTGCAGCAC
GGGTTTCGCTCTGCTGAAGCCAGTTACCTTCTGAAA
TGCTACATGGCGATAGCTAGACTGGGCGGTTTTATG
TTGTCGAAACGATCCTCATCCTGTCTCTTGATCAGA
GATTACGGGGCAAGCCGGCGAACGTGGCGAGAAAGG
TAATATCCTGAATTGCTAATGGGACGCTCCCTTCAG
TCTTTGGAGAATCCCGTGCTGCAGGCCGCTCAATTG
TGCTCGAGGCAGCGCGGCTATCGTGGCCGGGCACCC
CCCTTTGATCGTTGGGACCCGGAGCTGAATGAAGCC
CAGTTACGCCAGCTGGCGAAAGGGGGATGTGCTGCA
GTCTTGCGCCATCAGATCCTTGGCGGCAAGCAAGCC
TTGTAGCTAGACTGGGCGGTTTTATGGACAGCAAGC
TTGTTGTTCAATCATGCGAAACGATCCTCATCCTGT
GATTAGCGGAAAGCGTTTTCTTTTTAATTTGCCGGA
GATTACACCGAACTGAGATACCTACAGCGTGAGCTA
AACTTGAATCGGCCAACGCGCGGGGAGAGGCGGGTT
AACTTGGGCTGGTTCGACCGTGCTTGCCGCTCAAGC
GATTCCGGTAACTATCGTCTTGAGTCCAACCCGGTA
GATTTGATCTTCACCGTTCTCTAGAGCGTCCGCCAC
AACTAGCTTGACGGGGAAAGCCGGCGAACGTGGCGA
TGCTACATGGCGATAGCTAGACTGGGCGGTTTTATG
TGCTTGGCGATAATTCTTTTCTTACCGGGTTGGACT
TTGTACCGTAAAGACGGAGGAAGCGGTCAGCCCATT
GTCTAGGCGCAGCGGTCGGGCTGAACGGGGGGTTCG
TTGTCGAAACGATCCTCATCCTGTCTCTTGATCAGA
TTGTTTTTCAATCATGCTAAACGATCCTCATCCTGT
GATTAGCGGTCGGGCTGAACGGGGGGTTCGTGCACA
TGCTATGTTCTTTCCTGCGTTATCCCCTGATTCTGT
CACTTCCTGCGTTATCCCCTGATTCTGTGGATCACC
GATTCGCCCTTCCCAACAGTTGCGCAGCCTGAATGG
TGCTCGAGGCAGCGCGGCTAACGTGGCTGGCCCCCC
TGCTTCGGCCAACGCGCGGGGAGAGGCGGGTGTCGG
GATTAGCGGAAAGCGTTTTCTTTTTAATTTACCGGA
CAGTTCCGGCTGGCGGGTTTATTGCTGACAAAGCTG
CAGTAGACAATCGGCTGCTCTGATGCCGCCGTGTTC
GTCTCAGGCGTTTCCCCCTGGAAGCTCCCTCGTGCG
GATTAAGCGCGCAATTAACCCTCACTAAAGGGAACA
GATTTGACGGGGAAAGCCGGCGAACGTGGCGAGAAA
AACTTCCTGCTTTATCCCCTGATTCTGTTGATAACC
CGGTTAAATTTTCAGATCCTGCCGATGCAGCAGCCC
GATTACCGGGTTTTACTCAAGACGATAGTTACCGGA
TGCTTCGGCCAACGCGCGGGGCGCGGCGGGTGTCGG
TAATTCCAAACTGGAACAACACTCAACCCTATCTCG
CAGTTGAAGTTGCTAATAACAGTGTTGGCGATGCAA
CCCTTGCTGGCGTTTTTCCATAGGCTCCGCCCCCCT
AACTTCGTTGGGAACCGGAGCTGAATGAAGCCATAC
CCCTACGTCGAGCACAGCTGCGCAAGGAACGCCCGT
GCATAGCTTGACGGGGAAAGCCGGCGAACGTGGCGA
GGGTAGGTTTTCCGGCTGATCACTCAGGTTTTCCCC
GATTAGTTGCAGTACCACTTCTGCGCTCTTCCCTTC
CCCTTCCCTCGTGCGCTCTCCTGTTCCGACCCTGCC
TTGTTGAAAGCTGGCGCATGATGACCACCGATATGG
TTGTAGGGGCGCCCGGTTCTTTTTGTCAAGACCGAC
GATTAGCCTTATTTAGTCCACCACTTCAATAACTCT
GATTCGCAGCCTGAATGGCGAATGGGACGCGCCCTG
TCTTAGCGAAAGGAGCGGGCGCTAGGGCGCTGGCAA
GGGTAGACAAGCTGTGACCGTTTCCGGGAGCTGCCT
ATATAATCCCACCTTTAGTCAGCGGCACGATCACAG
GCATAGGACCCGCGCCGGCCGGGCAAATTTGAAGGA
CAGTACCGGATACCTGTCCGCCTTTCTCCCTTCGGG
TCTTACTGGAGAATCCCGGTCTGCAGGCCGCTCAAT
GATTTGACGGGGAAAGCCGGCGAACGTGGCGAGAAA
TCTTAGCTAGAGTAAGTAGTTCGCCAGTTCATAGTT
ACGTTGTCCGGTGCCCTGAATGAAACGCAAGACGAG
GATTAGTGTAGCCGTAGTTAGGCCACCACTTCAAGA
TAATAGTATAAAATACCTCATCAGGCGCTCTTCCCC
GATTCGCCCTTCCCAACAGTTGCGCAGCCTGAATGG
GATTCGCAGCCTGAATGGCGAATGGGACGCGCCCTG
GATTCCGGTAACTATCGTCTTGAGTCCAACCCGGTA
CAGTAGCGTCGCTTTTTGTGATGCTCGTCAGGGGGG
TTGTATACGGTTATCCACAGAATCAGGGGATAACGC
GATTTGACGGGGACAGCCTGCGAACGTGTCGCGCAC
CCCTTCCCTCGTGCGCTCTCCTGTTCCGACCCTGCC
GATTCGGAAAGCGTTTTCTTTTTAATTTACCGGACG
GGCTACATGGCGATCGCTAGACTGGGCGGTTTTATG
GATTCCGTTAACTATCTCCTTGAGTCCAACCCTGTA
CAGTTGAAGTTGCTAATAACAGTGTTGGAGCTGCAA
TCTTTGCCCGCTTTCCAGTCGGGAAACCTGTCGTGC
GATTACGGGGAAAGCCGGCGAACGTGGCGAGAAAGG
GGGTTGCATCGAGCTGGGTAATAAGCGTTGGCAATT
CCCTAGAACCGGGCGCCCCTGCGCTGACAGCCGGAA
GATTTGACGGGGAAAGCCGGCGAACGTGGCGAGAAA
TCTTAGCCGGCGAACGTGGCGAGAAAGGAAGGGAAG
GCATAGCTTGACGGGGAAAGCCGGCGAACGCGGCGC
CCCTACGTCGAGCACAGCTGCGCAAGGAACGCCCGT
CAGTAGCGTCGATTTTTGTGATGCTCGTCAGGGGGG
GTCTAGCCCAGCTTGGAGCGAACGACCTACACCGAA
AACTTGGAGCTGCAAGTACCCATATGTGGTTGCTAC
GATTATCTTAAAGCGTTTTCTTTTTAATTTACCGGA
CAGTACCTCGCTCTGCTAATCCTGTTACCAGTGGCT
CAGTAGGATTCTGAGAAGGTTTGAAGTTGCTAATAA
GATTAGCCGGTGAGCGTGGGTCTCGCGGTATCATTG
AACTTCCGTCGGACCCACCCGTATATACATCGCGCG
TTGTCCTGCAGGACTAGTCCCTTTAGTGAGGGTTAA
TCTTACTGGAGAATCCCTGTCTGCAGTCCTCTCAAT
GCATTCGGACCCACCCGCATATACATCGCGCGTCTG
CGATAGGGAAGAAAGCGAACGGAGCGGGCGCTAGGA
TCTTAGCTAGAGTAACTAGTTCGCCAGTTAATAGTT
GATTAAGCGCGCAATTAACCCTCCCTAAAGGGAACA
TTGTCGCAGGGGCGCCCGGTTCTTTTCGCCAAGCCC
TGCTTGGCCGGCTGGGTGTGGCGGACCGCTATCAGG
GATTAGCTTGACGGGGAAAGCCGGCGAACGTGGCGA
CAGTTACGGTTATCCACAGAATCAGGGGATAACGCA
TTGTCGAAACGATCCTCATCCTGTCTCTTTATCAGA
TGCTTAATCAGTGAGGCACCTATCTCAGCGATCTGT
GGCTCCATGGCGATCGCTAGACTGGGCGGTTTTATG
AACTTTGGGTAACGCCAGGGTTTTCCCAGTCACGAC
CCCTTGTCGTGCCAGCTGCATTAATGAAGCGGCCAA
GCATTACCGGACGACTGCTGAACGAGAATTGCATTG
TTGTATACGGTTATCCACAGAATCAGGGGATAACGC
CGATAGGGAAGAAAGCGAAAGGAGCGGGCGCTAGGA
TCTTTCGGCCAACGCGCGGGGAGAGGCGGGTTGCGG
GCATTGCCGGGATCGAGTAGAGTGCGTCGCGACACG
TCTTTGGAGAATCCCGGTCTGCAGGTCGCTCAATTG
TTGTAGAGAGAGCCGTTATCGTCTGTTTGTGGATGT
TCTTTCGTGCCAGCTGCATTAATGAATCGGCCAACG
TCTTACAGTATTTATATATCTGACACGTTCCTGGAG
GTCTACGAGATCCTCGCCGTCGGGCATGCTCGCCTT
GCATTCGCCTTGAGCGTTGGGAACCGGAGCTGAATG
AACTTTGGGTAACGCCAGGGTTTTCCCAGTCACGAC
AACTTGGATAACCGTATTACCGCCTTTGAGTGAGCT
GATTTCTGTGGATAACCGTATTACCGCCTTTGCGTG
TCTTAAGCCGGCGAACGTGGCGAGAAAGGAAGGGAA
GCATTCCCTCGTGCGCTCTCCTGTTCCGACCCTGCC
CAGTAGGATTCTGAGAAGGTTTGCAGTTGCTAATAA
GTCTTAGGCACCCCAGGCTTTACACTTTATGCTTCC
TTGTCCTGCAGGACTAGTCCCTTTCGTGAGGGTTCA
CAGTACCTAGCTCTGCTAATCCTGTTACGCGTGGCT
TAATCAGGACCACTTCTGCGCTCGGCCCTTCCGGCT
GGGTTGACATTAACCTATCAAACTCGGCGTATCACG
GATTTGGCGAGAAAGGAAGGGAAGAAAGCGAAAGGA
GTCTTCGCCTTGCAGCCCATCCCCCTTTCGCCCGCT
TAATCGCGCAGGACCCGCGCCGGCCGGGCAAATTTG
CCCTAGAACCTTGCTCATCTTCGCTGCCAACTTTAA
TAATAGCTGATACCGCTCGCCGCAGCCGAACGACCG
CGATTGCGCAGCCTGAATGGCGAATGGGACGAGCCT
CCCTAGCTCCCTCGTGCGCTCTCCTGTTCCGACCCT
TTGTCCTCGCTCTGCTAATCCTGTTACCAGTGGCTG
TCTTATCTGACACGTGCCTGGAGACTAGGGAGTAAT
ATATAATCCCACCTTTATTCAGCGGCACTATCACAG
CGATCGCAAACCGCCTCTCCCCGCGCGTTGGCCGAT
GTCTAGCCCAGCTTGGAGCGAACGACCTACACCGAA
TCTTCCCGCGCCTAGACTGGAGAATCCCGGTCTGCA
TCTTTGGAGAATCCCGGTCTGCAGGTCGCTCAATTG
TTGTAGAGAGAGCCGTTATCGTCTGTTTGTGGATGT
GTCTTCGCCTTGCAGCACATCCCCCTTTCGCCCGCT
GTCTACAAAAATCGACGCTCAAGTCAGAGGTGGCGA
GCATTGGCGAATGGGACGCGCCCTGTAGCGGCGCAT
TAATTAGGCCACCACTTCAAGAACTCTGTAGCACCG
AACTTGGATAACCGTATTACCGCCTTTGAGTGAGCT
TCTTTGGAGAATCCCGGGCTGCAGCCGGCTCAATTG
TAATAGCTGATACCGCTCGCCGCAGACGCACGACCG
TAATCGGGAAACCTGTCGTGCCAGCTGCATTAATGA
TCATTCCCTCGTGCGCTCTCCTGTTCCGACCCTGCC
CAGTTGACAGGCGATCCTGCCCCGGCACTTCGCCCA
GTCTTAGGCACCCCAGGCTTTACACTTTATGCTTCC
AACTAGAGGCCCGCACCGATCGCCCTTCCCAACCGT
TTGTTCCCTCGTGCGCTCTCCTGTTCCGACCCTGCC
TCTTACAGGATGTATATATCTGACACGTGCCTGGAG
CCCTAGCTCCCTCGTGCGCTCTCCTGCTCCGACCCT
CAGTAGAGCGCAGATACCAAATACTGTTCTTCTAGT
CAGTCAGATCCTTGGCGGCAAGAAAGCCATCCAGTT
TCTTACAGGATGTATATATCTGACACGTGCCTGGAG
CAGTATTATTCTTAGAATGTTTGAAGTTGCTAATAA
TGCTTGGGCACAACAGACAATCGGCTGCTCTGATGC
GATTAGCTTGACGGGGAAAGCCGGCGAACGTGGCGA
TAATCGGGAAACCTGTCGTGCCAGCTGCATTAATGA
ACGTCCCAACTTAATCGCCTTGCAGCACATCCCCCT
TAATCGCGCAGGACCCGCGCCGGCCGGGCAAATTTG
CACTTGAGTGAGCTGACACCGTTAGTCGCAGCCGAA
AACTAGCCGGCGAACGTGGCGAGAAAGGAAGGGAAG
TCTTTCCCGGCGTCGCGGCCTAGAACAGGATGTATA
CAGTACGAGCCGGAAGCATAAAGTGTAAAGCCTGGG
GATTTCTGTGGATAACCGTATTACCGCCTTTGAGTG
TGCTCTGCGCTCGGCCCTTCCGGCTCGCTGGTTTAT
GTCTTGGTCCTGCAACTTTATCCGCCTCCATCCAGT
CAGTTCCCCCTTTCGCCAGCTGGCGTAATAGCGAAG
GGGTTGCATCGATCTGGGTCATCCGCGTTGGCAATT
CAGTACGAGTCGGCAGGATAAAGTGAAAAGCCTGGG
CCCTACTTCGCCCAATAGCAGCCAGTCCCTTCCCGC
CAGTTACGGTTATCCACAGAATCAGTTGATAACTCA
TGCTACGGTGCTGACCCCGGATGCATGTCAGCTACT
TCTTACTGGAGAATCCCGGTCTGCAGGCCGCTCAAT
GATTTCTGTGGATAACCTTCTTACCGCCTTTGAGTG
CCCTTTTCTTGCCAGCCTCATTAATGAACCGTCCAA
TCTTACGGGGAAAGCCGGCGAACGTGGCGAGAAAGG
GATTCCGGGTTGGACTCAAGACGATAGTTACCGGAT
TCTTTCCCGCGCCTAGACTGGAGAATCCCGGCACGC
GGCTTGGCCGGCTGGGTGTGGCGGACCCCTCTCAGG
GTCTTAGTCACCCCAGTCTTTACACTTTATTCTTCC
AACTACAGTTACCAATGCTTAATCAGTTAGGCACCT
CGATTGCCCGCTTTCCAGTCGGGCAAACTGTCGTGC
TCTTCCCGCGCCTAGACTGGAGAATCCCGGTCTGCA
GTCTACAAAAATCGACGCTCAAGTCAGAGGCGGCGA
TCTTTCCCGCGCCTAGACTGGAGAATCCCGGCACGC
TCTTACAGGATGTATATATCTGACACGTGCCTGGAG
CGCTAGGGAAGAAAGCGAACGGCGAGGGCGCTAGGA
CAGTAGAGCGCAGATACCAAATACTGTTCTTCTAGT
TCTTTGGAGAATCCCGGTCTGCAGGCCGCTCAATTG
CGATCGCAAACCGCCTCTCCCCGCGCGTTGGCCGCT
TTGTTCCCTCGTTCGCTCTCCTGTTCCGACCCTGCC
GCATTCGCCTTGATCGCTGGGAACCGGATCTGAATG
ACGTCCCAACTTAATCGCCTTGCAGCCCATCCCCCT
CCCTAGCTCCCTCGTGCTCTCTCCTGTTCCGACCCT
GCATTCCCTCGTGCGCTCTCCTGTTCCGACCCTGCC
TCTTAGACTGGATGGCGGCGGATAAAGGTGCCGGAC
GATTTCGCCACGTTCGCCGGCTTTCCCCGTCAAGCT
TGCTCTCCCTCGTGCGCTCTCCTGTTCCGACCCTGC
GATTAGCTTGACGGGGAAAGCCGGCGAACGTGGCGA
CTATCTCAAACATACTACCCCCGCGCTCTTTCCTAT
TGCTCTCCCTCGTGCGCTCTCCTGTTCCGACCCTGC
GATTAGCCTGAATGGCGAATGGGACGCGCCCTGTAG
GGGTCCTGATGCTGCCACGCGTGAGCGGGCGGAACC
GTCTAGCAGGTAGCTTGCAGTGGGCTTACATGGCGA
AACTACGGGGAAAGCCGGCGAACGTGGCGAGAAAGG
TTGTTCCGGTTCGCTTGCTGTCCATAAAACCGCCCA
ATATAGCCGGCGAACGTGGCGAGAAAGGAAGGGAAG
CGCTTAATCAGTGAGGCACCTATCTCAGCGATCTGT
TCTTTCGCCCTTCCCAACAGTTGCGCAGCCTGAATG
TAATTGCAAACAAAAAAACCACCGCTACCAGCGGTG
GATTAGCCTGAATGGCGAATGGGACGCGCCCTGTAG
TCTTAGAACAGGATGTATATATCTGACACGTGCCTG
TCTTTGGAGAATCCCGGTCTGCAGGCCGCTCAATCG
AACTTCTGTCTATTTCGTTCATCCATAGTTGCCTGA
TCTTACTGGAGAATCCCTGTCTGACGGCCGCTCAAT
GTCTTGTTACTGAAACATTATCCTCCTCTACCCATT
CCCTACTTCGCCCAATAGCAGCCAGTCCCTTCCCGC
GTCTTCCACAAACAGACGATAACGGCTCTCTCTTTT
ACGTTGAGATCCAGTTCGATGTAACCCACTCGTGCA
TTGTAAGGGAAAACGCAAGCGCAAAGAGCAAGCAGG
CCCTACTTCGCCCAATATCAGCCAGTCCCTTCCCGC
GGGTAGCTCCCGGAGACGGTCACAGCTTGTCTGTAA
TGCTTGGGCACAACAGACAATCGGCTGCTATGACTC
GATTTCGGGCTGAACGGGGGGGTCGTGCACACAGCC
GATTCCGGGTTGGACTCAAGACGATAGTTACCGGAT
TTGTTCGGCCAACGCGCGGGGAGAGGCGGGGGGGTG
CAGTAGCTTGCAGTGGGCTTACATGGCGATAGCTAG
CAGTCGGCCAACGCGCGGGGAGAGGCGGGTGTTCGT
GATTTGAGTCCAACCCGGTAAGACACGACTTATCGC
ACGTAGAAGAACTCGTCAAGAAGGCGAGAGAAGGCG
GTCTCGGGGATGAAAGCTGGCGCATGATGACCACCG
ATATAGCCGGCGAACGTGGCGAGAAAGGAAGGGAAG
TTGTTGCTGATAAATCTGGAGCCGGTGAGCGTGGGT
AACTACGGGGAAAGCCGGCGAACGTGGCTAGAAAGG
TAATAGGGAAGACAGCGAAAGGAGCGGGCGCTAGGG
AACTTGCGCAGCCTGAATGGCGAATGGGACGCGCCC
CAGTTCAGAGCTTGATCCCCTGCGACATCAGATCCT
TGCTATCGCCACTGGCAGCAGCCACTGGTAACAGGA
AACTACTGGGAAATCCGTCGAACGTGGCTAGAAAGG
GATTTCGCCACGTTCGCCGGCTTTCCCCGTCAAGCT
CAGTTGCCTCGTCTTGCAGTTCATTCAGGGCACCGG
TTGTTCCCCTGATTCTGTTGATAACCGTATTACCGC
AACTACAGTTACCAATGCTTAATCAGTGATGCACCT
TTGTAGGTGATAACGCAGGAAAGAACATTTTAGCAA
ATATTCCGCCTTTCTCCCTTCGGGAAGCGTGGCGCT
TGCTTCCCTCGTGCGCTCTCCTGTTCCGACCCTGCC
GATTTCGCCTTGATCGTTGTGAACCGGAGCTGAATG
GTCTAAGGGCGAATTCGCGGCCGCTAAATTCAATTC
GCATAATGGAATCTCAAGGGAAGTCTGGCTCAAGTA
AACTCGGCCAACGCGCGGGGAGAGGCGGGGGGCGCT
GCATATCGTAACCCTAAAGGGAGCCCCCGATTTAGA
GCATTGCAGATCGGAAGGCGTATGCCGTCTTCTGCT
GTCTTCTAAAGTATATATGAGTAAACTTGGTCTGAC
TGGTCCTGATGCTGCCACGCGTGCGCGGTCGTAATC
TCTTACGGGGAAATCCTTCGAACGTGGCTATAAAGG
TTGTTGCTGATAAATCTGGAGCCGGTGAGCGTGGGT
TCTTTGGAGAATCCCGTTCTGCCGGCCGCTCAATTG
CGCTTGGGCACAACAGACAATCGGCCGCTCTGATGC
CGATCCGCTTTTTTGCACAACATGGGGGATCATGTA
GATTTCGCCGAGGCGCCTCGCGGCCCTGCAAGCTGG
TGCTTGCCCCGGCACTTCGCCCAATAGCAGCCAGTC
AACTTCTTTAATAGTGGACTCTTGTTCCAAACTGGA
TGCTTCGCCGCCAAGCTCTTCAGCAATATCACGGGG
TCTTACGCAAACCGCCTCTCCCCGCGCGTTGGCCGC
CAGTTGCCCCGGCACTTCGCCCAATAGCAGCCAGTC
CCCTTGCCGGGAAGCTAGAGTAAGTAGTTCGCCAGT
GTCTTCGTCTTGAGTCCAACCCGGTAAGACACGACT
AACTACGGTTATCCACAGACTCAGGGGATCACGCAG
TTGTTCCTGTTCGCTTTCTGTCCATAAAACCGCCCA
TGCTATCCGCCTCCATCCAGTCTATTAATTGTTGCC
ACTTTCCCTCGTGCGCTCTCCTGTTCCTACCCTGCC
TTGTTGGCGTTACCCAACTTAATCGCCTTGCAGCAC
TGCTTCGCCACTGGCAGCAGCCACTGGTAACAGGAT
ATATTCAGCCTTTCTCCCTTCGGGAAGCGTGGGGCT
CGATTCCGAAGGTAACTGGCTTCAGCAGAGCGCAGA
TAATTCCTGCGTTATCCCCTGATTCTGTGGATAACC
CCCTTGCCGGGCAGCTAGAGTAAGTAGTTCGCCAGT
GCTTTCTCCCTTCCCAACAGTTGCGCAGCCTGAATG
GTCTAGCATTTATCTTGCAGTGGGCTTACATTTCGA
ACCTTGAACGGGGGGTTCGTGCACACCGCACAGCTT
GTCTAGGGCGCCCCAGCTGGCAATTCCGGTTCGCTT
CCCTAAGACCGACCTGTCCGGTGCCCTGAATGAACT
GTCTTCTAAAGTATATATGAGTAAACTTGGTCTGAC
GTCTAAGGGCGAATTCGCGGCCGCTAAATTCAATTC
CAGTTGGAATTGTGAGCGGATAACAATTTCACACAG
TGCTATCCGCCTCCATCCAGTCTATTAATTGTTGCC
GATTAAGGCGCAGCGGTCGGGCTGAACGGGGGGTTC
GATTTCGCCCTTCCCAACAGTTGCGCAGCCTGAATG
AACTTCTGAGAAGGTTTGAAGTTGCTAATAATCGTG
TCTTAGACTGGAGAATCCCGGTCTGCAGGCCGCTCA
GTCTAAGGGCTAATTCTCCGCCGCTAAATCCAATTC
GATTTGGCCTTTTGCTCACATGTTCTTTCCTGCGTT
GATTTCGCCGAGGCGCCTCGCGGCCCTGCAAGCTGG
TCTTAGCGCCACGCTTCCCGAAGGGAGAAAGGCGGA
ACGTTGAGATCCATTTCTATGTAACCCACTCGTGCA
TAATTGCAAAAAAGCGGTTAGCTCCTTCGGTCCTCC
GCATAAAAGATGCTGAAGATCAGTTGGGTGCACGAG
TGCTATCGCCACTGGCAGCAGCCACCGGTAACAGGC
AACTAAGGAAGGGAAGAAAGCGAAAGGAGCGGGCGC
GATTTGGCCTTTTGCTCACATGTTCTTTCCTGCGTT
CCCTAGGTAGCTTGCAGTGGGCTTACATGGCGATAG
GTCTTCCACAAACAGACGATAACGGCTCTCTCTTTT
GTCTCGTGGATGAAATCTGGCGCATGATGACCACCG
CAGTAGGGGCGCCCGGTTCTTTTTGTCAAGACCGAC
CAGTACGATCCGGAATCATAAAGTGTAAATCCTTGG
GCATAAGGCGCAGCGGTCGGGCTGAACGGGGGGTTC
CCCTTCTGGACAAGGGAAAACGCAAGCGCAAAGAGA
GTCTCGACGAGCGTGACACCACGATGCCTGTACCAA
TCTTAGACTGGAGAATCCCGGTCTGCAGGCCGCTCA
GATTATCCGCCTCCATCCAGTCTATTAATTGTTGCC
GTCTTCGTCTTGAGTCCAACCCGGTAAGACACGACT
GTCTTCCACAAACAGACGATAACGGCTCTCTCTTTT
GATTCCGGGTTGGACTCAAGACGATAGTTACCGGAT
GGGTTCCGTCATAGCGATAACGAGCTCCTGCACTGG
TCTTTCGTCCGGTAAATTAAAAAGAAAACGCTTTCC
GTCTACTGCCGTACGTATAGGCTGCGCAACTGTTGG
CTATCAGCTTTTCTGCCACACATTGCGTCTCACTTA
TCTTACTGGAGAATCCCGGTCTGCAGGCCGCTCAAT
GCATAGAGGTGGCGAAACCCGACAGGACTATAAAGA
AACTTCTTTAATATTGTCCTCTTGTTCCAAACTGGA
TTGTACTGTTCTTCTAGGGTAGCCGTAGTTAGGCCA
TTGTTAGGCCACAACTTCAAGAACTCTGTAGCACCG
GATTTGAGTCCAACCCTTTAAGACACGACTTATCGC
CATACTACAAGGTCCTTTCCCCAACATCAACCAATC
CCCTTCCACCCAAGCGGCCGGAGAACCTGCGTGCAA
TCTTCTGGAGAATCCCGGTCTGCAGGCCGCTCAATT
GGGTAGCTCCCGGAGACGGTCCCCGCTTGTCTGTAC
GATTTCCGGTAACTATCGTCTTGAGTCCAACCCGGA
TGCTTCCGTCGCCCCGGCGTGTCACTAATATCACTC
GGCTTGCCCCGGCACTTCGCCCCCTCGCAGCCAGTC
GCATTCAGCGATCTGTCTATTTCGTTCATCCATAGT
CAGTTCAGATCTTTATCCCCTGCGCAATCAGACCCT
TCTTTGCGCCGCTACAGGGCGCGTCCCATTAGCCAT
ATATACGCATCCCGGCGCATAGGATGAACGACAGTG
CCCTAGCCAGTCCGCAGAAACGGTGCTGACCCCGGA
GCATAATCGGGGGCTCCCTTTAGGGTTCCGATTTAG
CACTTCTGAGAAGGTTTGAAGTTGCTAATAACTGTG
GTCTTCTAAAGTATATATGAGTAAACTTGGTCTGAC
TTGTTGGCGTTACCCAACTTAATCGCCTTGCATCAC
TAATCGGGGAAAGCCGGCGAACGTGGCGAGAAAGGA
TCTTAGACTGGAGAATCCCGGTCTGCAGGCCGCTCA
TGCTAGCAGCCAGTCCCTTCCCGCTTCAGTGACAAC
CCCTAGCAGGTAGCTTGCAGCGGGCTTACAGGGCGA
GCATTAGCTCTTCACACGATCTTCTCATCATGACTG
GTCTTCCACAAACAGCCGATAACGGCTCTCTCTTTT
GTCTTACATCCACAAACAGACGATAACGGCTCCCTC
AACTACTGTTATCCACATAATCAGGGGATAACGCAG
GATTTCGCCCTTCCCAACAGTTGCGCAGCCTTAATG
TCTTTCGTCCGGTCAATTAACAAGAACAAGCTTTCC
TCTTTGCTGGCCTTTTGCTCACATGTTCTTTCCTGC
GATTACACCGAACTGAGATACCTACAGCGTGAGCTA
GATTTCAAATATGTATCCGCTCATGAGACAATAACC
GCATACTCACCAGTCACAGAAAAGCATCTTACGGAT
GTCTATCGTCTTGAGTCCAACCCGGTAAGACACGAC
GCATTCCTGCGTTATCCCCTGATTCTGTGGATAACC
AACTTGCGCAGCCTGAATGGCGAATGGGACGCGCCC
CAGTAGGGGCGCCCGGTTCTTTTTGACAAGACCGAC
CCCTAGTAAGTAGTTCGCCAGTTAATAGTTTGCGCA
TCTTACGAACCCCCCGTTCAGCCCGACCGCTGCGAC
GCATCCGCCTCCATCCAGTCTATTAATTGTTGCCGG
TAATATCCGGTAACTATCGTCTTGAGTCCAACCCGG
GCTTTGCGTCGCGACACGCTTCGCTTGTAGCTTTCT
GTCTAGCCGCCGCATTGCATCAGCCATGATGGATAC
GATTCGTCTTGAGTCCAACCCGGTAAGACACGACTT
TAATTTCGTTACCCCCTTATTCTGTGGATAACCTTA
TGCTAGCAGCCAGTCCCTTCCCGCTTCAGTGACAAC
TCTTTCCCGGCGGCGCGGCCTAGAACAGGATGTATA
GTCTACTGCCGTACGTCTAGGCTGCGCCACTGTTGG
AGCTATCCGCCTCCATCCAGTCCCCTCCTTGTTGCC
TGCTACGTTCTTCGGGGCGAAAACTCTCAAGGATCT
CAGTAGAAGAACTCGTCAAGAAGGCGATAGAAGGCG
GTCTAGCCCGACCGCTGCGCCTTATCCGGTAACTAT
GATTAGGTACGCTCCCTGGTGGTGGGCTGGTTCGAC
TCTTACAGGATGTATATATCTGACACGTGCCTGGAG
GTCTACTGCCGTACGTATAGGCTGCGCAACTCTTGG
GGGTTCCGTCATAGCGATAACGAGCTCCTGCACTGG
GTCTTCAGCCATGATGGATACTTTCTCGGCAGGAGC
GCATTGGCGAATGGGACGCGCCCTGTAGCGGCACCT
TTGTAGGATCTTCACCTAGATCCTTTTCACGTAGAA
CCCTAACGCAGGAAAGAACATGTGAGCAAAAGGCCA
TTGTACTGTTCTTCTATTGTAGCCGTAGTTAGTCCA
CGATATCAGGTGTCGCGTGGCCAGTAATTTACCAAA
TCTTAGACTGGAGAATCCCGGTCTTCAGTCCGCTCA
GATTACGGGGGGTTCGTGCACACAGCCCAGCTTGGG
AGAACTCCGTTGTCGCGTGGCCAGTAATTTCCCCAC
CAGTTGGATCCATTGAGTTCAAAGGGCGAATTCGTT
TCTTAGCGCCACTCTTCCCGAAGGGAGAAAGGCGGA
CATTTCAACTATGTCTCCGCTAATGAGCACATCACA
GTCTTTCCAGTCGGGAAACCTGTCGTGCCAGCTGCA
ACGTTGGGAACCGGAGCTGAATGAAGCCATACCAAA
CCCTTGCCCGCTTTCCAGTCGGGAAACCTGTCGTGC
TCTTTGGAGAATCCCGGTCTGCAGGCCGCTCAATTG
TTGTTCCTGCGTTATCCCCTGATTCTGTGGATAACC
TCTTTGCTGGCCTTTTGCTCACATGTTCCCTCCTGC
TCTTACTGGAGAATCCCGGTCTGCAGGCCGCTCAAT
TTGTTGGGCGCTCTTCCGCTTCCTCGCTCACTGACT
GATTTGAAACGACCTAAAAATTAAACAAAAATTCTA
CAGTTCGGCCAACGCGCGGGGAGAGGCGGGGGGTGC
GATTTCAGGCTGCGCAACTGTTGGGAAGGGCGATCG
GGGTTGATAATTTTCAGAACGCTGGAAGGCGGCGGG
GTCTTCCACAAACAGACTATAACGGCTCTCCCTTTT
TTGTTGGGCACCGGAGCTGAATGAAGCCATACCAAA
CCCTTTCCGTGTCGCCCTTATTCCCTTTTTTGCGGC
CCCTATTAAGTCGTTCGCCAGTTAATATTTTTCTCA
CCCTAGGGCGAATTCGCGGCCGCTAAATTCAATTCG
TCTTCCGAAGGTAACTGGCTTCAGCAGAGCGCAGAT
CCCTTCTGGACAATGGAAAACGCCAGCGCAAAGAGA
TAATTAAGATCGGAAGTCGTATGCCGTCTTCTGCTT
TGCTACGTTCTTCGGGGCGAAAACTCTCAAGGATCT
CAGTTCCGCAGAAACGGTGCTGACCCCGGATGAATG
AAATAGCCACTGGTAACAGGATTAGCAGAGCGAGGT
ACGTTAGCAGAGCGAGGTATGTAGGCGGTGCTCCCA
TTGTAGGATCTTCACCTAGATCCTTTTCACGTAGAA
TCTTTGACTTCCCGCGCCTAGACTGGCGAATCCCGG
CAGTTCCGCAGAAACGGTGCTGACCCCGGATGAATG
TTGTTGGGCGCTCTTCCGCTTCCTCGCTCACTGACT
TGCTAGGCGATGCGCTGCGAATCGGGAGCGGCGATA
TTGTTACGGTTATCCACAGAATCAGGGGATAACGCA
TGCTTCGCCTTCTTGACGAGTTCTTCTGAATTATTA
GCATTTCCAACCGTATATTACTGTCCCTTATTCCGG
TCTTCGCTACCAGCGGTGGTTTTTTTGCCGGATCAA
GATTAGGGAAGAAAGCGAAAGGAGCGGGCGCTAGGG
GTCTAGAGCTTGGCGGCGAATGGGCTGACCGCTTCC
CAGTTGACATTTATATTCCCCAGAACATCAGGTTAA
TCTTTCCGTCGGACCCACCCGTATATACATCGCGCG
ATATTCATGTAACTCGCCTTGATCGTTGGGAACCGG
TTGTTAGCTTGCAGTGGGCTTACATGGCGATAGCTA
TTGTTCTCTTGATCAGAGCTTGATCCCCTGCGCCAT
CCCTAACGCAGGAAAGAACATGTGAGCAAAAGGCCA
TAATAAGGGCGAAAAACCGTCTATCAGGGCGATGGC
TTGTTGGGCGCTCTTCCGCTTCCTCGCTCACTGACT
CCCTTGCGGTGTGAAATACCGCACAGATGCGTAAGG
TGCTTGCGCCAGCTTTCAGCCCCGATATGCACCACC
CAGTTCCCTCGTGCGCTCTCCTGTTCCGACCCTGCC
TCTTACTGGAGAATCCCGGTCTGCAGGCCGCTCAAT
GATTTGCGCAGCCTGAATGGCGAATGGGACGCGCCC
AACTAGCGGTCACGCTGCGCGTAACCACCACACCCG
TGCTTGCGTTGCGCTCACTGCCCGCTTTCCAGTCGG
CAGTTCTGGATTCATCGACTGTGGCCGGCTGGGTGT
TCTTACTGGAGAATCCCTGTCTGCAGGCCCCTCAAT
TGCTTGGCCGGCTGGGTGTGGCGGACCGCTATCCGG
TTGTTGGGCTCTCTTCCTCTTCCTCGGTCACTGACT
GCATAAGCGCGCAATTAACCCTCACTAAAGGGAACA
CTCTTGGACGGCGGGGTGTGGCCTCCCGCTACAACG
TCTTCCGAAGGTAACTGGCTTCAGCAGAGCGCAGAT
GATTACACCGAACTGATATACCTACAGCTTTATCTA
GCATTCCTGCGTTATCCCCTGATTCTGTTGATACCC
TCTTCCGAAGGTAACTGTCTTCAGCAGAGCGCAGAT
TGCTTGTTCTTTCTTGCGTTATCCCCTGATTCTGTG
GATTACGGGGAAAGCCGTCGAACGTGGCTAGAAAGG
CAGATCAAGAGACAGGATGAGGATCGTTTTGAATGA
TAATAAGGGCGAAAAACCGTCTATCAGGGCGATGGC
TTGTTCGGGCTGAACGGGGGGTTCGTGCACACAGCC
TTGTTCGGCCAACGCGCGGGGAGAGGCGGGTTGCGG
TCTTCGCTACCAGCGGTGGTTTGTTTGCCGGATCAA
CCCTAAGCAGGTAGCTTGCAGTGGGCTTACATGGCG
TCTTACTGGAGAATCCCTGTCTGCAGGCCGCTCAAT
TTGTTAGCTTGCAGTGGGCTTACATGGCGATAGCTA
TGCTAGGCGATGCGCTGCGCATCGGGCGCGGCGATA
GATTTGCGCAGCCTGAATGGCGAATGGGACGCGCCC
GCATTCGACGCTCAAGTCAGAGGTGGCGAAACCCGA
TCTTTACCAAATACTGTTCTTCTAGTGTAGCCGTAG
TGCTTGTTCTTTCCTGCGTTATCCCATGATTCTGTG
TTGTTCGGCCAACGCGCGGGGAGAGGCGGTGGGCGT
GGGTTTTCCCTGGGTGGGTGGATTGGGAGGCGGGGA
CAGTTCCCTCGTGCGCTCTCCTGTTCCGACCCTGCC
CCCTAGGCGATGCGCTGCGAATCGGGAGCGGCGATC
GCATTGCGCAGCCTGAATGGCGAATGGGACGCGCCC
CGCTTGGCAATTCCGGTTCGCTTGCTGTCCATACAC
GGCTCCCAATACTGTTCTTCTAGTGTAGCCGTAGTT
CGATTTCGCCCTTTGACGTTGGCGTCACCGTTCTTT
GATTTCGCGGCCTAGATGCTTCTCCAGAAATGGAGG
GGGTTGGACGTTTTATTGTGACATCCCCATAAGCTA
CAGTTGACAGGAGATCCTGCCCCGGCACTTCGACCA
GCATCCCTCTTGCGCTCTCCTGTTCCGACCCTGCCG
GCATTGGTGGCCTAACTACGGCTACACTAGAAGAAC
TGCTTGCGTTGCGTTCACTGCACGCTTTCCTGTAGG
GATTTGCGCAGCCTGAATGGCGAATGGGACGCGCCC
TAATAGGGAAGAAAGCGAAAGGAGCGGGCGCTAGGG
TTGTTCTCTTGATCAGATCTTGATCCCCTTCGCCAT
TCTTTACCAAATACTGTTCTTCTAGTGTAGCCGTAG
CGATATCAGGTGTCGCGTGGCACGTAATTTACCACC
GATTTCTTTCCTGCGTTATCCCCTGATTCTGTGGAT
TGCTTGGAATTGTGAGCGGATAACAATTTCACACAG
GCATTTCCAACCTTATATTACTGTCCCTTATTCCGG
CCCTTCACTGGCCGTCGTTTTACAACGTCGCGACTG
GTCTACGCAAACCGCCTCTCCCCGCGCGTTGGCCGA
GATTTGCGCAGCCTTACTGGCGAATGGGACTCGCCC
TGCTTGGCCCCAGTGCTGCAATGATACCGCGAGACC
GGGTTTTCCCTGGGTGGGTGGATTGGGAGGCGGGGA
TCTTAGCGCAGATACCAAATACTGTTCTTCTAGTGT
TCTTTCCTGCGTTATCCCCTGATTCTGTGGATAACC
GATTGGCCGCGAGGCGCCTCGGCGAAGTGGCTTCCC
GGGTTGATAATTTTCAGAACGCTGGAAGGCGGCGGG
TCTTACTCGCCTTGATCGTTGGGAACCGGAGCTGAA
GCATCCGGTAACTATCGTCTTGAGTCCAACCCGGTA
GCATTTGCCGGGAAGCTCGAGTAAGTCGTTCGCCAG
CCCTATGCGATGCGCTGCGAATCGGGAGCGGCGATC
TAATTGGTAACACGAATAGCAGAGCGAGGTATGTAG
CCCTAGGCGATGCGCTGCGAATCGGGAGCGGCGATC
GTCTTCAAATATGTATCCGCTCATGAGATTATCAAA
GATTTGGCGAATGGGACGCGCCCTGTAGCGGCGCAT
CGCTTCGCCTTCTTGACGAGTTCTTCTGAATTATTA
TTGTAGTTGCAGGACCACTTCTGCGCTCGGCCCTTC
CAGTTGACAGGAGATCCTGCCCCGGCACTTCGACCC
CAGTTGACAGGAGATCCTGCCCCGGCACTTCCACCA
GATTTCTTTCCTGCGTTATCCCCTGATTCTGTGGAT
CCCTACCCCGGATGAATGTCAGCTACAGGGCTATCT
TCTTAGCGAAAGCAGCGGGCGCTAGGGCGCTCGCCA
TGCTTGGAATTGTGAGCGGATCACACTTTCACACAG
AACTTCGCTGCGCTCGGTCGTTCGGCTGCGGCGAGC
GATTTCCCTCGTGCGCTCTCCTGTTCCGACCCTGCC
GATTTCTCCCCGCGCGTTGGCCGATTCATTAATGCA
TTGTTGGCGGCAAGAAAGCCATCCAGTTTACTTTGC
TTGTTGTTCTTTCCTGCGTTATCCCCTGATTCTGTG
TCTTAGGCGGATCAAGTTGCAGGACCACTTCTGCGC
GATTGGCCGCGAGGCGCCTCGGCGAAGTGGCTTCCG
TCTTTCCCGGCGTCGCGGCCTAGAACAGGATGTATA
TGCTAGCGAAGAGGCCCGCACCGATCGCCCTTCCCA
CAGTACACCGAACTGAGATACCTACAGCGTGAGCTA
TCTTAGACTGGAGAATCCCGGTCTGCAGGCCGCTCA
TCTTAGCTCCCTCGTGCGCTCTCCTGTTCCGACCCT
TTGTTGTTCTTTCCTGCGTTATCCCCTGATTCTGTG
GGGTACAGGATCTTAATAACTAACATGCTAACACTG
TCTTTCGGGAAGCGTGGCGCTTTCTCATAGCTCACG
GCATTCGACGCTCAAGTCAGAGGTGGCGAAACCCGA
CGATATCTCAGCGATCTGTCTATTTCGTTCATCCAT
ACGTTGGGAACCGGAGCTGAATGAAGCCATACCAAA
GTCTACGCAAACCGCCTCTCCCCGCGCGTTGGCCGC
TGCTTGGAATTGTGAGCTGATAAACCTTTCACCCAG
ACGTACAACGTCGTGACTGGGAAAACCCTGGCGTTA
GTCTAGTAGTTCGCCAGTTAATAGTTTGCGCAACGT
CCCTTCCCTTCGGGAAGCGTGGCGCTTTCTCATAGC
TAATTGGTAACACGACTAGCAGAGCGAGGTATGTAG
CCCTAGGCGATGCGCTGCGAATCGGGAGCGGCGATA
GCATTGGGACGCTCCCTGTATCGGCGCATTAACCGC
GATTTGTAACTCGCCTTGATCGTTGGGAACCGGAGC
TCTTACTGGAGAATCCCGGTCTGCAGGCCGCTCAAT
GATTTCTTTCCTTCTTCATCCCCTGATTCTTTGTAT
AACTTGCTCTCCAACATATGGTAAATATGGTAGCAC
CAGTAGCGGTCGGGCTGCACGGGGGGTTCGTGCCCA
GTCTTCAGCGATCTGTCTATTTCGTTCAGCCATAGT
TTGTTCTTTCCTGCGTTATCCCCTGATTCTGTGGAT
TCTTTGAATCGGCCAACGCGCGGGGAGAGGCGGGTT
CCCTTCCCTTCGGGAAGCGTGGCGCTTTCTCATAGC
TCTTACAGGATGTATATATCTGACACGTGCCTGGAG
TTGTAGTTGCAGGACCACTTCTGCGCTCGCCCCTTC
GATTTCTCCCCGCGCGTTGGCCGATTCATTAATGCA
GATTTCCGCAGGCCACCGGAATAAGGGACAGTAATA
AACTAGGCCCGCACCGCTCTCCCTTCGCAACAGTTG
CAGTTGATCAGAGCTTGATCCCCTGCGCCATCAGAT
GCATCCGGTAACTATCGTCTTGAGTCCAACCCGGTC
CCCTTGTCAATAATATCACTCTGTACATCCACAAAC
GCATATGGCGAATGGGACGCGCCCTGTAGCGGCGCA
TGCTACGGGAGACTTTATCTGACAGCAGACGTGCAC
CACTTCGCTGCGCTCGGTCGTTCGGCTGCGGCGAGC
TCTTACAGGATGTATATCTCTGACACGTGCCTGGGG
TCTTACAGGATGTATATATCTGACACGTGCCTGGAG
CCCTACCCCGGATGAATGTCAGCTACTGCGCTATCT
AACTAAAAAAACCACCGCTACCAGCGGCGGTTTGTT
GCATTCCCGGCAGACAATCAAGCCCTATAAAGGCAA
AACTTCGCCTTGATCGTTGGGAACCGGAGCTGAATG
GCATTCGGCCAACGCGCGGGGAGAGGCGGGGTGTGT
GATTAGGCGCAGCGGTCGGGCTGAACGGGGGGTTCG
GATTACTTCGAGCTTGGTAACATAAGTAAGCGCGAA
TTGTAGCTCTGATCAAGAGACAGGATGAGGATCGTT
GATTACGCCAAGCGCGCAATTAACCCTCACTAACGG
TTGTACCTGCTTTCTCTTTGCGCTTGCGTTTTCCCT
GTCTTGAGCTGATACCGCTCGCCGCAGCCGAACGAC
TTTTACGGTTCCTGGCCTTTTGCTGGCCTTTTGCTC
GTCTCCCCCTCTCCATCAGATCCTTTTCTTCAAGAA
GTCTTGGGCACAACAGACAATCGGCTGCTCTGCTGC
AACTTCCCTCGTGCGCTCTCCTGTTCCGACCCTGCC
AACTTTGGGCGCTCTTCCGCTTCCTCTCTCACTGAC
TCTTGCCTGAATGGCGAATGGGACGCGCCCTGTAGC
GATTAGGAATGGCCAGGCGGTAGTATGTGTCGACGG
GATTTCGCCACTGGCAGCAGCCACTGGTAACCGGAT
TTGTTGACTCCCCGTCGTGTAGATCACTCCGATACG
TGCTTAGTGAGGGTTAATTCTGAGCTTGGCGTAATC
TTGTTCTTTCCTGCGTTATCCCCTGATTCTGTGGAT
TCTTAGTCGTATAAATTTGCAGGACCACTTCTTCGC
TCTTACAGGCTGTATATATCTGACACGGGCCTGGGG
GCATTCGTTGGGAACCGTAGCTGAATGAATCCATAC
GATTTCCCTCGTTCTCTCTCCTGTTCCGCCCCCGCC
CAGTCAGTCCGCAGAAACGGTGCTGACCCCGGATGA
TCTTTGACACGTGCCTGGAGACTAGGGAGTAATCCC
ACGTTGGGACCCGGAGCTGAATGAAGCCCTACCCAC
TCTTTCGGCCAACGCGCGGGGAGAGGCGGGGTGGGG
TTGTTGCAGCTGGCACGACAGGTTTCCCGACTGGAA
TGCTTAGTGAGGGTTAATTCTGAGCTTGGCGTAATC
TTGTTCCGGTAACTATCGTCTTGAGTCCAACCCGGT
AACTTGGCGAAACCCGACAGGACTATAAAGATACCA
AACTCGGCCAACGCGCGGGGAGAGGCGGGTGGGGGG
AACTAAGGCGCAGCGGTCGGGCTGAACGGGGTGTTC
TAATAGATGCGTCAGGAGAAAATACCGCATCAGGCG
CCCTACCGGGCGCCCCTGCGCTGACAGCCGGAACAC
CAGTTGATCAGAGCTTGATCCCCTGCGCCATCAGAT
GATTTTCACACAGGAAACAGCTATGACCATGATTAC
CAGTTGATCAGAGCTTTATCCCCTGCTCCATCAGAT
GATTAGAAAGTGGACTCCAACGTCAAAGGGCGAAAA
TTGTACCTGCTTTCTCTTTGCGCTTGCGTTTTCCCT
GCATTGCAGCACATCCCCCTTTCGCCAGCTGGCGTA
CAGTAGTCGATGAATCCAGAAAAGCGGCCATTTTCC
CAGTTGAATTTAGCGGCCGCGAATTCGCCCTTTGAG
AACTAAAAAAACCACCGCTCCCAGCGGTGGCTTGTT
CCCTTGTCAATAATATTCCTCTGTACATCCCCAACC
GATTTCCTCAGGCCACCGGAATAAGGTACATTAATA
GATTAGGAATGGCCAGGCGGTAGTATGTGTCGACGG
GTCTAGAATCAGGGGATAACGCAGGAAAGAACATGT
CAGTAAGAACCGGGCGCCCCTGCGCTGACAGCCGGA
TTGTTTGCTCACATGTTCTTTCCTGCGTTATCCCCT
GTCTAGTAGTTCGCCATTTAATAGTTTGCTCAACGT
CCCTACGGGGGGTTCGTGCACACAGCCCAGCTTGGA
GATTACGCCAGGGTTTTCCCAGTCACGACGTTGTAA
GATTAGCTTGACGGGGAAAGCCGGCGAACGTGGCGA
TCTTACGGGGAAAGCCGGCGAACGTGGCGAGAAAGG
GATTAGCGGTCGGGCTGAACGGGGGGTTCGTGCACA
GCATTGATCCCCCATGTTGTGCAAAAAAGCGGTTAG
TTGTTCCCCTGCGCCATCAGATCCTTAGCGGCAAGA
TGCTTGGACCGCGGGCAGTGAGCGCAACGCAATTAA
TGCTCTAGTATAATTCTCATGAGAAACAGCAAAAAA
CCCTATGCTATGCGCTTCGAATCGGGACCTCCGATA
GTCTTCAATTCGCCCTATAGTGAGTCGTATTACAAT
AACTTGCGCAGCCTGAATGGCGAATGGGACGCGCCC
GTCTACAGGAGATCCTGCCCCGGCACTTCGCCCAAT
CCCTAGACGAGGCAGCGCGGCTATCGGGGCTGGCCA
TTGTACAAAAATCGACGCTCAAGTCAGAGGTGGCGA
GGGTTCTCCACCACTTTTCATTTTAACCCTCGGGGT
CGATATGAAGTTTTAAATCAATCTAAAGTATATATG
TCTTAGACTGGAGAATCCCGGTCTGCAGGCCGCTCA
GATTAGCGAAAGGAGCGGGCGCTAGGGCGCTGGCAA
TGCTCCGACCTGTCCGGTGCCCTGAATGAACTGCAA
TAATATATTCGTAAGTATAAAATACCTCATCAGCCG
CCCTACCGGGCGCCCCTGCGCTGACAGCCGGAACAC
GCATATGGCGAATGGGACGCGCCCTGTAGCGGCGCA
AGATATCTCAGCGATCTGTCTATTTCGTTCATCCAT
CAGTAAGAACCGGGCGCCCCTGCGCTGACAGCCGGA
TAATAGCCTGAATGGCGAATGGGACGCGCCCTGTAG
CAGTACTTTATCGGCAGGAGCAAGGTGAGATGACAG
GATTTCCCTCGTGCGCTCTCCTGTTCCGACCCTGCC
GCATTGCAGCTGGCACGACAGGTTTCCCGACTGGAA
TGCTAGGCGGTTTGCGGCTTGGGCGCTCTTCCCCTT
AACTAAGCCGGCGAACGTGGCGAGAAAGGAAGGGAA
AACTTCGTCTTGAGTCCAACCCGGTAAGACACGACT
TTGTATCTCTGATCAAGCTACAGGATGACTATCGTT
TTGTTGTTCTTTCCTGCTTTATCCCCTGATTCTGTG
GCATTCCCGGCAGACAATCAAGCCCTATAAAGTCAA
TCTTAGACTGGAGAATCCCGGTCTGCAGGCCGCTCA
GATTACTTCGATCTTGTTAACATAAGTAATCGCGAA
GATTACGCCAGGGTTTTCCCAGTCACGACGTTGTAA
TGCTAGGCGATAGAAGGCGATGCGCTGCGAATCGGG
TAATAGCTTTTGTTCCCTTTAGTGAGGGTTAATTGC
TAATTAGCGGTCACGCTGCGCGTAACCACCACACCC
TAATATGGAATCTCAAGGGAAGTCTGGCTCAAGTAG
CCCTACTTTACCCGGTGGTGCATATCGGGGATGAAA
CAGTTCGTCAAGAAGGCGATAGAAGGCGCTGCGCTG
GATTACCAAATACTGTTCTTCTAGTGTAGCCGTAGT
GATTAGCTTGACGGGGAAAGCCGGCGAAAGTGGCGA
TCTTAGCCGGCGAACGTGGCGAGAAAGGAACGGAAG
GATTTGGGCTGGTTCGACCGTGCTTGCTGCTCAAGC
GATTAGGCCACCGGAATAAGGGACAGTAATATACGG
GATTACAGCCCAGCTTGGAGCGAACGACCTACACCG
CAGTATTCGATTAATCCAGAAAAGCGTCCATTTTCC
GATTTGACTTGAGCGTCGATTTTTGTGATGCTCGTC
CGCTCTAGTATCATTCTCATGAGAACCAGCAAAACA
CAGTCGGGGGGTTCGCGCACACAGCCCAGCTTGGAG
TCTTAGCCCCCGCTTTAGAGCTTGACGGGGAAAGCC
GCATTCCGCGCAGGACCCGCGCCGGCCGGGCCAATT
GTCTTGGGCGCTCTTCCGCTTCCTCGCTCACTGACT
TGCTCGGCCCTCGAAGGCGATGCGCTTCGCAACGGG
GATTTTCACACATTAAACAGCTATGACCATTATTAC
TCTTACAGGATGTATATATCTGACACGTGCCTGGAG
GATTTACGGGTGGGTCCGACGGAAGCCACTTCGCCG
TGCTCTAGTATAATTCTCATGCGCAACCGCACAACC
GTCTTGGCCGCTTTTCTGGATTCATCGACTGGGGCC
TCTTTGCCAGTGGCGATAAGTCGTGTCTTACCGGGT
GATTTGCTGAACGAGAATTGCATTGCCTTTATAGGG
AACTACGGGGAAAGCCGGCGAACGTGGCGAGAAAGG
AACTTTCTCAGCCTGACTGGCGAATGTGACTCTCCC
GTCTCCCCTTATTCTGCTGATAACCGTATTACCGCC
TTGTCCGCACATATGCGTAAGGAGAAAATACCGCAT
GATTTCCGGTAACTATCGTCTTGAGTCCAACCCGGT
GCATTTCAGCACATCCCCCTTTCGCCATCTCCCGTA
AACTAAGCCGGCGAACGTGGCGAGAAAGGAAGGGAA
GTCTACCGTTCTTCTAGTGTAGCCGTAGTTAGGCCA
GATTTGACTTGAGCGTCGCTTTTTGTGATGCTCGTC
GATTTGGCGAATGGGACGCGCCCTGTAGCGGCGCAT
GATTTTTGGCGCTCTTCCTCTTCCTCTCTCACTGAA
TCTTACGGGGAAAGCCTTCGAACGTGGCGAGAAAGG
TAATAGCTTTTGTTCCCTTTAGTGAGGGTTAATTGC
GTCTACTCGTCAAGAAGGCGATAGAAGGCGATGCGC
CAGTTGCAGGGCTTCCCAACCTTACCAGAGGGCGCC
CGCTATGAAGTTTTAAATCAATCTACAGTATATATG
AACTAGAATTTAAGCAGATAAGCGATCGCAGTAGGA
AACTAAGCCGGCGAACGTGGCGCGCAAGGAAGGGCC
TTGTTTACTTTGCAGGGCTTCCCAACCTTACCAGAG
GATTTCCCTCTTGAGCTCTCCTGTTCCGACCCTGCC
GATTAGCTGTCTGTCTCAACTGGGGGTTCCTTCACA
CGATCTGAATGGCGAATGGGACGCGCCCTGTAGCGG
CAGTCGGGGGGTTCGCGCACACAGCCCAGATTGGAG
GGCTCCGACCTGTCCGTTGCCCTGAATGAACTTCAA
TCTTACAGGATGTATATATCTGACACGTGCCTGGAG
CCCTTAACTGGCTGGCTGCTACACCATGTTGCCGGG
AACTTGCGCCGCTACAGGGCGCGTCCCCTTCGCCAT
GATTAAGGGAGGGAAGAAAGCGAAAAGCGCGGTCAC
ATATTGAATCGGCCAACGCGCGGGGAGAGGCGGGGT
CAGTAGTTCGCCAGTTAATAGTTTGCGCAACGTTGT
GATTAGCGGCGCATTAAGCGCGGCGGGTGTGGTGGG
TCTTAGCCCCCGATTTAGAGCTTGACGGGGAAAGCC
GCATTCGGACCCACCCGTATATACATCGCGCGTCTG
TCTTCCCGCGCCTAGACTGGAGAATCCCGGTCTGCA
GATTACCAAGCTCGAAGTTATTGTACTCGCGATGGC
GATTTGCTGAACGAGAATTGCATTGCCTTGATAGGG
TCTTAGAAGATCGGAAGTCGTATGCCGTCTTCTGCT
ATATTACCGCATCAGGCGCTCTTCCGCTTCCTCGCT
ATATTTCCTTCAAATTTGCCCGGCCGGCGCGGGTCC
TGCTTCCCCTGCGCCATCAGATCCTTGGCGGCAAGA
ATATTGAATCGCCCAACGCGCGGGGAGAGGCGGGGT
GTCTTGGCCGCTTTTCTGGATTCATCGACTGTGGCC
TCTTAGACTGGAGAATCCCGGTCTGCAGGCCGCTCA
TTGTTACTTTCTCGGCAGGAGCAAGGTGAGATGACA
CGATTCGTTGGGAACCGGAGCTGAATGAAGCCATAC
GATTACCAAATACTGTTCTTCTAGTGTATCCTTAGT
TAATAGCACCGCCTACATACCTCGCTCTGCTAATCC
CGATACGCTTTCCGCTCAACTGGTAAAAGCACTCCA
CCCTTAGCTCACGCTGTAGGTATCTCAGTTCGGTGT
AACTAGAATTTAAGCAGATAAGCGATCGCAGTAGGA
GCATTGACTTGAGCGTCGATTTTTGTGATGCTCGTC
GATTTCGCCTTGATCGTTGGGAACCGGAGCTGAATG
CAGTAGGGGGAAACGCCTGGTATCTTTATAGTCCTG
GATTATCGTCTTGAGTCCAACCCGGTAAGACACGAC
CCCTTAACTGGCTGGCTGCTACACCATGTTGCCGGG
GATTTCCGGTAACTATCGTCTTGAGTCCAACCCGGT
TGCCTGGGCGGCGGGGGGTGGCGGCCAGCTAACAGG
GATTTGTGCTGGTTCTACCGTGCTTGCTTCTCAAGC
TCTTTGCCATTGTCGATAAGTCGTGTCTTACCGGGT
TTACATCCACAAACAGACGATAACGGCTCTCTCTTT
CAGTTCGTTGGGAACCGGAGCTGAATGAAGCCATAC
CAGTTCGTCAAGAAGGCTATAGAAGGCGATGCGCTG
TCTTAGACTGGAGAATCCCGGTCTGCAGGCCGCTCA
TGCTTCCCCTGCGCCATCAGATCCTTGGCGGGCAGA
GCATTGCAGCTTGCACGACAGGTTTCCCGACTGGAA
TCTTAGAAGATCGGAAGGCGTATGCCGTCTTCTGCT
GTCTTCGAAAAAAATATTTTTAGAAAGCTGTGAACA
GCATTCCGCGCAGTACCCGCGCCGGCCGGGCAACTT
TCTTACATGATGTATATATCTTACACTTGCCTCGAG
TAATATCTTTTTTTCCCCTTAGTGATTTTTAATTGC
GATTTTACTTTATCGTCTATTTTTGTTATGCTCGTC
GATTACAGCCCATCTTGTAGCGAACTACCTACACCG
TCTTAGCGAAGAGG.CCGCACCGATCGCCCTTCCCA
GGGTTGGTCTGCTGCTGCTGAACGGCCAGCCGTTGC
GCATTACCGGATAAGGCGCAGCGGTCGGGCCGAACG
TTGTTTGCCGGCTGGGTGTGGCGGAACGCTATCCGG
TCTTACTGGAGAATCCCGGTCTGCTGGCCGCTCAAT
CCCTACTGTTCTTCTAGTGTAGCCGTAGTTAGGCCA
GGGTTGGTCTGCTGCTGCTGAACGGCAAGCCGTTGC
TCTTTGGCGAATGGGACGCGCCCTGTAGCGGCGCAT
CAGTAGGCGAGCATGCCCGACGGCGAGGATCTCGTC
CAGTTAGGCCACCACTTCAAGAACTCTGTAGCACCG
CACTTTCTCCGCTACACTGCGCGTCCCATTCTCCCT
TAATTGCATTAATGAATCGGCCAACGCTCTTTTAGA
TGCTACCCAACTTAATCGCCTTGCAGCACATCCCCC
GATTGTTGGAAATGGAATCTCAAGGGAAGTCTGGCT
ATATTTCCTTCAAATTTTCCCGGCCGGCTCTTTTCC
GATTTGCTGAACTAGAATTGCATTGCCTTTATAGGG
TGCTACCCAACTTAATCGCCTTGCAGCACATCCCCC
GTCTTCTGGAGCCGGTGAGCGTGGGTCTCGCGGTAT
AACTTCGGTCTATTCTTTTGATTTATAAGGGATTTT
GATTAGGACCGCGAGGAGCCTCGGCGACGTGGCTTC
CAGTAGTTCTCCAGTTAATAGTTTGCGCAACGTTGT
CCCTAGGCTGCGCAACTGTTGGGAAGGGCGATCGGT
ATATTCGGACCCACCCGTATATACATCGCGCGTCTG
CAGTTACCGGAAATTATGAGGATTCTGAGAAGGTTT
TCTTAGAAGATCGGAAGTCGTATGCCGTCTTCTGCT
GATTATCGTCTTGAGTCCAACCCGGCAAGACACGAC
TTGTACTCCCCGTCGTGTAGATAACTACGATACGGG
AACTTGTTAAAATTCGCGTTAAATTTTTGTTAAATC
TAATATCACCGCCTACACACCTCGCTCTTCTAATCC
GATTTTGCGAATTTGACTCGCCCTGTAGCGTCCCAT
GCATCGCTGCGAGACCACGCATCTTCTAGGCGCGGG
TCTTAGACTGGAGAATCCCGGTCTGCAGGCCGCTAA
GATTAGCGTCGCATTAATCGCGGCGGGTTTGGTGGT
TCTTTAGACTGGAGAATCCCGGTCTGCAGGCCGCTC
AACTCGCTCGGCCCTTCCGGCTGGCTGGTTTATTGC
CGATAGAATTTAAGCAGATAAGCGATCGCAGTAGGA
CAGTACCGTAAAGCACGAGGAAGCGGTCAGCCCATT
CAGTTCGAACTGGATCTCAACAGCGGTAAGATCCTT
CAGTAGGTTGAAACGCCCGGTATCTTTATATTCCTG
TCTTTAGAACAGGATGTATATATCTGACACGTGCCT
GCTTAGAATATCGTAAGTTGTATGCCCTCTGGTGCT
CTATTACCTCATCAGGCCCTCTTCCCCTTCCTCGCT
TTGTTCCCCGATATGCACCACCGGGTAAAGTTCACG
TCTTTGCCGGGATCGAGTAGAGTGCGTCGCGACACG
TCTTACTGGAGAATCCCTGTCTGCTGGCCGCTCCAT
TCTTTTGGGAACCGGAGCTGAATGAAGCCATACCAA
TTACATCCACAAACAGACGATAACGGCTCTCTCTTT
TCTTTGGCGAATGGGACGCGCCCTGTAGCGGCGCAT
CCCTACTCTTTTTCCGAAGGTAACTGGCTTCAGCCG
TTGTTGGGCACAACAGACAATCGGCTGCTCTGATGC
GATTATCTCAGCGATCTGTCTATTTCGTTCATCCAT
GATTTCGTCTTGAGTCCAACCCGGTAAGACACGACT
GTCTTCTGGAGCCGGTGAGCGTGGGTCTCGCGGTCT
CGATAGCGAAGAGGCCCGCACCGATCGCCCTTCCCA
GATCGCTTTCCGCTCAACTTGTAAAAGCACTCCACT
GGGTTCGGAAGATGGGGGGGAAGAAACAAGATTTTT
CAGTCGCAGAAACGGTGCTGACCCCGGATGAATGTC
GATTTGTTAAATCAGCTCCTTTTTTAACCAATAGGC
CAGTTCGTTTGGAACCGTAGCTGAATGAATCCATAC
AACTTGTTAAAATTCGCGTTAAATTTTTGTTAACTC
CACTAGCGAAGCGGCCCGCACCGATCGCCCTTCCAA
TAATAGTCGTCCGGTAAATTAAAAAGAAAACGCTTT
GCTTAGACTGGATAATCCCGGTCTGCAGGCAGCTCA
GATTATCGTCTTTAGTCCAACCCGGTAAGACACGAC
CAGTAGGCGAGCATGCCCGACGGCGAGGATCTCCTC
GATTGTTGGAAATGGAATCTCAAGGGAAGTCTGGCT
ATATCGCCAAGCGCGCAATTAACCCTCACTAACTGT
CAGTTCCCTCGTGCGCTCTCCTGTTCCGACCCTGCC
TCTTACGGGGAAAGCCGGCGAACGTGGCGAGAAAGG
TCTTTCGTTGGGAACCGGAGCTGAATGAAGCCATAC
AACTAGCGAAGAGGCCCGCACCGATCGCCCTTCCCA
TCTTACAATAACTTCGAGCTTGGTACCATCAGTAAG
TTGTCTCCCCGCGCGTCGGCCGATTCATTACTGCAG
GATTCCGCTACCAGCGGTGGTTTGTTTGCCGGATCA
GGGTTGCGATGTCGGTTTCCGCGAGGTGCGGATTGA
CGATTCGTTGGGAACCTGAGCTGCATGAAGCCATAC
CAGTTACCGGAAATTATTAGGATTCTGATAATTTTT
CCCTACTCGCCTTGATCGTTGGGAACCGGAGCTGAA
GCATTGGCCTTTTGCTCACATGTTCTTTCCTGCGTT
GTCTTCCGCCTCCATCCAGTCTATTAATTGTTGCCG
CCCTACTGTTCTTCTATTGTAGCCGTAGTTAGGCCA
ATATTCACGATTTTTCCGGTTGCGAGCGCATATCGT
GCATCTCTTCTAGACCACGCATCTTCTAGCAGCTGC
TCTTACAGGATGTATATACCTGACACGTGCCTGGAG
TGCTTTCAGAAGGTAACTGGCTTCAGCAGAGCGCCG
TTGTTCCCCGATATGCACCACCGGGTAAAGTTCACG
ACCTTGACTTGAGCGTCGATTTTGGTGATGCTCGTC
ATATTCGGACCCACCCGTATATACATCGCGCGTCTG
GCATAACTCTGTAGCACCGCCTACATACCTCGCTCT
CCCTAGTTTACTTTGCAGGGCTTCCCAACCTTACCA
CCCTTGGTCGCTCTTCCTCTTCCTCGCTCACTGACT
GTCTACGCAAACCGCCTCTCCCCGCGCGTTGGCCGA
TGCTTCTCACCTTGCTCCTGCCGAGAAAGTATCAAA
CGATAACTTCGAGCTTGGTAACATAAGTAAGCGCGA
GGGTTGGCTTCATCCACCACATACAGGCCGTCGCGG
CGATAGCGAAGCGGCCCGCACCGATCGTCCTTCCCA
GCATTACCGGATAAGGCCCAGCGGTCGGTCTGAACG
GCATAGGCCGCGTTGCTGGCGTTTTTCCATAGGCTC
GATTAGCAGATAAGCGATCGCAGTAGGAACGGTTTC
TGCTTTCAGAAGGTAACTGGCTTCAGCAGAGCGCCG
AACTAGCATCTTACGGATGGCATGACAGTAAGAGAA
GATTAGAGCTTGACGGGGAAAGCCGGCGAACGTGGC
TCTTAGACTGGAGAATCCCGGTCTGCAGGCCGCTCA
TCTTTGCTTAAATTCTGCTACATGCTTGAGCAGCAA
GGGTTGGTCTGCTGCTGCTGCACGGCACGCCGTTGC
AACTTTGATAATCTCATGACCAAAATCCCTTAACGT
TCTTAGACTTGATAATCCCGGTCTGCAGTCCGCTAC
CCCTTGCCTGACTCCCCGTCGTGTAGATACATACGA
TTGTCGAGCCGGAAGCATAAAGTGTAAAGCCTGGGG
GATTTGCCCGGCCGGCGCGGGTCCTGCGCGGAGTTT
GATTATCTCAGCGCTCTGTCTATTTCGTTCATCCAT
CAGTTGCTCCACCAGATCCCTTGAGGCCACAAAACC
GATTTTGCGTTGCGATCACTGCCCGCTTTCCAGTAG
TGCTTCTCATGAGAAACAGCAAAAAACATTAAAAAC
GCATAGCCGGCGAACGTGGCGAGAAAGGAAGGGAAG
CAGTTGCGCCATCAGATCCTTGGCGGCAAGAAAGCC
TTGTAGGGCACCGGACAGGTCGGTCTTGACCCAAAG
GCATACGGGGAAAGCCGGCGAACGTGGCGAGAAAGG
CCCTACAGAATCAGGGGATAACGCAGGAAAGAACAT
GTCTCACCACGATGCCTGTAGCAATGGCAACAACGT
TCTTTCCCGCGCCTAGACTGGAGCATCCCGGTCTGC
GGGTTGGCTTCATCCACCACATACAGGCCGGAGCGG
TTGTAGCGTCGATTTTTTTGATGCTCGTCAGGGGGC
TGCTAGGAGATCCTGCCCCGGCACTTCGCCCAATAG
CAGTACCGTAAATCACTATGAAGCGGTCATCCCATT
CAGTAACTCGTCAAGAAGGCGATAGAAGGCGATGCG
GATTAGAGCTTGACGGGGAAAGCCGGCGAACGTGGC
TCTTTAGACTGGAGAATCCCGGTCTGCAGGCCGCTC
TCTTTGCCTTGATCGATTAGAGTGCGTCTCGACACG
GGGTTGTCGGTTTCCGCGAGGTGCGGATTGAAAATG
TCTTAGAAGATCGGAAGTCGTATGCCGTCTTCTGCT
TGATTCTCACCTTGCTCCTGCCGCGAAAGCATCAAT
CCCTAGTTTACTTCTCCGTACTTCCCAACCCTACCA
GGGTAGGTCATGGATGAGCAGACGATGGTGCAGGAT
AACTCGGTTGGAAATGGAATCTCAAGGGAAGTCTGG
AACTTGGCCTTTTGCTGGCCTTTTGCTCACATGTTC
GGGTTGCGATGTCGGTTTCCGCGAGGTGCGGATTGA
GATTTCGTTCAGCAGTCGTCCGGTAAATTAAAAAGA
TCTTAGACTGGAGAATCCCGGTCTGCAGGCCGCTCA
GATTAGCAGAGCGAGGTATGTAGGCGGTGCTACAGA
CGATAACTTCGAGCTTGGTAACATAAGTAAGCGCTA
TTGTAGGGCACCGGACAGGTCGGTCTTGACAAAAAG
GGGTTGCGATGTCGGTTTCCGCGAGGTGCGGATTGC
CGATAGAATTTAAGCAGATACGCGCTCGCAGTAGGC
GCATTCGGCCAACGCGCGGGGCGAGGCGGGTGTCGG
GGGTTTCCTGCGTTATCCCCTGATTCTGTGGATAAC
TCTTTGCTTAAATTCTGCTACATGCTTGAGCAGCAC
GTCTAGGCGGATAAAGTTGCAGGACCACTTCTGCGC
CCCTTACGTATAGGCTGCGCAACTGTTGGGAAGGGC
CCCTTCCGGCTGGCTGGTTTATTGCTGATAAATCTG
CGATTCCCTCGTGCGCTCTCCTGTTCCGACCCTGCC
TCTTACAGGATGTATATCTCTGACACGTGCCTGGAG
CAGTTCCCTCGTTCTCCCTCCTGTTCCGACCCTTCC
GCATAGAACGTGGACTCCAACGTCAAAGGGCGAAAA
CAGTTGCACGCAGGTTCTCCGGCCGCTTGGGTGGAG
CCCTTGCCTGACTCCCCGTCGTGTAGATAACTCCGA
GATTTGCCCGGCCGGCGCGGGTCCTGCGCGGAGTTT
TCTTCGCGCGATGTATATACGGGTGGGTCCGACGGA
TTTAGCTATACTGTGCGTTTTTATGGACATCAAGAC
CGATAGGCGCAGCGGTCGGGCTGAACGGGGGGGTTC
CGATTCCCTCGTGCGCTCTCCTGTTCCGACCCTGCC
GATTTCTTTTGATTTATAAGGGATTTTGCCGATTTC
AACTAGTCTATTAATTGTTGCCGGGAAGCTAGCGTA
GATTTCGTCTTTATTCCAACCCGGTAAGACACTACT
CAGTCAGGAGATCCTGCCCCGGCACTTCGCCCAATA
GATTAGAATTGCATTGCCTTTATAGGGCTTGATTGT
TAATTGGCCTTTTGCTCACATGTTCTTTCCTGCGTT
CCCTATGGCGCAGGGGATCAAGCTCTGATCAAGAGA
GATTTCGGAAAAAGAGTTGGTAGCTCTTGATCCGGC
CAGTTGCGCCATCAGATCCTTGGCGGCACGAAACCC
GTCTTCCGCCTCCATCCAGTCTATTAATTTTTGCCG
CAGTAACTCGTCAAGAAGGCGATAGAAGGCGATGCG
CGCTAGCGAAGAGGCCCGCACCGCTCGCCCTTCCCC
GTCTCACCACGATGCCTGTAGCAATGGCACCAACGT
CGATCGAGATCGGAAGGCGTATGCCGTCTTCTGCTT
GCATAGGCGCAGCGGTCGGGCTGAACGGGGGGTTCG
GGCTTCTCATGAGAAACAGCAACCAACATTAAAAAC
TCTTACGGGGAAAGCCGGCGAACGTGGCGAGAAAGG
GCATTCCGGTAACTATCGTCTTGAGTCCAACCCGGT
CGATTCCCTCGTGCGCTCTCCTGTTCCGACCCTGCC
CCCTTGCCTGACTCCCCTTCGTGTAGATAACTACGA
GTCTTGTGCTCGACGTTGTCACTGAAGCGGGAAGGG
AACTTGGCCTTTTGCTGGCCTTTTGCTCACATGTTC
GATTAGCTTTCTTTCAGACGCGCGATGTATATCCGG
GTCTTCCGAAGGTAACTGGCTTCAGCAGAGCGCCGA
TTTATGGCGAATGGGACGCGCCCTGTAGCGGCGCAT
CCCTTGCCCCGGCACTTCGCCCAATAGCAGCCAGTC
AACTTCCATTTCCAACCGTATATTAACGTCCCTTAT
CAGTTGCACGCAGGTTCTCCGGCCGCTTGGGTGGAG
TCTTACAGGATGTATATATCTGACACGTGCCTGGAG
TCTTTTCCTGCGTTATCCCCTGATTCGGTCTACAAC
GATTTCCTCTTTTCCTTCAAATTTGCCCGGCCGGCG
GCATAGAACGTGGACTCCAACGTCAAAGGGCGAAAA
AGCTAGGCGATCCTGCCCCGGCACTTCGCCCAATCG
TCTTCTGGAGAATCCCGGTCTGCAGGCCGCTCAATT
CAGTAAGCGTTAATAATTCAGAAGAACTCGTCAAGA
GGGTTGTCGGTTTCCGCGAGGTGCGGATTGCAAATG
CAGTAGTGGTCCTGCAACTTTATCCGCCTCCATCCA
GATTTTCCCGGCCTGCTCGTGTCCTGCTCGTAGTTT
GCATAGAGGTGGCGAAACCCGACAGGACTATAAAGA
GGGTTGTCGGTTTCCGCGAGGTGCGGCTTGAAACTG
CCCTCCTGCCCCGGCACTTCGCCCAATAGCAGCCAG
ATATCGACGAGCGTGACACCACGATGCCTGTAGCAA
GTCTCGCCCGGTTCTTTTTGTCAAGACCGACCTGTC
GCATTCGCCACTGGCAGCAGCCACTGGTAACAGGAT
TTGTAACGGGGGGTTCGTGCACACAGCCCCGCTTGG
TCTTTCCCGGCGTCGCGTCCTAGAACAGGATGTATA
CGATAACTTCGAGCTTGGTCACCTAAGTAAGCGCGC
TCTTACCGCCTTTGAGTGAGCTGATACCGCTCGCCG
AACTTCCATTTCCAACCGTCTATTAACGTCCCTTAT
TCTTCCCGGCGTCGCGGCCTAGAACAGGATGTATAT
TCTTTATACTGGAGAATCCCGGTCTGCATTCCTCTC
GATTATCATAGCTAGTCATGTAGGCGTTGCTCCCAA
GATTTCGCCGAGGCGCCTCGCGGCCCTGCAAGCTGG
TTTAGGAGAAAATACCGCATCAGGAAATTGTAAGCG
GTCTCAGCGTGAGCTATGAGAAAGCGCCACGCTTCC
ATATCGCCGCAGCCGAACGACCGCGCGCAGCGAGGC
CCCTCCTGCCCCGGCACTTCGCCCAATAGCAGCCAG
TCTTAGACTGGAGAATCCCGGTCTGCAGGCCGCTCA
CAGTAGCGCAACGCAATTAATGTGAGTTAGCTCACT
GATTTGCAGCTGGCACGACAGGTTTCCCGACTGGAA
GCATAACCAATAGGCCGAAATCGGCAAAATCCCTTA
GCATATGGCGAATGGGACGCGCCCTGTAGCGGCGCA
CAGTCAGGTTCACTCAAAGGGCGAATTCGCGGCCGC
TCTTAGCCCCCGATTTAGAGCTTGACGGGGAAAGCC
CAGTTGCTCACATGTTCTTTCCTGCGTTATCCCCTG
TAATTTGCCTTTTGCTCACATGTTCTTTCCTGCGTT
TCTTAGAAGATCGGAAGGCGTATGCCGTCTTCTGCT
TCTTTTCCTGCGTTATCCCCTGATTCTGTTGATAAC
CAGTTTGATTCATCGACTGTTGCCGGCTGCTCTTCG
TAATAACCAGCCAGCCGGAAGGGCCGAGCGCAGAAG
CCCTAGGGAAAACGCAAGCGCAAAGAGAAAGCAGGT
CCCTTGTTGCCGGGAAGCTAGAGTAAGTAGTTCGCC
CCCTTACGTATAGTCTTCGCAACTGTTGGGAAGGGC
CAGTTGGCGGCAAGAAAGCCATCCAGTTTACTTTGC
TTGTTGCGCTCGGCCCTTCCGGCTGGCTGGTTTATT
TTGTACTCACATTAATTGCGTTGCGCTCACTGCCCG
TTGTTTGGGCGCTCTTCCGCTTCCTCGCTCACTGAC
GTCTTCCGCCTCCATCCAGTCTATTAATTGTTGCCG
GATTATCTTTCTTTCATACGCGCGATTTATATACGG
GCATTGGCGAATGGGACGCGCCCTGTAGCGGCGCAT
TCTTTGTAACTCGCCTTGATCGTTGGGAACCGGAGC
GGGTTCTAATGTGTTAGTTAGTAGAGTTCTGTTTAA
TTGTTGCTTGCAAACAAAAAAACCACCGCTACCAGC
TGCTTCGGCCAACGCGCGAGGCGCGGCGGGGTGCCG
TCTTAGACTGGAGAATCCCGGTCTGCAGGCCGCTCA
GATTAGAATTGCATTTCCTTTATAGGGCTTTATTGT
CAGTTCATCCATAGTTGCCTGACTCCCCGTCGTGTA
GATTTGCAGCTGGCACGACAGGTTTCCCGACTGGAA
TCTTTCTGACACGTGCCTGGAGACTAGGGAGTAATC
CCCTAGATGGATTGCACGCAGGTTCTCCGGCCGCTT
AGATAGGGGGATGTGCTGCAAGGCGATTAAGTTGGG
CGATTCCCTCGTGCGCTCCCCTGCTCCGACCCTGCC
TCTTTTTCGAATGTGAAGCGCCCTGTAGCGTCTCAT
CGATTCCCTCGTGCGCTCTCCTGTTCCGACCCTGCC
GTCTTCCGAAGGTAACTTGCTTCAGCAGAGCGCAGA
TTGTAACTTGGTTTTCTTGCACACAGCCCATCTTGG
CGATTACCTCGTGCGCTCTCCTGTTCCGACCCTGAC
ACATTCCGGTAACTAACGCCTTGAGTACCCCCCGGT
GATATCAGATCGGAAGGCGGATGCCGTCTTTTGCTT
GCATAGCTTGACGGGGAAAGCCGGCGAACGTGGCGA
AACTTACCAAATACTGTTCTTCTAGTGTAGCCGTAG
GGGTATGAGTAAACTTGGTCTGACAGTTACCAATGC
CAGTAAGCGTTAATAATTCAGAAGAACTCGTCAAGA
TCTTCGGCCAACGCGCGGTGAGAGGCGGGTGTGGGG
CAGTAGGGCACCGGACAGGTCGGTCTTGACAAAAAG
CAGTAGGCACCTATCTCAGCGATCTGTCTATTTCGT
GCATTGGCGAATGGGACGCGCCCTGCAGCGGCGCAT
CAGTACGCAAACCGCCTCTCCCCGCGCGTTGGCCGA
GTCTAATCAGGGGATAACGCAGGAAAGAACATGTGA
GTCTTGCCCGCTTTCCAGTCGGGAAACCTGTCGTGC
GTCTTTGCACGCAGGTTCTCCGGCCGCTTGGGTGGA
ATATCGCCGCAGCCGAACGACCGAGCGCAGCGAGTC
TTGTAAGGATCTTCACCTAGATCCTTTTCACGTAGA
TTGTCTCCCTTCGGGCAGCGTGGCGCTTTCTCATAG
CAGTTGTGGCGGACCGCTATCAGGACATAGCGTTGG
GCATAGGCGCAGCGGTCGGGCTGAACGGGGGGGTCG
TAATAAGCGAAAGGAGCGGGCGCTAGGGCGCTGGCA
GATTATCAGATCGGAAGTCGTATGCCGTCTTCCGCT
TAATAACCATCCATCCTTAAGGGCCGAGCTCATAAG
GATTTGGGCGCTCTTCCGCTTCCTCGCTCACTGACT
AGCTTGCTCAGAGCTTGATCCCCTGAGCCATCAGAT
TCTTTCCCCTGATTCTGTGGATAACCGTATTACCGC
CAGTTGAGAAGGTTTGAAGTTGCTAATAACAGTGTT
TAATTTCCTGCGTTATCCCCTGATTCCGCGGCTAAC
CAGTTGTCGTCAATAAATCCATCCAGTTTACTTTCC
TGCTTGGCCGTCGTTTTCCAACGTCGTGACTGGGAA
CCCTACTGGGCTATCTGGACAAGGGAAAACGCAAGC
CCCTCCTGCCCCTGCACTTCGCCCAATAGCAGCCAG
TCTTTCTGACACGTGCCTGGCGACTAGGGAGTACTC
TGCTAGCGAGCACGTACTCGGATGGAAGCCGGTCTT
TCTTAGAAGATCGGAAGTCGTATGCCGTCTTCTGCT
CCCTACGCGCGGGGAGAGGCGGGTTGGTGTTTTTGG
TTGTACTCACATTAATTTCGTTGCGCTCACTTCCCT
GGGTTAACAAAAATAGGGGGTGGGAGCACAGGGAGA
TCTTTCATGAAACTTAGCCCGGCCGGCGCGGGTCCT
GCATTCCGCCTCCATCCAGTCTATTAATTGTTGCCG
CGATACTCTTTTTCCGAAGGTAACTGGCTTCAGCAG
GTCTTGCCCGCTTTCCCGTCGGGAAACCTGTCGTGC
GATTACCGGGTTGGACTCAAGACGATAGTTACCGGA
TCTTTGTAACTCTCCTTCATCGTTGCTAACCGTAGC
TCTTAGCCCCCGATTTACAGCTTGACGGGGAAAGCC
CCCTAACCCCCCGTTCAGCCCGACCGCTGCGCCTTA
GATTCCGGTGGCCTGCGGAGCCCGGCCCGCCCCACG
ACGTTCCGCCTCCATCCAGTCTATTAATTGTTGCCG
GTCTAGGCGATAGAAGGCGATGCGCTGCGAATCGGG
GTCTTCCGCCTCCATCAATTCTATTAATTTTTTCCG
TCTTTGGCGAATGGGACGCGCCCTGTAGCGGCGCAT
CCCTAGGCAGCTCGGCTATCGTGGCTGGCCCCCACG
TCTTTCGTGCGCTCTCCTGTTCCGACCCTGCCGCTT
TGCTACCCAACTTAATCGCCTTGCAGCACATCCCCC
TTGTTTGGGCGCTCTTCCGCTTCCTCGCTCACTTAC
CAGTTCGCCAGCAAGCCCGCGGCCATCAGCACACTT
GGGTTCTAATGTGTTAGTTAGACGCGTTCTGCTTAA
GGGTCTGAGTAAACTTGGTCTGACAGTTACCAATGC
TGCTAGTCTATTAATTGTTGCCGGGAAGCTAGAGTA
TGCTCGATAACGGATCTCTCTTTTATAGGGGTAAAC
ATATAGCGATCGCAGTAGGAACGGTTTCCGCCAGCT
TCTTACGCTCGTGTAGATGCGGGGTGCTGCTTTGGG
ACGTTGCCTGACTCCCCGTCGTGTAGATAACTACGA
TCTTACAGGATGTATATATCTGACACGTGCCTGGCG
TTGTCTCCCTTCGTGAATCGTGGCGCTTTCTCATAC
GTCTAATCAGGGGATAACGCAGGCAAGAACATGTGA
TCTTACTGGAGAATCCCGGTCTGCAGGCCGCTCAAT
GATTTGACGGGGAAAGCCGGCGAACGTGGCGAGAAA
GTCTTTGCACGCAGGTTCTCCGGCCGCTTGGGTGGA
GATTTCTTCCAACTCTCTGGGAGAGGCGTTCTTTGT
TGCTTGGCCGTCGTTTTACAACGTCGTGCCTGCGCA
TCTTACTGGAGAATCCCGGTCTGCAGGCCGCTCAAT
CAGTAATCGTTAATAATTCAGAAGAACTCTTCAATA
TCTTCCGGGTTGGACTCAAGACGATAGTTACCGGAT
AACTAAGCCCTATAAAGGCAATGCAATTCTCGTTCA
GATTACCGCTTTTTTGCACAACATGGGGGATCATGT
TTGTTACAATTCACTGGCCGTCGTTTTACAACGTCG
GCTTTACCTACAGCGTGAGCTATGAGAAATCGCCAC
GCTTAGACTGGAGAATCCCGGTCTGCAGGCCGCTCA
GCATAGCTTGACGGGGAAAGCCGGCGAACTTGGCTA
TGCTACATACCTCGCTCTGCTAATCCTGTTACCAGT
AACTTGCGCAGCCTGAATGGCGAATGGGACGCGCCC
GATTAGCGAAGAGGCCCGCACCGATCGCCCTTCCCA
CAGTTTTTTCGTACCCCTATCAGGACATAACTTTTG
TGCTTCCCTCGTGCGCTCTCCTGTTCCGACCCTGCC
GTTCGACAGGTTTCCCGACTGGAAAGCGGGCAGTGA
ACGTTCGGGCTGAACGGGGGGTTCGTGCACACAGCC
GATTTGGGCGCTCTTCCGCTTCCTCGCTCACTGACT
CCCTTTTCAAAAAACCCGAAAAATGTTTTTTTCAAA
CCCTTCACCAGTCACAGAAAAGCATCTTACGGATGG
CAGTAGGCAGCGCGGCTATCGTGGCTGGCCCAGACG
CCCTAACCCCCCGTTCAGCCCGCCCGCTGCGCCTTA
GATTCGATCGCTTATCTGCTTAAATTCTGCTACATG
CCCTAACCCCCCGTTCAGCCCGACCGCTGCGCCTTA
GCATACGGTTGGAAATGGAATCTCAAGGGAAGTCTG
TGCTAGCTATCACGTACTCGGATGGAAGCCTGTCTT
TCTTAGAACAGGATGTATATATCTGACACGTGCCTG
ATATAGCGATCGCAGTAGGAACGGTTTCCGCCCGCT
CAGTACGCAAACCGCCTCTCCCCGCGCGTTGGCCGA
CAGTTCGCCAGCAAGCCCGCGGCCCTCAGCACACTT
TTTTTGGCGACTGGGACGCGCCCTGTAGTGGCGAAT
CAGTACCGGGCGCCCCTGCGCTGACAGCCGGAACAC
ACGTTCCGCCTCCATCCAGTCTATTAATTGTTGCCG
CCCTAGCCACTGGTAACAGGATTAGCAGAGCGAGGT
TCTTAACAGGATGTATATATCTGACACGTGCCTGGA
CAGTAGGACCACTTCTGCGCTCGGCCCTTCCGGCTG
TCTTTCCGCCTCCATCCAGTCTATTAATTGTTGCCG
GTCTAATCAGGTGATAACGCAGGAAAGAACATTTGA
AACTTGGTTGCTACCATATTTACCATATGTTGGAGA
TCTTTCCCCTGATTCTTTGGATAACCTTATTACCGC
TCTTACTGGAGAATCCCGGTCTGCAGGCCGCTCAAT
TTGTTGTCAAGACCGACCTGTCCGGTGCCCTGAATG
TTGTTGCTCACATGTTCTTTCCTGCGTTATCCCCTG
GATTAGGGAAGAAAGCGAAAGGAGCGGGCGCTAGGG
AACTAGCCTGAATGGCGAATGGGACGCGCCCTGTAG
GATTTGAGGCACCTATCTCAGCGATCTGTCTATTTC
TAATAGCTTGACGGGGACAGCCGGCGAACGTGGCGA
TCTTTAGACTGGAGAATCCCCGTCTGCAGGCCGCTC
TGCTTGGCCGTCGTTTTACCACGTCGTGACTGGGCA
GTCTTGTCAAGACCGACCTGTCCGGTGCCCTGAATG
TCTTACATTATATCTATATCTGACACTTTCCTTTAA
GATTATGGCGAATGGGACGCGCCCTGTAGCGGCGCA
TAATTGGGAACCGGAGCTGAATGAAGCCATACCCAA
TCTTTTCCTGCGTTATCCCCTGATTCTGTGGATCAC
CAGTTGGAAAATGGCCGCTTTTCTGGATTCATCGAC
TCTTATCTGACACGTGCCTGGAGACTAGTGAGTAAT
GGGTATGAGTAAACTTGGTCTGCCCGTTACCCATGT
CACTAAGCCCTATAAATTCAATGCAATTCTCTTTCA
GCATCCGACAGGACTATAAAGATACCAGGCGTTTCC
TCTTACTGGAGAATCCCGGTCTGCAGGCCGCTCAAT
GCATTCCTCCTCCATCCAGTCTATTAATTGTTTCCG
GATTAGCGCAGATTCCCTCACCGATCTCCCTTCCCA
CAGTACCGGGCGCCCCTGCGCTGACCGCCGGACCAC
TGCTAACGCCCGTCGAGGCCAGCCACGATAGCCGCG
CAGTACTCAACCACGTCATTCTGAGAATAGTGTATG
GCATAGGCGCAGCGGTCTGGCTGCACGGCTGGTTCG
ATATAGCGGAAGAGCGCCTGATGCGGTATTTTCTCC
CGCTTCCCTCGTGCGCTCTCCCGTTCCGACCCTGCG
GTCTTGCAGGACCACTTCTGCGCTCGGCCCTTCCGG
GATTACCTTTTTTCACTCAATACGATAGTTACCTCA
TCTTTTCCTGCGTTATCCCCTGATTCTGTGGATAAC
AACTCGCGCGCTCACTGGCCGTCGTTTTACAACCTC
CCGTTGCCTGACTCCCCTTCGTGTAGATAACTACGA
GATTTCGGCCAAGGCGGGGGGAGAGGCGGGTTGGGG
TCTCCTTTGTTTTACTCCAGACTATATTTACCTCAT
CGATAAAAAAGACATCTAGGCGCGGGCAGTCACTGC
TAATAGCTTGACGTGGAAAGCCGGCGAACGTGGCGA
CGATACTCTTTTTCCGAAGGTACCTGGCTTCAGCCG
TTGTTCCGGCTATTGCTCACTTTTTACAACCGCCTG
GGGTTCTTTCCTGCGTTATCCCCTGATTCTGTGGAT
AACTAAGCGCGCAATTAACCCTCACTAAAGGGAACA
TCTTACAGGATGTATATATCTGACACGTGCCTGGAG
TGCTTCCCTCGTGCGCTCTCCTGTTCCGACCCCGCC
AACTAAGGAAGGGAAGAAAGCGAACGGAGCGGGCGC
TCTTACAGGATGTATATATCTGACACGTGCCTGGAG
ACGTATCTCATGCCTGACATTTATATTCCCCAGAAC
TTGTTGAACGGGGGGTTCGTGCACACAGCCCAGCTT
CACTTTGTTGCTACCATATTTACCATATTTTTTAGA
GTCTTGCCGGATCAAGAGCTACCAACTCTTTTTCCG
TGCTAGTTGCAGGACCACTTCTGCGCTCGGCCCTTC
TCTTAGCTTGACGGGGAAAGCCGGCGAACGTGGCGA
TCTTAGTGCGTCGCGACACGCTTCGCTTGTAGCTTT
TGCTTTTTGCTAACCCACACCAGCTTGCGAAGGTAA
GATTTGGGCGCTCTTCCGCTTCCTCGCTCACTGACT
TCTTAGACTGGAGAATCCCGGTCTGCAGGCCGCTCA
CCCTACCCAACTTAATCTCCTTGCAGCACATCCCCC
GATTAGCGGAAAGCGTTTTCTTTTTAATTTACCGGC
CGATAAAAAAGACATCTAGGCGCGGGAAGTCACTGT
TGCTTCACTCTGTACATCCACAAACAGACGATAACG
GATTAGTGATTTTTTCTCTGAAACGACCTAAAAATT
TCTTATGCTCGTCAGGGGGGCGGAGCCTATGGAAAA
TTGTAGTTGCAGGACCACTTCTGCGCTCGGCCCTTC
TCTTTTCCTGCGTTATCCCCTGATTCTGTGGATAAC
TCTTACAGGATGTATATATCTGACACGTGCCTGGAG
ACGTAGAGGGCGCCCCAGCTGGCAATTCCGGTTCGC
CCCTTACTTTGCAGGGCTTCCCAACCTTACCAGAGG
CGATAGGGCGCTTCCAGGGGGAAACGCCTGGTATCT
TCTTTGGAGAATCCCGGTCTGCAGGCCGCTCAATTG
GATTTTGCTCACATGTTCTTTCCTGCGTTATCCCCT
CGATAGGGAGCTTCCAGGGGGAAACGCCTGGTATCT
TCTTACAGGATGTATATATCTGACACGTGCCTGGAG
TCTTTGGGCGCTCTTCCGCTTCCTCGCTCACTGACT
CAGTTGTCAAGACCGACCTGTCCGGTGCCCTGAATG
TTGTTGACCGGGGGGTTCGTGCACACCGCCCCGCTT
TCTTACAGGATGTATATATCTGACACGTGCCTGGCG
GCATTCGGCCAACGCGCGGGGAGAGGCGGGTTGCGT
CGATAGGGCGATCGGTGCGGGCCTCTTCGCTATTCC
CCCTTCTCAGTTCGGTGTAGGTCGTTCGCTCCAAGC
TCTTAGACTGGAGAATCCCGGTCTGCAGGCCGCTCA
TGCTTTGGGCGCTCTTCCGCTTCCTCGCTCACTGAC
TTGTTGCTGGCCTTTTGCTCACATGTTCTTTCCTGC
GTCTTGCTCTTCGTCCAGATCATCCTGATCGACAAG
GATTAGATAAGCGATCGCAGTAGGAACGGTTTCCGC
GCATAGTCACAGAAAAGCATCTTACGGATGGCATGA
ATATACCAAATACTGTTCTTCTAGTGTAGCCGTAGT
TTGTTCGGGGATGAAAGCTGGCGCATGATGACCACC
TGCTTTTTGCTCACCCAGAAACGCTGGTGAAAGTAA
AACTAAGGGAGCCCCCGATTTAGAGCTTGACGGGGA
ATATTGCACCCAACTGATCTTCAGCATCTTGTACTT
CGATAGGGTTTTCCCAGTCACGACGTTGTAAAACGA
TAATTTGACGTTGGAGTCCACGTTCTTTAATAGTGG
TCTTTAGCTTGACGGGGAAAGCCGGCGAACGTGGCG
TGCTTTGGGCGCTCTTCCGCTTCCTCCCCCCCTGAC
CCCTTGTATGCGGCGACCGAGTTGCTCTTGCCCGGC
TTGTTGCTTTCTCTTTGCGCTTGCGTTTTCCCTTGT
TTGTAAGCAGGAAGCTTGCAGTGGGCTTACATGGCG
AGATAGGGCGATCGGTGCGGGCCTCTTCGCTATTAC
TGCTAGATCCTTGGCGGCAAGAAAGCCATCCCGTTT
TTGTATTTGCATGACCACTTATGCGCTCCGCCCCTC
GTCTCGGGGGGTTCGTGCACACAGCCCAGCTTGGAG
CCCTTGTATGCGGCGACCGAGTTGCTCTTGCCCGGC
TTGTTTGCTGATAAATCTGGAGCCGGTGAGCGTGGG
ACGTAGCTCCCTCGTGCGCTCTCCTGTTCCGACCCT
CCCTTCCCCCATGTTGTGCAAAAAAGCGGTTAGCTC
CAGTTGGCCGCTTTTCTGGATTCATCGACTGCGGAC
TTGTAGGGCACCGGACAGGTCGGTCTTGACAAAAAG
CGATAAAAAAGACATCTAGGCGCGGGAAGTCACTGC
GCATTGGCGAATGGGACGCGCCCTGTAGCGGCGCAT
TGCTTGCGCTGACAGCCGGAACACGGCGGCCGCAGA
GATTACGGTTATCCACAGAATCAGGGGATAACGCAG
GATTTGCCCGGCCGGCGCGGGTCCTGCGCGGAGTTT
GCATTCGTTGGGAACCGGAGCTGAATGAAGCCATAC
CCTTACAGGATGTATATATCTGAACCGTGCCTGGCG
TGATTCACTCTGTACATCCACACACAGACGCTACAG
TTGTTCCCCGTCGTGTAGATAACTACGATACGGGAG
CAGTACAGCAGACGTGCACTGGCCAGGGGGATCACC
AACTCGCCCTGCCCAACAGTTGCGCAGCCTGAATGG
CAGTTGCCTTGAAGCTATAGTAAGTAGTTCCCCAGT
GATTAGATAAGCGATCGCAGTAGGACCGGTTTCCGC
TGCTTGACAGGAGATCCTGCCCCGGCCCTTCGCCCC
TCTTAGACTGGAGAATCCCGGTCTGCAGGCCGCTCA
TCTTATCTGGAGCCGGTGAGCGTGGGTCTCGCGGTA
TGCTAGAAGGCGATGCGCTGCGAATCGGGAGCGGCG
TTGTTCGTGGATGAAATCTGTCGCATGATGACCACC
GACTAGGCCTGCACCGATCGCCCTTCCCACCAGTTG
CCCTTGGGGGATCATGTAACTCGCCTTGATCGTTGG
TTGTTGCTTTCTCTTTGCGCTTGCGTTTTCCCTTGT
TCTTAGACTGGAGAATCCCGGTCTGCCCGCCGCTCA
TCTTTGCGTATTGGGCGCTCTTCCGCTTCCTCGCTC
TTGTAGGCGCAGCGGTCGGGCTGAACGGGGGGTTCG
TGCTTGTGCACGAACCCCCCGTTCAGCCCGACCGCT
AACTTCCTGCGTTATCCCCTGATTCTGTGGATAACC
ATATTGCACCCAACTGATCTTCAGCATCTTGTACTT
GCATATCCGCCTCCATCCAGTCTATTAATTGTTGCC
GCATTCGGCCAACGCGCTGGGCGAGGCGTTTTCGCG
TAATTTTACTTTTTATTCCACGTTCTTTAATAGTGG
AACTTCCCGCGCCTAGATGAACTCAATGGATCCATG
CAGTAGGCGCAGCGGTCGGGCTGAACGGGGGGTTCG
ATATAGGGAAGAAAGCGAAAGGAGCGGGCGCTAGGG
CAGTATGAAATTGTAACCGTTAATAATTCAGAATAA
ATATAGCTTGACGGGGAAAGCCGGCGAACGTGGCGA
CGCTTGCGCTGACAGCCGGCACACGGCGGCAGCAGA
CCCTAAAGCGCCACGCTTCCCGAAGGGAGAAAGGCG
CAGTAGGATCTTCACCTAGATCCTTTTCACGTAGAA
TTGTACCGCCCAGTCTAGCTACCGCCATGTAAGCCC
GTCTTTCTCTTCTTCCATATCATCCTTATCAACAAA
GATTACATGGGGGATCATGTAACTCGCCTTGATCGT
GATTAACCACCGCTACCAGCGGTGGTTTGTTTGCCG
GATTATCGTCTTGAGTCCAACCCGGTAAGACACGAC
GATTTAGGCCACCACTTCAAGAACTCTGTAGCACCG
GTCTCTCATGCCTGACATTTATATTCCCCAGAACAT
TCTTTCATGGTCATAGCTGTTTCCTGTGTGAAATTG
GTCTTGCCCCGGCACTTCGCCCAATAGCAGCCAGTC
TGCTTATTGAAAAAGGAAGAGTATGAGTATTCAACA
TTGTAATCATGAATCTTTCAGTGGGCTCACATGTCG
GGCTCACAGGATTAGAAGAGCGAGGCATGTAGGCGG
GCTTTCCCTTAGTCGCTTCCTAGAACAGGATGTATA
GCATAGGGACAGTAATATACGGTTGGAAATGGAATC
GTCTCTGTTGGTTCGTTCACACAGCCCAGCTTTGAG
GATTTCCGCAGGCCACCGGAATAAGGGACCGTAATA
GCTTTAGCTTGACGGGGAAAGCCGGCGAACGTGGCG
AACTAAGGGACAGTAATATACGGTTGGAAATGGAAT
GTCTTGGCCGGCTGGGTGTGGCGGAACCCTATCAGG
CCTTAGTTAGGCCACCCCTTCAAGAACTCTTTAGCA
CGATTTGCCTGACTCCCCGTCGTGTAGATAACTACG
AGCTCGATCCTTGGCGGCAAGAAAGCTATCCAGTGT
TGCTAGCGTGAGCTATGAGAAAGCGCCACGCTTCCC
TGCTTGTGCACGAACCCCCCGTTCAGCCCGACCGCC
CCCTACTCGCCTTGATCGTTGGGAACCGGAGCTGAA
AACTTCCCTTCGGGAAGCGTGGCGCTTTCTCATAGC
CAGTACTCGAAATTTGGCCGTAACGCGATGGTCAAT
TTGTACCGCACAGATGCGTAAGGAGAAAATACCGCA
GATTTAGGCCACCACTTCAAGAACTCTGTCGCACCG
GATTACCGCCTTTGAGTGAGCTGATACCGCTCGCCG
TCTTTAGACTGTATAATCCCGGTCTGCAGGCCGCTC
TTTCACGAGCCGGAAGCATAAAGTGTAAAGCCTGGG
GCATATCCGCCTCCATCCAGTCTATTAATTTTTGCC
TCTTACAGGATGTATATATCTGCCACGCGCCTGGCG
GTCTACGAGGCAGCGCGGCTATCGTGGCTGGCCCCC
ATATTCAGCAGTCGTCCGGTAAATTAAAAAGAAAAC
TGTTTCCCCTGCGCCATCAGATCCTTGGCGGCAAGA
TTGTACCGCCCAGTCTAGCTATCGCCATGTAAGCCC
CAGTTGGTCCTGCAACTTTATCCGCCTCCATCCAGT
TGCTAGCGGTCGGGCTGAACGGGGGGTTCGTGCACA
GATTTCCCTCGTGCGCTCTCCTGTTCCGACCCTGCC
CAGTTGGCCCCAGTGCTGCAATGATACCGCGAGACC
CAGTTTCCGAAGGTAACTGGCTTCAGCAGAGCGCAG
GGGTAGTCTATTAATTGTTGCCGGGAAGCTAGAGTA
TAATTCGCCCTTCCCAACAGTTGCGCAGCCTGAATG
TCTTAGCTTGACGGGGAAAGCCGGCGAACGTGGCGA
TCTTTCCGGTAACTATCGTCTTGAGTCCAACCCGGT
TGCTTGCAGGACCACTTCTGCGCTCGGCCCTTCCGG
TGCTTATTGAAAAAGGAAGAGTCTGAGTATTCAACA
TTGTAGGCGAGCATGCCCGACGGCGAGGATCTCGTC
GATTCGCGAAGTCGGGAGGTACGCTCCCTGGTGGTG
GTCTTCAGATCCTTGGCGGCAAGAAAGCCATCCAGT
GTCTAGGTGTAAACCTTAAACTGCCGTACGTATAGG
GTCTTCGGCTGGCGCGAGCCCCTGATTCTCTTCGTC
TAATTGCGCTCGGTCGTTCGGCTGCGGCGAGCGGTA
GATTTCGTTGGGAACCGGAGCTGAATGAAGCCATAC
AACTACGATATTTACCTTATAAGGCGCATCGTTCGG
CAGTATTCTCAGCGTTCTGGCTGAACGGTTGGTTCG
GATTATCAGATCGTAAGTCGTATGCCCTCTTCTGCT
TTGTTGGCGGACCGCTATCCGGACATCGCGTTGGCT
GATTACGGGGACAGCCGGCGAACGTGGCGAGAAAGG
TCTTACGGGTGGGTCCGACGGAAGCCACTTCGCCGA
GATTTAGTCCACCACTTCAAGAACTCTGTATCACCG
ACTTTCATGGTCATAGCTGTTTCCTGTGTTAAATTG
GGGTAGTCTCTTAATTGTTGCCGGGAAGCTAGAGTA
CGATTTGCCTGACTCCCCGTCGTGCAGATAACTCAG
GGCTTGTGCACGAACCCCCCGTTCAGCCCGACCGCT
TGCTAGCGTGAGCTATGAGAAAGCGCCACGCTTCCC
TCTTTCGCCTTGATCGTTGGGAACCGGAGCTGAATG
TGCTAGCCGTTATCGTCTGTTTGTGGATGTACAGAG
GCATTGGGGAGGTACGCTCCCTGGTGGCGGGCTGGT
CAGTTGCAAACAAAAAAACCACCGCTACCAGCGGTG
TTGTTGCCCCGGCACTTCGCCCAATAGCAGCCAGTC
GCATAGCGGTGGTTTGTTTGCCGGATCAAGAGCTAC
TTGTTCGCCTTTCAGCACATCCCCCTTTCGCCAGCT
TCTTACAGGATGTATATATCTGACACGTGCCTGGAG
AACTAGCTTGACGGGGAAAGCCGGCGAACGTGGCGA
AACTTTCCGAAGGTAACTGGCTTCAGCATAGCGCCT
CAGTTGGCCCCAGTGCTGCAATGATACCGCGAGACC
TGCTACCTGTCCGGTGCCCTGAATGAACTGCAAGAC
CCCTTGGCCGGCTGGGTGTGGCGGACCGCTATCCGG
GGGTAGACGATTCATTGGCACCATGCCGTGGGTTTC
GTCTTCGCCACTGGCAGCAGCCACTGGTAACAGGAT
CAGTTTGTCCTTCAACTTTATCCGCCTCCATCCAGT
TTGTTCATGCCTGACATTTATATTCCCCAGAACATC
TTGTACCGCCCATTCTATCTATCGCCATGTAAGCCC
TAATTCTTTCCTGCGTTATCCCCTGATTCTGTGGAT
TAATTGCGCTCTTTCGTTCGGCTGCGGCTAGCGGTA
GATTTCGTTGGGAACCGGAGCTGAATGAAGCCATAC
TAATTACCTCTTGCGCTCTCCTGTTCATACCCTGCC
AACTACGGGGAAAGCCGGCGAACGTGGCGAGAAAGG
GTCTACTCAACCAAGTCATTCTGAGAATAGTGTATG
GTCTTCGGGCTGAACGGGGGGTTCGTGCACACAGCC
TAATTCGCCCTTCCCAACAGTTGCGCAGCCTTAATG
GCATCCCCTGATTCTGTGGATAACCGTATTACCGCC
TGCTTGGGCGAAGTGCCGGGGCAGGATCTCCTGTCA
GTCTTCAACCAAGTCATTCTGAGAATAGTGTATGCG
GATTAGGGGGGCGGAGCCTATGGAAAAACGCCAGCA
TCTTTCCTGTAACTATCTTCTTGAGTCCAACCCGGT
CCCTTGCGCCATCAGATCCTTGGCGGCAAGAAAGCC
CGTTTCCCCTGCGCCATCAGATCCTTGGCGGCACGC
TTGTTGGCCGTCGTTTTACAACGTCGTGACTGGGAA
TTGTAGGCGAGCATGCCCGACGGCGAGGATCTCGTC
CAGTTGGCCCCATTGCTTCAATGATACCTCGAGACC
GTCTAGGTAGCTTGCAGTGGGCTTACATGGCGATAG
GCATTCCCCCTTTCGCCAGCTGGCGTAATAGCGAAG
CCCTTGCAGCTGGCACGACAGGTTTCCCGACTGGAA
GTCTTGGACAAGGGAAAACGCAAGCGCAAAGAGAAA
TCTTAGCTCCCTCGTGCGCTCTCCTGTTCCGACCCT
GCATAGCCTGAATGGCGAATGGGACGCGCCCTGTAG
TCTTAGCTTGACGGGGAAAGCCGGCGAACGTGGCGA
TCTTAGACTGGAGAATCCCGGTCTGCAGGCCGCTCA
ACGTCGTTGGGAACCGGAGCTGAATGAAGCCATACC
CCCTCGGGGATTAAAGCTGGCGCATGATGACCACCG
TTGTTCGCCTTTCAGCACATCCCCCTTTCTCCAGCT
TCTAGAAGATCGGAAGTCGTATGCCGTCTTCTGCTT
CCCTTCGCCTTGATCGTTGGGAACCGGAGCTGAATG
CCCTTCCGGTGCCCTGAATGAACTGCAAGACGAGGC
TGCTAGCGGTCGGGCTGAACGGGGGGTTCGCGCCAC
TCTTTTCGAGCTTGGTAACATAAGTACGCGCGAAGG
GCATAGCGTTGGTTTTTTTTCCGGATCCACAGCTAC
TCTATAAGATCGGAAGTCGTATGCCCGCTTCTCCCT
TTGTTGCCCCGGCACTTCGCCCAATAGCATCCACTC
TGGTAGTCTATTAATTGTTGCCGGGCAGCTAGAGTA
GGCTTCAACCAAGTAATTCTGAGAATCGTGTATGAG
AACTTCTGGAAGCGTTGCGCTTTCTCATATCTCACG
CGATCGCGGCCCTGCAAGCTGGCGGAAACCGTTCCT
TGCTGCAAGATCGGAAGTCGCATGCAGTCCTCTGTT
CAGTTCATGCCTGACATTTATATTCCCCAGAACATC
GCATCCGGTAACTATCGTCTTGAGTCCAACCCGGCA
GATTTGGCGAAACCCGACAGGACTATAAAGATACCA
ATATACGGGGAAAGCCGGCGAACGTGGCGAGAAAGG
TCTTACAGGATGTATATATCTGACACGTGCCTGGAG
TAATTCCTGCGTTATCCACTGATTCTGTGGATAAAC
TCTTAGACTGGAGAATCCCGGTCTGCAGGCCTCTCA
GTCTACTCAACCAAGTCCTTCTGAGAATCGTGTATG
GGGTTCTTTCCTGCGTTATCCCCTGATTCTGTGGAT
TCTTCTGACACGTGCCTGGAGACTAGGGAGTAATCC
GTCTTGCTGGCCTTTTGCTCACATGTTCTTTCCTGC
TCTTTCTTTCATGCGTTACCCCCTGATTCTGTGGAT
TTGTTCCACAAACAGACGATAACGGCTCTCTCTTTT
CAGTTCCGCAGAAACGGTGCTGACCCCGGATGAATG
TCTTTCCTTTCTCGCCACGTTCGCCGGCTTTCCCCG
GCATTCCCCCTTTCTCCCCCTGGCGTACTAGCGACT
CCCTTTGCTGCAATAAATCCATCCAGTTTACTTTGC
GCATAGCCAGACTTCCCTTGAGATTCCATTTCCAAC
TCTTACTTCCCGCGCCTAGACTGGAGAATCCCGGTC
AACTAGGGCCGCGAGGCGCCTCGGCGAAGTGGCTTC
TGCTTGGGCTTACATGGCGATAGCTAGACTGGGCGG
GTCTTGGAAAATGGCCGCTTTTCTGGATTCATCGAC
GTCTACTCAACAGTGAAGGAAAAGCGACTCACTGAT
GCATCCCAGTATTCTTGATATAACCTAATTACCTCC
TTGTTGGGGGATCATGTAACTCGCCTTGATCGTTGG
CGATGCTGGCCTTTTGCTCACATGTTCTTTCCTGCG
CCCTTCGTGAAGCGACCTGCACTCATTCTTATCTGC
TCTTAGCGATCTGTCTATTTCGTTCATCCATAGTTG
CGCTACCTGTCCGGTGCCCTGACGGAACTGCAAGCC
CCCTTGCGCCATCAGATCCTTGGCGGCAATAAAGCC
TCTTATCTCCCTCGTGCTCTCTCCTGTTCCTACCCT
CGATTGTCTATTTCGTTCATCCATAGTTGCCTGACT
TCTTACGGGTGGGTCCGACGGAAGCCACTTCGCCGA
GGCTAGCCGTTATCGTCTGTTTGGGGCTGTCCAGAG
TACCAATCTCGAATTTATTGTACTCGCGATGTCGTT
TCTTAGACTGGAGAATCCCGGTCTGCAGTCCGCTCA
GATTCGCCACTGGCAGCCGCCACTGGTAACAGGATT
CCCTTCGCCTTGATCGTTGGGACCCGGAGCTGACTG
TTGTTGGGGGATCATGTAACTCGCCTTGATCGTTGG
TAATTCCTTCGTTATACACTTATTCTGTTTATAACC
GATTGACGGGGAAAGCCGGCGAACGTGGCGAGAAAG
GGCTTGGGCGAAGTGCCGGGGCCGGCTCTCCTGTCA
GATTAGGGCGAAAAACCGTCTATCAGGGCGATGGCC
CCCTTCGTTGGGAACCTGAGCTGAATGAAGCCATAC
TTTAGGTAGCTTGCAGTGGGCTTACATGGCGATAGC
GATTTAGCTTCCCGGCAACAATTAATAGACTGGATG
ATATTCGGTCGTTCGGCTGCGGCGAGCGGTATCAGC
TGCTTCCGGTAACTATCGTCTTGAGTCCAACCCGGT
AACTTGCCCGGCCGGCGCGGGTCCTGCGCGGAGTTT
TGCTTCTCATGAGAAACAGCAAAAAACATTAAAAAC
GTTCTCTTTCCTGCGTTATCCCCTGATTCTTTTGAC
AACTAGTGTTGTTCCAGTTTGGAACAAGAGTCCACT
TCTTAGGGGGATGTGCTGCAAGGCGATTAAGTTGGG
CAGTTACGGTTATCCACAGAATCAGGGGATAACGCA
TTTAGGGCTTCCCAACCTTACCAGAGGGCGCCCCAG
GCATAGGGACAGTAATATACGGTTGGAAATGGAATC
TCTTCGCCTTGATCGTTGGGAACCGGAGCTGAATGA
TGCTTCGGCCAACGCGCGGGGAGAGGCGGGGGTCGG
CAGTATGAGAAAGCGCCACGCTTCCCGAAGGGAGAA
AACTAGAATCAGGGGATAACGCAGGAAAGAACATGT
CCCTTCCGGTGCCCTGAATGAACTGCAATACGAGGC
TTGTTCCACAAACAGACGATAACGGCTCTCTCTTTT
CAGTCAGCCCAGCTTGGAGCGAACGACCTACACCGA
TAATAAGCTGGGCTGTGTGCACGAACCCCCCGTTCA
GTCTTTGAAAATTGCCGCTTTTCTGCATTCATCTAC
TCTTAGACTGGAGAATCCCGGTCTGCAGGCCGCTCA
TTGTACGAACCCCCCGTTCAGCCCGACCGCTGCGCC
TTGTACTCGTCAAGAAGGCGATAGAAGGCGATGCGC
AACTACAAAAATCGACGCTCAAGTCAGAGGTGGCGA
GATTTGTTCTTCTAGTGTAGCCGTAGTTAGGCCACC
TGCTTGGACAAGGGAAAACGCAAGCGCAAAGAGAAA
CAGTTGTTCTTCTAGTGTAGCCGTAGTTAGGCCACC
GATTTCCGAAGGTAACTGGCTTCAGCAGAGCGCAGA
GATTTGTTCTTCTAGTGTAGCCGTAGTTAGGCCACC
GTCTTCCGCCTCCATCCAGTCTATTAATTGTTGCCG
GTCTTTCTGGCCTTTTTCTCACATGTTCTTTCCTGC
GATTTCAGAGGTGGCGAAACCCGACAGGACTATAAA
GATTTGCGCTGGATACGATGCTTCGTGAAATTCAGA
GATTAGAGGCCCGCACCGATCGCCCTTCCCAACAGT
TCTTATCGATCTTTCTATTTCGTTCATCCATATTTG
CAGTACAGCCGGAACACGGCGGCATCAGAGCAGACG
TGCTTGTCATTTTCGCGGTGGCTGAGATCAGCCACT
GATTTAGCTTCCCGGCAACAATTCATAGACTGGATG
GATTTGCCGGGATCGAGTAGAGTGCGTCGCGACACG
AACTAGGTACGCTCCCTGGTGGTGGGCTGGTTCGAC
TCTTACTTCCCGCGCCTAGACTGGAGAATCCCGGTC
CAGTAACTCGTCAAGAAGGCGATAGAAGGCGATGCG
ACGTAGGCTCCGCCCCCCTGACGAGCATCACAAAAA
AGCTGCTGGCCTTTTGCTCACCTGTTCTTTCCCGAG
TTGTAGGACTAGTCCCTTTAGTGAGGGTTAATTCTG
TAATTGCACGAACCCCCCGTTCAGCCCGACCGCTGC
GGGTAAGTTCGCCTTTCTCTTTGCGGTTCGGCCACC
CAGTTCCGAAGGTAACTGGCTTCAGCAGAGCGCAGA
CAGTTGATCGTTGGGAACCGGAGCTGAATGAAGCCA
GTCTTGGGTCTCGCGGTATCATTGCAGCACTGGGGC
CAGTTAGCTCACTCATTAGGCACCCCAGGCTTTACA
CACTTTACCGCTACACTAGCCAGCGCCCTATCTACA
GTCTTACCCAACTTAATCGCCTTGCAGCACATCCCC
TTTAGTGCTTCCCAACCTTACCAGAGTGCGCCCCAG
TTTAGTTAGCTTGCAGTTGGCTTACATGTCCATAGC
CAGTTGCCCCGGCACTTCGCCCAATAGCAGCCAGTC
GGGTAGGCGCAGCGGTCGGGCTGAACGGGGGGTTCG
TCTTAGGGAAGAAAGCGAAAGGAGCGGGCGCTAGGG
GATTAGCGCAGATACCAAATACTGTTCTTCTAGTGT
GATTCGGGGAAAGCCGGCGCACGTGGCGAGAAAGGA
TCTTCCCGCGCCTAGACTGGAGAATCCCGGTCTGCA
GATTAGGGAGCGTACCTCCCCACTTCGCGCTTACTT
GTCTTCGGCCAACGCGCGGGGAGAGGCGGGGTTCGG
CCCTTCGCCTTGATCGTTGGGAACCGGAGCTGAATG
TTGTCCAGTCACAGAAAAGCATCTTACGGATGGCAT
TCTTCAAGTTTTTTGGGGTCGAGGTGCCGTAAAGCA
GATTTGGGCGCTCTTCCGCTTCCTCGCTCACTGACT
GTCTAAGAACCGGGCGCCCCTGCGCTGACAGCCGGA
AACTTTCCCGGCCTGCTCGGGTCCTGCGCTGAGTTT
AGCTTTGGGCAAAGACGGCGCCGGGGCGGAGTGCGT
CGATGCTGGCCTTTTGCTCACATGTTCTTTCCTGCG
GGGTAGGCGCAGCGGTCGGGCTGAACGGGGGGTTCG
TCTTCGCCTTGATCGTTTGGAACCGGAGCTTAATCA
GATTAGGGGGATGTGCTGCAAGGCGATTAAGTTGGG
GCATTGCGCAGCCTGAATGGCGAATGGGACGCGCCC
GATTACGCGCGGGGAGAGGCGGGTTTCGGAGTGGGG
ACGTTGGGTGCACGAGTGGGTTACATCGAACTGGAT
GATTTGCTCTGGATACTCTGCTTCGTTAAATTCAAA
TCTTAGACTGGATAATCCCGGTCTGCAGGCCTCTCA
CACTACAAAAATCTACGCTCAAGTCAGAGGTTGCTA
CGCTCGAGATCGCAAGTCGCTTGCGGTCTTTTTGTT
GATTTCTTTCCTGCGTTATCCCCTGATTCTGTGGAT
CAGTCAGCCCATCTTGTAGCGAACGACCTACACCGA
TTGTACTCGTCAATAATTCGATAGAATTCTATTCGC
GCATATGGCGAATGGGAGGCGCCCTGTAGCGGCGCA
GATTAGAGGCCCGCACCGATCGCCCTTCCCCCCAGT
GTCTTCCTCCTCCATCCCGTCTATTAATTTCTTCCG
CCCTACCATCCGTCGCCCCGGCGTGTCAATCATATC
GTCTAGGCCCGCACCGATCGCCCTTCCCAACAGTTG
GATTTGTTCTTCTAGTTTAGCCGTAGTTATTCCACC
GCATAGGGACATTAATATACGGTTGGACATGGAATC
GATTTCGGAACCCTAAAGGGAGCCCCCGATTTAGAG
CCCTTCCTGCCCCGGCACTTCGCCCAATAGCAGCCA
TGCTAAAGCGCCACGCTTCCCGACGGGAGAAAGGCG
GATTTTTTCTTCTATTGTAGCCGTAGTTATGCCACC
CCCTTGGCGAACTACTTACTCTAGCTTCCCGGCAAC
TCTTTCGGTCTGAACGGTGGGTTCGTGCACACAGCC
GTGTAAGTTCGCCTTTATCTTTGCGTTTCTGTCACC
GATTTCATAGGTGTCTAAACCCGACATGAGTATAAA
GCCTTCGGCCCACGCGCGGGGAGAGGCGGGGTTCGT
AACTCGGGGAAAGCCGGCGAACGTGGCGAGAAAGGA
TGCTTGCGAATCGGGAGCGGCGATACCGTAAAGCAC
GAATTGCACGCACCCCCCGTTCAGCCCGACCGCTGC
TGCTCGTCGTGACTGGGAAAACCCTGGCGTTACCCA
ACGTATTCCCCTCCCCCCTCACGAGCATCACAAAAA
AACTACGGGGAAAGCCGGCGAACGTGGCGAGAAAGG
CGATTGCGTATTGGGCGCTCTTCCGCTTCCTCGCTC
GATTTCCCTCGTGCGCTCTCCTGTTCCGACCCTGCC
TCTTTGTTGCCGGGAAGCTAGAGTAAGTAGTTCGCC
GATTTGCGCAGCCTGAATGGCGAATGGGACGCGCCC
GCATACGGGGAAAGCCGGCGAACGTGGCGCGAAAGG
TGACTCTGCCAACGCGCGGGGCGCGACGGGGCGTGC
CAGTTCCGAAGGTAACTTGCTTCAGCAGATCGCAGA
TCTTCCCGCTCCTAGACTGGAGAATCCCTTTCTGCA
GATTAGTGATCGTACCTCCCCACTTCGCTCTTACTT
GATTTTCCTTGATCTAGTAGAGTGCGTCGCTCCACG
CGCTAGGACTATAACGATACAAGGACCTTCCCCCTG
TGCTCGTCGTGACTGGGAAAACCCTGGCGTTACCCA
TCTTATCTGACACGTGCCTGGAGACTAGGGAGTAAT
TTGTTCACGTTAAGGGAGTTTGGTCATGAGACAATA
GTCTTGAATCGGCCAACGCGCGGGGAGAGGCGGGGG
GATTAAGCGCGCAATTAACCCTCACTAAAGTGAACA
TGCTATGGCTTCCCAACCTTACCAGATTGCGCCCCA
TTGTTCATGCCTGACATTTATATTCCCCAGAACATC
AACTAGGTTTCCCGACTGGAAAGCGGGCAGTGAGCG
TAATAGGGAGCCCCCGATTTAGAGCTTGACGGGGAA
GATTTCGCCATTCAGGCTGCGCAACTGTTGGGAAGG
TCTTTGCGTCGCGACACGCTTCGCTTGTAGCTTTCT
GATTACCAAATACTGTTCTTCTAGTGTAGCCGTAGT
GTCTAGAGCGCAGATACCAAATACTGTTCTTCTAGT
TGCTTCCACAAACAGACGATAACGGCTCTCTCTTTT
GGGTAGGCGCAGCGGTCGGGCTGCCCGGGGGGTTCG
GATTTGCGCCGGGATGCTTACTGCGGCTACTTGAGC
GATTTTGTCGCTCTTCCTCTTCCTCGCTCACTTACT
CCCTTGGCGCACTACTTACTCTAGCTTCCCGGCAAC
TCTTAGACTGTTCTTCTAGTGTAGCCGTAGTTAGGC
GCATACTCTGTAGCACCGCCTACATAACTCGCTCTG
CACTCTGGGAAAGCCGGCGAACGTGGCGAGACAGGA
TAATACATGGGGGATCATGTAACTCGCCTTGATCGT
CCCTACCGCTCGCCGCAGCCGAACGAACGAGCGCAG
GTCTAATAACCTTTCGCCCCTGCGCTTACATCCCGA
TAATTGCGTCGCGACACGCTTCGCTTGTAGCTTTCT
TAATCCTCTTTTCCTTCAAATTTGCCCGGCCGGCGC
GCATACGATAGTTACCGGATAAGGCGCAGCGGTCGG
GCATTGGGCTGTGTGCACGAACCCCCCGTTCAGCCC
GATTTCGCCAGTCAGGCTGCGCAACTGTTGGGACGG
TGCTAGGCCACCACTTCAAGCACTCTGTAGCACCGC
GTCTACACCGAACTGAGATACCTACAGCGTGAGCTA
GGCTTGCCGTACGTATAGGCTGCGCACCTGTTGGGC
TCTTATCTGACACGTGCCTGGAGACTAGGGAGTAAT
GTCTTGGCGGACCGCTATCAGGACATAGCGTTGGCT
TCTTACAGGATGTATATATCTGACACGTGCCTGGAG
TTGTACTGTTCTTCTAGTGTAGCCGTAGTTAGGCAC
TTGTTCACGTTAAGGGATTTTGGTCATGAGACAATA
TGCTTCGCCTTGCAGCACATCCCCCTTTCGCCAGCT
TGCTTGGTGGAACATGGCCGCTTTTCTGGATTCATC
GCATTTGGGAACCGGAGCTGAATGAAGCCATACCAA
TTGTAGAACCGGGCGCCCCTGCGCTGACAGCCGGAA
GGCTCGTCGTGACTGGGAAAACCCTGGCGTTACCCA
TAATTCCGTCGGACCCACCCGTATATACATCGCGCG
TAATAAGCGAACGGAGCGGGCGCTAGGGCGCTGGCA
ATATTGTTCTTCTAGTGTAGCCGTAGTTAGGCCACC
GATTTGGCCGTCGTTTTACAACGTCGTGACTGGGAA
GGGTAGCCGGCTTCTTCACTATCTTTAGTTAACCTA
TCTTACAGGATGTATATATCTGACACGTGCCTGGAG
CAGTTCCCTCGTGCGCTCTCCTGTTCCGACCCTGCC
TTGTAGACTGGGCGGTTTTATGGACAGCAAGCGAAC
TGCTACTGTGGCCGGCTGGGTGTGGCGGCCCGCTAT
CCCTTCCTGCCCCTGCACTTCGCCCAATAGCACCCA
GATTTCAAATTTGCCCGGCCGGCGCGGGTCCTGCGC
TTGTTATTATTGACACGCCGGGGCGACGGATGGTGA
TGCTAGACTGGATAATCACCAACATATTGATAAGGC
GGGTTCCGCCTCCATCCAGTCTATTAATTGTTGCCG
CGCTTGCGTATTGGGCGCTCCTCCGCTTCCTCGCTA
GATTATACATCGCGCGTCTGAAAGAAAGCTACAAGC
CAGTAGCCGTAGTTAGGCCACCACTTCAAGAACTCT
GATTTCCCTCGTGCGCACTCCTGTTCCGACCCTGCC
TGCTAGCGCCACGCTTCCCGAAGGGAGAAAGGCGAC
AACTTGGAATTGTGAGCGGCTAACAATTTCACACAG
GGGTTTAAACATTTAAATTTTCAGATCCTGCTGATG
GTCTTCATGCCTGACATTTATATTCCCCAGAACATC
CAGTAGGTAGCTTGCAGTGGGCTTACATGGCGATAG
CGCTTGCGAATCGGGAGCGGCGAACCAGTAAAGCCC
TTGTAGATCCTGCCCCGGCACTTCGCCCAATAGCAG
GTCTTCGTCTTGAGTCCAACCCGGTAAGACACGACT
TCTTAACAGGATGTATATATCTGACACGTGCCTGGA
TCTTATACTGTTCTTCTACTGTAGCCGTATTTAGGC
GGGTTAAATTTTCAGATCCTGCTGATGAAGCAGAAC
GCATACGGGGAAATCCTTCGAACGTGGCGAGAAAGG
GCATCAGAGCGCAGATACCAAATACTGGTCGTCTAG
TCTTACCGCGCAGGACCCGCGCCGGCCGGGCCAATT
GTCTTGGCGGACCGCTATCAGGACCTAGCGTTGGCT
CCCTCGATGCGCTGCGAATCGGGAGCGGCGATACCG
GATTTTCCTGCGTCATCCCCTGATTCTGTGGATAAC
CGATAGGGAACAAAAGCTGGAGCTCCACCGCGGTGG
GTCTTCATGCCTGACATTTATATTCCCCAGAACATC
TCTTACAGGATGTATATCTCTGACACGTGCCTGGAG
TTGTAGCGCAGATACCACATACTGTTCTTCTAGTGT
TCTTACAGGATGTATATATCTGACACGTGCCTGGAG
CCCTTGGCCGGCTGGGTGTGGCGGACCGCTATCCGG
CAGTTCACTCTGTACATCCACAAACAGACGATAACG
CAGTATCTCATGCCTGACATTTATATTCCCCAGAAC
TTGTCACTCTGCACATCCACAAACAGACGATAACGG
GGGTTCCTTTTTTTCTGCGCGTAATCTGCTGCTTGC
GCATTTGGGAACCTGAGCTGACTGACGCCATACCAA
CCCTTCACTCTGTACATCCACAAACAGACGATAACG
GATTACGGTTGGAAATGGAATCTCAAGGGAAGTCTG
TGCTTGGTGGAAAATGGCCGCTTTTCTGTATTCATC
TGGTAGCGAAAACGGTCTGCGCTGCGGGACGCGCGC
CACTAGGTTTCCCGCCTGGAAAGAGGGCAGTGAGCG
GCATAGCGATCTGTCTATTTCGTTCATCCATAGTTG
TAATTTCGTCGCTACACTCTTCGCTTTTATCTTTCT
TGCTTGGCGTTACCCAACTTAATCGCCTTGCAGCAC
TCTTTTGCTGGCCTTTTGCTCACATGTTCTTTCCTG
TCTTAGGGAGCCCCCGATTTAGAGCTTGACGGGGAA
TTGTACTGTTCTTCTAGTGTAGCCGTAGTTAGGCAC
AACTTCGCCCTTCCCAACAGTTGCGCAGCCTGAATG
GATTTCGACGCTCAAGTCAGAGGTGGCGAAACCCGA
ATATACGCTCCCTTGTTGTGGGCTGGTTCGACCGGG
GATTTTCTCCGTTATTATTACTGCGGCTACTTTAGC
GGGTTGCCGGGAAGCTAGCGTAAGTAGATCGCCAGT
GCATACTCTTTAGCACCTCCTACATAACTCGCTCTG
GGGTTCCGCCTCCATCCAGTCTATTCCTTGTTGCCG
GATTTCCCTCGTGCGCTCTCCTGTTCCGACCCTGCC
GGGTTGCCGGGAAGCTAGAGTAAGTAGTTCGCCAGT
TGCTTGCCGGGAAGCTAGAGTAAGTAGTTCGCCCGT
GATTAGCTTGACGGGGAAAGCCGGCGAACGTGGCGA
AACTAGGCGCGGGAAGTCACTGTCGTTCATCCTATG
TGCTTGCCGGGAAGCTAGAGTAAGTAGTTCGCCAGT
GTCTTGGGAAAACCCTGGCGTTACCCAACTTAATCG
GGGTTTAAACATTTCAATTTTCAGATCCTGCTGACG
GATTTCAAATTTGCCCGTCCGTCTCGGTTCCTGCTC
TTGTAGGGGCGCCCGGTTCTTTTTGTCAAGACCGAC
GATTAGAATCAGGGGATAACGCAGGAAAGAACATGT
CCCTTCGCCGCTCCCGATTCGCAGCGCATCGCCTTC
TTGTAAGGAAATTTTCGAGGGATCTCCGTCGACGCT
TCTTACAGGATGTATATATCTGACACGTGCCTGGAG
GCATAAGGGAAGAAAGCGAAAGGAGCGGGCGCTAGG
TCTTTGGAGAATCCCGGTCTGCAGGCCGCTCAATTG
CAGTATGACAGTATATCCTTCCCCGGCACTTCTCCC
TGCTACAACATGGGGGATCATGTAACTCGCCTTGAT
GCATTCCCTCGTGCGCTCTCCTGTTCCGACCCTGCC
AGCTAGCGCCACGCTTCCCGAAGGGAGAAACGCACA
TTGTAGATCCTGCCCCGTCACTTCGCCCAATATCAC
ACGTAGCATCTTACGGATGGCATGACAGTAAGAGAA
TGCTTGTCGTTACCCAACTTAATCTCCTTGCAGCCC
GTCTACATCCACAAACAGACGATAACGGCTCTCTCT
GGGTTCCTTTTTTTCTGCGCGTACTCTGCTGCTTCC
CCCTTCACTCTGTACATCCACAAACAGACTATAACG
GGGTTCCTTTTTTTCTGCGCGTAATCTGCTGCTCGC
TCTTAACAGGATGTATATATCTGCCACGTTCCTGGA
GTCTTGGGAAAACCCTGGCGTTACCCAACTTAATCG
TTGTTGGACAAGGGAAAACGCAAGCGCAAAGAGAAA
CAGTAGCGTCGATTTTTGTGATGCTCGTCAGGGGGG
CCCTCGATTCGCTGCTAATCGGGAGCGGCTATACCG
GTCTTCATTCCTGACATTTATATTCCCCATAACATC
CAGTTTCCTGCGTTATCCCCTGATTCTGTGGATAAC
TTGTCACTCTGCACATCCACAAACAGACGATAACGG
CGATAGGGAACAAACGCTGGAGCTCCACCGCGGTGG
TGCTTGGCCGCTTTTCTGGATTCATCGACTGTGGCC
GATTACCCCCCGTTCAGCCCGACCGCTGCGCCTTAT
GTCTTCCACCATGATATTCGGCAAGCAGGCATCGCC
CCCTAAGGCGCAGCGGTCGGGCTGAACGGGGGGTTC
AACTATGTCGAATGGGACGCGCCCTTTAGCGTCGCA
TTGTAAACAAAAAAACCACCGCTACCAGCGGTGGTT
TCTTAGACTGGAGAATCCCGGTCTGCAGGCCGCTCA
TCTTTAGCGAAGAGGCCCGCACCGATCGCCCTTCCC
GGGTTGAGTGGGACGAGGCTATCTCTGCCTCTCTTC
TCTTACGACGGCCAGTGAGCGCGCGTAATACGACTC
AACTAGAGCTTGACGGGGAAAGCCGGCGAACGTGGC
TTGTTGTTCTTTCCTGCGTTATCCCCTGATTCTGTG
GATTTCGCCACTGGCAGCAGCCACTGGTAACAGGAT
GGGTTAAATTTTCAGATCCTGCTGCTGAAGCAGAAA
TGCTAGATGGATTGCACGCAGGTTCCCCGGCCGCTT
TTGTACCAAATACTGTTCTTCTAGTGTAGCCGTAGT
AACTAGGGACAGTAATATACGGTTGGAAATGGAATC
CAGTTCCTGCGGTATCCCCTGATTCTGCGGATAACC
CAGTTGGCGCAGGGGATCAAGCTCTGATCAAGAGAC
TGCTTGGCCGCTTTTCTGGATTCATCGACTGCGGCC
GATTTCCCTCTTTCGCTCTCCTGTTCCGACCCTGCC
GATTTCCTTCGGTATCCCCTGATTCTGTGTATAACC
CAGTTTCCTGCGTTATCCCCTGATTCTGCGGAGAAC
GCATACGGGGAAAGCCGGCGAACGTGGCGAGAAAGG
GTCTTCCCAACAGTTGCGCAGCCTATACGTACGGCA
TCTTAGCGCAGATACCAAATACTGTTCTTCTAGTGT
GGGTTGCTCTGATGCCGCATAGTTAAGCCAGCCCCG
CAGTTGGCCGTCGTTTTACAACGTCGTGACTGGGAA
TCTTTGGCTTCAGCAGAGCGCAGATACCAAATACTG
CCCTTGATCAGAGCTTGATCCCCTGCGCCATCAGAT
TAATTGCCGGATCAAGAGCTACCAACTCTTTTCCCG
AACTTGTTCTTCTAGTGTAGCCGTAGTTAGGCCACC
GATTTGTTCTTTCCTGCGTTATCCCCTGATTCTGTG
GATTATAATCATTGGATAACGCAGGAAAGAACCTGT
GTCTCAGAAGAACTCGTCAAGAAGGCGATAGAAGGC
TTGTAAACAAAAAAACCACCGCTCCCAGCGGTGGGT
TTGTTTGACAATTTAAAACCCAAGCTCAAATACAAA
AACTTCCGCCTTTCTCCCTTCGGGAAGCGTGGCGCT
GGGTTACGCTTCTTCTTTGGAGCAGTCATTTTTTCT
GATTACCAGGGAGCGTACCTCCCCACTTCGCGCTTA
GATTAGGCGTTTCCCCCTGGAAGCTCCCTCGTGCGC
TCTTAGACTGGAGAATCCCGGTCTGCAGGCCGCTCA
CAGTACTCACCAGTCACAGAAAAGCATCTTACGGAT
CCCTAACCCTGATAAATGCTTCAATAATATTGAAAA
CAGTTTGCCTGACTCCCCGTCGTGTAGATAACTACG
CCCTCTGGCCTTTTGCTCACATGTTCTTTCCTGCGT
GTCTAGGGAAAACGCAAGCGCAAAGAGAAAGCAGGT
CAGTTCGCCCCGAAGAACGTTTTCCAATGATGAGCA
TCTTTCCGAAGGTAACTGGCTTCAGCAGAGCGCAGA
TTGTTCAGGGGATAACGCAGGAAAGAACATGTGAGC
CAGTTCCTGCGTTATCCCCTGATTCTGTGGATAACC
TCTTAGCCGGCGAACGTGGCGAGAAAGGAAGGGAAG
GTCTACATCCACAAACATACGATAACGGCTCTCTCT
TGCTTCCGCTCACAATTCCACACAACATACGAGCCG
TCTTAGACTGGAGAATCCCGGTCTGCAGGCCGCTCA
TCTTTGGAGAATCCCGGTCTGCAGGCCGCTCCATTG
TTGTACCGCGAGACCCACGCTCACCGGCTCCAGATT
TTGTTTCACTGGCCGTCGTTTTACAACGTCGTGCCC
TTTTGGCGTTACCCAACTTAATCGCCTTGCAGCACA
GTCTTAGCAGAACTTTAAAAGTGCTCATCATTGGAA
GCATACGGGGAACTCCTGCTAACGTTGCGCGAAAGG
CAGTCCGCATCATTTTGACTCAAAGGTCGAATTCCC
TTGTTGGGAGGCTGAGGCGGGTAGATCACGAGGTCA
TGCTAGACCGACCTGTCCGGTGCCCTGAATGAACTG
GCTTAGACTGGAGAATCCCGGTCTGCAGGCCGCTCA
TCTTAGACTGGAGAATCCCGGTCTGCAGGCCGCTCA
ACGTAGGACCACTTCTGCGCTCGGCCCTTCCGGCTG
TCTTTAGAACAGGATGTATATATCTGACACGTGCCT
AGCTTGGCCGCTTTTATGGATTCATCGACTGCGGCC
GGGTTGCTCTGATGCCGCATAGTTAAGCCAGCCCCG
GATTACGCTATTTACGAATTTCATGTTTATTTTAAG
TAATTCTTTCCTGCGTTATCCCCTGATTCTGTGGAT
TCTTAAGGCGCAGCGGTCGGGCTGAACGGGGGGTTC
CCCTGGGATCAAGCTCTGATCAAGAGACAGGATGAG
TCTTCTCCCTTCGGGAAGCGTGGCGCTTTCTCATAG
TCTTAGCGCAGATACCAAATACTGTTCTTCTAGTGT
GTCTCCTGCGTTATCCCCTGATTCTGTGGATAACCG
CAGTTTTCTCAGTGTATCAAGCTCTGATCAAGAGAC
GTCTACTGCAAGACGAGGCAGCGCGGCTATCGTGGC
CCCTAACCCTGATAAATTCTTCAATAATATTTAAAA
CCCTAGAATCAGGGGATAACGCAGGAAAGAACATGT
GCATTGGGACAACCCTGGCGTTACCCAACTTAATCG
CAGTTGCCCGCTTTCCAGTCGGGAAACCTGTCGTGC
TCTTTCCCGCGCCTAGACTGGAGAATCCCGGTCTGC
AACTACTCCCCGTCGTGTAGATAACTACGATACGGG
GTCTTCCCAACAGTTTCTCAGCCTATACTTACTGCA
AACTAGGCGCCTCGCGGCCCTGCAAGCTGGCGGAAA
GGGTAGGCTTTCTTTCACAGATGTGGATTGGCGATA
GATTACCATTTATCGTACCTCCCCACTTCTCGATTA
GATTCCGCCTCCATCCAGTCTATTAATTGTTGCCGG
CCCTTGTCCGGTGCCCTGAATGAACTGCAAGACGAG
GTCTAGGATGATCTGGACGAAGAGCATCAGGGGCTC
GGGTTAGGCTCCGCCCCCCTGACGAGCATCACAAAA
GTCTAGTTAAAACGCAATCGCAAAGAGAAATCATGT
CAGTAGAGCGAGGTATGTAGGCGGTGCTACAGAGTT
CCCTAGCGGCCATTTTCCACCATGATATTCGGCAAG
TGCTTGCGCTCTCCTGTTCCGACCCTGCCGCTTACC
CAGTACTCACCAGTCACAGAAAAGCATCTTACTTAT
CCCTACTCGTCAAGAACGCGATAGAAGGCGATGCGC
TCTTACAGGATGGATATATCTGACACGTGCCTGGAG
GATTACGCTATTTACGAATTTCCTGTTTCTTTTACG
CAGTAGGCAGCGCGGCTATCGTGGCCGGCCACGACC
CAGTTGCTCACATGTTCTTTCCTGCGTTATCCCCTG
GGGTAACCCACGGCATGGTGCCAATGAATCGTCTGA
TAATTCTGTGTATAACCGTATTACCGCCTTTGAGTG
TCTTAGACTGGATAATCCCGGTCTGCAGGCCGCTCA
TTTTGGCGTTACCCAACTTAATCGCCTTTCAGCACA
TTGTACTCACCAGTCACAGCAAAGCATCTTACTGCT
GATTTGTTGCCGGGAAGCTAGAGTAAGTAGTTCGCC
CAGTCTCTCTCTTTTGTAGGTGTAAACCTTAAACTG
GGGTCGGCTTTCTTTCACAGATGTGGCTTGGCGCTA
CGATCGGGGAAAGCCGGCGAACGTGGCGAGAAAGGA
CCCTAGGGCTTCCCAACCTTACCAGAGGGCGCCCCA
TAATTCTTTCCTGCGTCATCCCCTGATTCTTTTTAT
GCTAGCCATTCCGCAGAAACGGTGCTGACCCCGGAT
TCTTAGAACAGGATGTATATATCTGACACGTGCCTG
CCCTACATGGGGGATCATGTAACTCGTCTTGATCGT
TCTTAAGGCGCAGCGGTCGGGCTGAACGGGTGTTTC
GCATAAGCCGGCGAAAGTGGCGAGAACGGAAGGGAA
TCTTCCCGCGCCTAGACTGGAGAATCCCGGTCTGCA
CGATAGCTCCAGCTTTTGTTCCCTTTAGTGAGGGTT
ACGTTGGTCTGACAGTTACCAATGCTTAATCAGTGA
TCTTACTGGAGAATCCCGGTCTGCAGGCCGCTCAAT
CCCTTCTAAAGTATATATGAGTAAACTTGGTCTGAC
ATATCCCTGCGTCGCGGCCTAGAGATAACCGCATTA
CCCTTGTCCGGTGCCCTGAATGAACTGCAAGACGAG
GATTTCGTTGGGAACCGGAGCTGAATGAAGCCATAC
GGGTTCGGTGATGAAGGTGAAAACCTCTGACCCATG
CGGTTACGCTTCTTCTTTGGCGCCGCCCTTTTTTCT
TCTTTTTTGTGATGCTCGTCAGGGGGGCGGAGCCTA
TCTTTAGACTGGAGAATCCCGGTCTGCAGGCCGCTC
CAGTTCGCCTTGCAGCACATCCCCCTTTCGCCAGCT
CAGTTGGCGATAGCTAGACTGGGCGGTTTTATGGAC
AACTACGGGGAAAGCCGGCGAACGTGGCGAGACAGG
TCTTAACAGGATGTATATATCTGACACGTGCCTGGA
GTCTCCTGCTTTATCCCCTGATTCTTTGTATACCCG
CCCTAGACGATAACGGCTCTCTCTTTTATAGGGGTA
CAGTTGCCCTCTTTCCATTCGGGAAACCTTTCGTGC
GATTCCTCCTCCATCCATTCTATTAATTGTTTCCGG
ATATAGCGCAGATACCAAATACTGTTCTTCTAGTGT
CCCTAAGCGTTAATAATTCAGAAGAACTCGTCAAGA
CCCTAGCTTCCATTTTCCACCATGATATCCCTCAAG
GTCTAAGCGGCCATTTTCCACCATGATATTCGGCAA
GTCTTCACGGGTAGCCAACGCTATGTCCTGATAGCG
GGGTAGCCAGAGTTGCCCGGCGCTCTCCGGCTGCGG
TCTTACAGGATGTATATATCTGACACGTGCCTGGAG
GGGTAGGCAGTTCAATCAACTGTTTACCTTGTGGAG
TTGTACTCACCATTCACAGAAAAGCATCTTACTGAT
TCTTAACAGGATGTATATATCTGCCACGTGCCTGGA
GCATCGGGGAAAGCCGGCGAACGTGGCGAGAAAGGA
TTGTCGGCCAACGCGCGGGGAGAGGCGGGTTGCTTA
GATTTGGCTTCAGCAGAGCGCAGATACCAAATACTG
TGCTTGCGCTCTCCTGTTCCGACCCTGCCGCTTACC
CCCTCCCCTGATTCTGTGGATAACCGTATTACCGCC
TTGTAAACGGTGCTGACCCCGGATGAATGTCAGCTA
CAGTCTCTCTCTTTTTTAGGTGTAAACCTTAACCTG
ATATCCCTTCGTCTCGGCCTAGAGATAACCTTATTA
AACTTGGCGAATGGGACGCGCCCTGTAGCTGCGCCT
GATTAGCTGGCGGAAACCGTTCCTACGGCGATCGCT
CAGTTGGTGGAAAATGGCCGCTTTTCTGGATTCATC
GATTTTGTTGCCGGGAAGCTAGAGTAAGTAGTTCGC
CCCTTGCACGCAGGTTCTCCGGCCGCTTGGGTGGAG
TGCTAGCGAACCGGAATTGCCAGCTGGGGCGCCCTC
CAGTTGTCGTGCCAGCTGCCTTAACGAATCGGCCCA
GTCTTACCAGAGGGCGCCCCAGCTGGCAATTCCGGT
TCTTAGAACAGGATGTATATATCTGACACGTGCCTG
TCTTTGTTCTTTCCTGCGTTATCCCCTGATTCTGTG
CGATAATTATTTTTGAAATAAAAACTGAAAAAAAAG
CAGTTCCTGCCGAGAAAGTATCCATCATGGCTGATG
CCCTTTCCGGCTTGTATGTTGTGTGGAATTGTGAGC
GATTACTTGGTCTGACAGTTACCAATGCTTAATCAG
TTGTTGCCGGGAAGCTAGAGTAAGTAGTTCGCCAGT
AACTTGAGTCCAACCCGGCAAGACACGACTTATCGC
TCTTTCGTGCGCTCTCCTTTTCCGACCCTGCCGCTT
GTCTAAGCTGCCATTTTCCACCATGATATTCGGCAA
TAATTATGCGGCGACCGAGTTGCTCTTGCCCGGCGT
TCTTTAGACTGTATAATCCCGGTCTGCAGGCCGCTC
GATTAGCGCAGATACCAAATACTGTTCTTCTAGTGT
AACTTGGCGAATGGGACGCGCCCTGTACCGGCGCAT
GATTAGCGGTCGGGCTGAACGGGGGGTTCGTGCACA
TCTTAGACTGGAGAATCCCGGTCCGCAGGCCGCTCA
CGATTCACACAGGAAACAGCTATGACCCTGATTCCG
GGGTTCGCGCGTTTCGGTGATGACGGTGAAAACCTC
GATTTGCTCACATGTTCTTTCCTGCGTTATCCCCTG
CAGTTCGCCTTTCAGCACATCCCCCTTTCTCCATCT
TGCTCGGGGGGTTCGTGCACACAGCCCAGCTTGGAG
CGATTCACACAGGACACAGCTATGCCCATGATTCCG
GGGAAGGCAGTTCAATCAACTGTTTCCCTTGGGGCG
CCCTAAGCGTTAATAATTCAGAAGAACTCTTCAAGA
TCTTTCCCGGCGTCGCGGCCTAGAACAGGATGTATA
CAGTTGGTGGAAAATGGCCGCTTTTCTGGATTCATC
CAGTTGGCGATATCTAAACTGGGCGGTTTTATGGAC
TCTTACACGTGCCTGGAGACTAGGGAGTAATCCCCT
GATTTGGCTTCAGCAGAGCGCAGATACCAAATACTG
CGATAGTCACAGAAAAGCATCTTACGGATGGCATGA
CCCTATACTATAACGTCTCTCTCTTTTATACTTGTA
TCTTAGTGCGTCGCGACACGCTTCGCTTGTAGCTTT
TCTTTCCTGCGTTATCCCCTGATTCTGTGGATAACC
TCTTTCCCGCGCCTAGACTGGAGAATCCCGGTCTGC
GATTCCGCCTTTGAGTGAGCTGATACCGCTCGCCGC
TGATAGCGAACCGGCATTGCCAGCTGGGGCGTGCGC
GATTACTGAGATACCTACAGCGTGAGCTATGAGAAA
AACTAGGCCGCGACGCCGGGATTAGCAGAGGACTTA
CGATAGCTCCAGCTTTTGTTCCCTTTAGTGAGGGGT
GATATCAGATCGGAAGTCGTCTGCCGGCTTCTGCTT
CAGTTCTTTTTCCGAAGGTAACTGGCCTCAGCAGAG
GCATACAGCGTGAGCTAAGAGAACGCGCCCCGCTTC
TAATAGTCCAACCCGGTAAGACACGACTTAGCGCCA
GATTACTTTTTCTGACATTTACCAATGCTTAATCAT
TTGTAAGCCATCCAGTTTACTTTGCAGGGCTTCCCA
GTCTAGGGGTTCCGCGCACATTTCCCCGAAAAGTGC
CCCTTGCAGGGCTTCCCAACCTTACCAGAGGGCGCC
TTGTAGGGATTCTTTAAGGATTCTCGGAGATTCCCG
CAGTTGCCTGACATTTATATTCCCCAGAACATCAGG
TCTTTAGACTGGAGAATCCCGGTCTGCAGGCCGCTC
AACTCGCGGCCTTTTTACGGTTCCTGGCCTTTTGCT
TTGTCCGGGCGCCCCTGCGCTGACAGCCGGAACAAG
CAGTTCGCCACTGGCAGCAGCCACTGGTAACAGGAT
AACTTGCGTCGCGACACGCTTCGCTTGTAGCTTTCT
CCCTTCCAGCGCCAGCTGCATTCCCACCAGCCCACC
GCATTCGCCTTGATCGTTGGGAACCGGAGCTGAATG
CCCTACCGCACAGATGCGTAAGGAGAAAATACCGCA
CAGTTCCTGCCGATAAAGTATCCATCATGGCTGATC
TTGTTCCGCCTCCATCCAGTCTATTAATTGTTGCCG
CAGTAGGCTGCGCAACTGTTGGGAAGGGCGATCGGT
TAATTATGCTGCTACCTCGTTGCTCTTGCCCTTCAT
AACTTGAGTCCAACCCGTTAAGACACGACTTATCGC
GATTTTTTTTCCTGTAATCTAGAGTAAGTATTTCGC
TCTTAGACTGGAGAATCCCGGTCTGCAGGCCGCTCA
ATATAGCTGATAAGTCCTCTGCTAATCCCGGCGTCG
CCCTTTCCTGCTTGTATTTTGTGTGGAATTTTGAGC
CCTTTGCCTGACATTTATATTCCCCAGAACATCAGG
ACCTTGCGCAAACTATTAACTGGCGAACTACTTACT
TTGTCGGGATTCTTTAAGGATTCTCGGAGATTCCCG
CGATAGAATTTAAGCAGATAAGCGATCGCAGTAGGA
CCCTTGCACGCAGGTTCTCCGGCCGCTTGTTTGGAG
CGATAATTATTTTTGAAATCAAAACTGCAAAAAACG
CTCTCGTTCATCCATAGTTGCCTGACTCCCCGTCGT
GATTCGGTTATCCACCGAATCAGGGGATAACGCAGG
TAATACCGCTTTTTTGCACAACATGGGGGATCATGT
TCTTTGGAGAATCCCGGTCTGCAGGCCGCTCAATTG
GTCTTGGGGCCAGATGGTAAGCCCTCCCGTATCGTA
TTGTAAGCCATCCAGTTTACTTTGCCGGGCTTCCCA
TCTTACAGGATGTATATATCTGACACGTGCCTGGAG
GGGTTACCAAAGTGAAGTTATTATTTGGTCGATTAT
GATTTGCCGGGATCGAGTAGAGTGCGTCGCGACACG
AACTTCCGGTGGCCTGCGGAGTCCGGTCCGCCCCAC
CAGTTGCGCTCTCCTGTTCCGACCCTGCCGCTTACC
GATTAGCGTTCTTTCTTCACGGGGGGTTCTCGCACC
ACGTAGGCGATGCGCTGCGAATCGGGAGCGGCGATC
GTCTTCGCCTTGATCTTTGGGAACCGGAGCTGAATA
GTCTTCTGTTATTAAAGCTGTCGCATGATTACCACC
TACCAGCGTTTCTGGGTGAGCAAAAACAGGAAGGCA
GATTTGACGGGGAAAGCCGGCGAACGTGGCGAGAAA
AACTAGTAGCCGCAGGAAGCATCCCGGCGCATAGGA
TTGTAGTCCGCAGAAACGGTGCTGACCCCGGATGAA
GATTTTCTCACATTTTCTTTCCTGCGTTATCCCCTG
GATTACGGGGAGAGCCGGCGAACGTGGCGAGAAAGG
GTCTTCCGGCCGCTTGGGTGGAGAGGCTATTCGGCC
AACTTGGTAACAGGATTAGCAGAGCGAGGTATGTAG
TGCTCCCAACTTAATCGCCTTGCAGCACATCCCCCT
GCATACGGATGGCATGACAGTAAGAGAATTATCCAC
GATTAGGCCCGCACCGATCGCCCTTCCCAACAGTTG
GCATAGCTGGCGAACGTGGCGAGAAAGGAAGGGAAG
GTCTTCCGCCTTTCTCCCTTCGGGAAGCGTGGCGCT
CGCTCGGGGGGTTCGTGCACACCGCCCAGCTTGGAG
CAGTTGGGCGAAGTGCCGGGGCAGGATCTCCTGTCA
GATTAGCCGGTGAGCGTGGGTCTCGCGGTATCATTG
TGCTAGCGAACCGGAATTGCCAGATGGGGCTCCCTC
AACTTCAGCGATCTGTCTATTTCGTTCATCCATAGT
TAATAGTCCAACCCGTTCAGACACGACTTATCTCCA
TCTTTAGACTTTATAATCCCGGTCTGCATTCCTCTC
GGGTTACCAAAGTGAAGTTATTCTTTGGTCGATTAT
GATTCCGCCTCCATCCAGTCTATTAATTGTTGCCGG
ATATAGTAAGCGCGAAGTGGGGAGGTACGCTCCCTG
CAGTTCGCCACTTTCATCAGCCACTTGTAACAGGAT
GATTACTGAGATACCTACATCGTGAGCTATTATAAA
CCCTTGCAGCACATCCCCCTTTCGCCAGCTGGCGTA
TGCTTCCCGCGCAGCGGATTTCTTTGCTTTGCCAAA
GTCTATGTTTTCCTCGCACATTTCCCCGAAAATGGC
CCCTTGCGCTCACTGCCCGCTTTCCAGTCGGGAAAC
TTGTTCCGGTAACTATCGTCTTGAGTCCAACCCGGC
CCCTCCCGGCAACAATTAATAGACTGGATGGAGGCG
CAGTTTCCTTACATTTATATTCCCCAGAACATCAGG
TCTTAGACTGGATAATCCCGGTCTGCAGGCCGCTCA
CCCTCTCGTCAAGAAGGCGATAGAAGGCGATGCGCT
GATTAAGGCGCAGCGGTCGGGCTGAACGGGGGGTTC
CCCTAGCAGCCAGTCCCTTCCCGCTTCAGTGACAAC
GGGTAGTTCAACATCAGCCGCTACAGTCAACAGCAA
ATATAGCTGATAAGTCCTCTGCTAATCCCTGCGTCG
CGATAGTCACAGAAAAGCATCTTACGGATGGCATGC
TGCTTCCGCCTCCATCCCGTCTATTAATTGTTGCCG
TGCTTGGGCTATCTGGACAAGGGAAAACGCAAGCGC
TGCTTGCCCCGGCACTTCGCCCAATAGCAGCCAGTC
TCTTACAGCCCAGCTTGGAGCGAACGACCTACACCG
TAATACCTCTTTTTTTCACAACATGGTGGATCATGT
GTCTTGCCTTCCTGTTTTTGCTCACCCAGAAACGCT
ACGTTGCCAAACGTGTTTACCGGATCATGCGCCAGA
GTCTTGGGGCCAGATGGTAAGCCCTCCCGTATCGCA
GTCTTCCGGCCGCTTGGGTGGAGCGGCTATTTGGCT
TACCATCTTTTCTTGGTTATCAAAAACATGAATGCA
GTCTTCCGGCTGGCTGGTTTATTGCTGATAAATCTG
CCCTCGCCTTTCTCCCTTCGGGAAGCGTGGCGCTTT
GTCTAGCAGCCAGTCCCTTCCCGCTTCAGTGACAAC
GCATTGCGCAGCCTGAATGGCGAATGGGACGCGCCC
CCCTTACCGGGTTGGACTCACGCAGCTAGTTACCGG
AACTTTCGTTCATCCATAGTTGCCTGACTCCCCGTC
CGATAGGGTTAATTGCGCGCTTGGCGTAATCATGGT
CGATAGAATTTAAGCAGATCAGCGCTCGCAGTAGGA
GCATAGCTGGCGAACGTGGCGAGCACGGAAGGGCAG
TCTTAGCTTGACGGGGAAAGCCGGCGAACGTGGCGA
AACTTCCGTTGTCCTGATGAGTCCGGTCCTCCCCAC
TGCTTGTAACTCGCCTTGATCGTTGGGAACCGGAGC
GATTTCGGGAAGCGTGGCGCTTTCTCATAGCTCACG
ATATAAGGGAGCCCCCGATTTAGAGCTTGACGGGGA
CAGTCGTCTTGAGTCCAACCCGGTAAGACACGACTT
CAGTTGATTCCGGCTGTGGCTGGCCCAGGTTCTTCG
GATTTCTTTCCTGCGTTATCCCCTGATTCTGTGGAT
GATTTTACGGGTAAAGCAGGCGAACGTGTCTATAAA
AACTAGGGCAGACAGCGAAAGGAGCGGGCGCTACGG
CGCTCCCAACTTAATCGCCTTGCCGCACATCCCCCT
CCCTGGTCCTGCAACTTTATCCGCCTCCATCCAGTC
GCATAAGCCGGCGAACGTGGCGAGAAAGGAGGGGAA
GATTAGGCCCGCACCTATCTCCCTTCCCAACATTTG
TAATTCTGTCTATTTCGTTCATCCATAGTTGCCTGA
GTCTTCCGCCTTTCTCCCTTCGGGAAGCGTTTCGCT
CAGTTGTGAGCCAAAGTCCAGCAAAAGGCCAGGAAC
CCCTCCCTTCAACAATTAATAGACTGGATGTAGGCG
GTCTTAGGCTGCGCAACTGTTGGGAAGGGCGATCGG
TTGTTCCTGTAACTATCTTCTTGAGTCCAACCCGGT
TTGTTCTTTCCTGCGTTATCCCCTGATTCTGTGGAT
GATATCAGATCGGAAGTCGTATGCCGTCTTTTGCTT
CGATAGAATTTAAGCAGATAAGAGATCGCAGTAGGA
TCTTACAGCCCAGCTTTGAGCGAACGACCTACACCC
CCCTTGCATCACATCCCCCTTTCGCCAGCTGGCGTA
CCCTACATCCACAAACAGACGATAACGGCTCTCTCT
GGGTACAACATGGGGGATCATGTAACTCGCCTTGAT
GATTAGTTGCGCAGCCTGAATGGCGAATGGGACGCG
AACTTCGTTGGGAACCGGAGCTGAATGACGCCATAC
AACTTCGGCCAACGCGCGGGGAGAGGCGGGGGGGGT
GTCTTTCCTTCCTGTTTTTGCTCACCCATAAACGCT
GTCTAACCTGTCGTGCCAGCTGCATTCATGAATCGG
ACGTTGCCAAACTTTTTTACCGGATCATGCTCCAGA
CCCTTTCGCTCACTGCCCGCTTTCCAGTCTTGAAAC
GTCTTGCCGGGAAGCTAGAGTAAGTAGTTCGCCAGT
AACTTGGTTGCTACCATATTTACCATATGTTGGAGA
CAGTACTCGTCAAGAAGGCGATAGAAGGCGATGCGC
GATTAAGTCGCATCGGTCGTGCTGAACTTTTTTTTC
CGCTTCCGCCTCCATCCAGTCTCTTAATTGTTGCAG
CCCTTAGCTAGACTGGGCGGTTTTATGGACAGCAAG
GGGTTAACTAACGAAGATCTTGATAATTTTCAGAAC
TTGTTGAGGCACCTATCTCAGCGATCTGTCTATTTC
TTGTAGGATGAGGATCGTTTCGCATGATTGAACAAG
AACTAGCAGATTACGCGCAGAAAAAAAGGATCTCAA
TTGTAGAAGAACTCGTCAAGAAGGCGATAGAAGGCG
GGGTAGTTTAAACTTACATCCTGCACCATCGTCTGC
GCATTCCTGTTACCAGTGGCTGCTGCCAGTGGCGGT
TCTTTAGACTGGAGAATCCCGGTCTGCAGGCCGCTC
GTCTTGGTCTGACAGTTACCAATGCTTAATCAGTGA
GCATAACGACGTCCAGTTAGCGCGCGTAATACGACT
GTCTATCATCCATTCCCTTCCCGCTTCATTGACAAC
TGGTTTACAAACGTTGTGTTATTGATTAGAAAATTC
TCTTCGCCTTGATCGTTGGGAACCGGAGCTGAATGA
TCTTAACATGATTTATATATCTGACCCGCTCCTGGA
GCATATCTCGGCGCAGCTTCAAAAATTCAATTTCGC
CCCTTGGGTGTGGCGGACCGCTATCAGGACATAGCG
TCTTTGGGAACCGGAGCTGAATGAAGCCATACCAAA
AACTTGACGGGGAAAGCCGGCGAACGTGGCGAGAAA
TCTTAACGGGGGGTTCGTGCACACAGCCCAGCTTGG
TCTTTGCGCAGCCTGAATGGCGAATGGGACGCGCCC
CAGCATCTAATACCTCTGAAGGAGCGTGCTCT.GGT
CCCTAGGCGATGCGCTGCGAATCGGGAGCGGCGATA
AACTAGCCGGTGAGCGTGGGTCTCGCGGTATCATTG
GATATCAGATCGGAAGGCGTATGCCGCCTTCTTCTT
TCTTAGCGGTCGGGCTGAACGGGGGGTTCGTGCACA
CAGTACTCGTCAAGAAGGCGATAGAAGGCGATGCGC
GATTTCTTTCCTTCTTTCTCCCCTGATTCTGTGGAT
TGCTTGCCCCGGCACTTCGACCCATAGCAGCCACTC
TAATTAGAGATAACCGTCTTACCGCCTTTGAGTGAG
CCCTGGTCCTGCAACTTTATCCGCCTCCATCCAGTC
.TCTTGGGCTATCTGGACAAGGGAAAACGCAAGCGC
TCTTTAGACTGGAGAATCCCGGTCTGCCGGCCGCTC
TTGTAGGCCCGCACCGATCGCCCTTCCCAACAGTTG
AACTACTGTTATCCACAGAATCAGGGGATAACGCAG
TTGTTCTTTCCTTCGTTATCCCCTGATTCTTTTGAT
GATTAGTTTCGCAGCCTTAATGGCGAATGTTACGCG
GGGTACAACATGGGGGATCATGTACCTCGCCTTGAT
TTGTAGCTAGAGTAAGTAGTTCGCCAGTTAATAGTT
GTCTTGGTCTGACAGTTACCAATGCTTAATCAGTGA
CCCTAGGCGCAGCGGTCGGGCTGAACGGGGGGTTCG
GATTACGCCAGCAACGCGGCCTTTTTACGGTTCCTG
AACTTCCCCTGATTCTTTGGATAACCTTATTACCTC
ACGTTGCACACAGCCCAGCTTGGAGCGAACGACCTA
CCCTACATCCACAAACATACGATAACTGCTCTTCCT
GGGTTAACTAACGACGATCTTGCTCATTCTCAGACC
CGATAGCCAGTTCCCTTCGGAAAAAGAGTTGGCAGT
GGGGCGTTTAAACTTACATCCTGCACCATCGTCTGC
TCTTTCTTCTAGTGTAGCCGTAGTTAGGCCACCACT
GTCTACCGGGTTGGACTCAAGACGATAGTTACCGGA
CAGTAGACGATAGTTACCGGATAAGGCGCAGCGGTC
GATTAGTGCTCATCATTGGAAAACGTTCTTCGGGGC
TTGTATGATGATTATCTTTTCGCATGATTGAACAAG
ATATTCGTTGGGAACCGGAGCTGAATGAAGCCATAC
GATTTATTTTAAGTGATTTTTTCTCTGAAACGACCT
TCGTCTCCCTTCGGGAAGCGTGGCGCTTTCTCATAG
CAGTTGGCGATAAGTCGTGTCTTACCGGGTTGGACT
ACGTTGGGTGTGGCGGACCGCTATCAGGACATAGCG
GATTTGCGCAGCCTGAATGGCGAATGGGACGCGCCC
GATTAGCGGCGCATTAAGCGCGGCGGGTGTGGTGGG
TCTTTAGACTGGAGAATCCCGGTCTGCATTCCGCTC
GGGTACAACATGGGGGATCATGTCACTCGCCTTGAT
CGATTGAGATCGGAAGTCGTATGCCGGCTTCTGCTT
TCTTTCACGACGTTGTAAAACGACGGCCAGTGAGCG
TCTTACGATTTTTCCGGTTGCGAGCGCATATCGTTC
TAATTAGAGATAACCGTATTACCGCCTTTTAGTGAC
CAGTAACCTTAAACTGCCGTACGTATAGGCTGCGCA
TAATCGGTTGGAAATGGAATCTCAAGGGAAGTCTGG
GCATATCTCGTCGCAGCTTCAAAAATTCAATTTCGC
AACTTCGGAGGACCGAAGGAGCTAACCGCTTTTTTG
TTGTAGACCGGCTTCCATCCGAGTACGTGCTCGCTC
TCTTTGGAGAATCCCGGTCTGCAGGCCGCTCAATTG
TAATTGGCGAATGGGACGCGCCCTGTAGCGGCGCAT
TCTTAGGCCGAAATCGGCAAAATCCCTTATAAATCA
CAGTTGGCAATTCCGGTTCGCTTGCTGTCCATAAAA
CAGTTCACTCTGTACATCCACAAACAGACGATAACG
GTCTACTCAACCAAGTCATTCTGAGAATAGTGTATG
CAGTTCTTTCCTGCGTTATCCCCTGATTCTGTGGAT
TCTTACAGGATGTATATATCTGACACGTGCCTGGAG
CAGTTGGCCTTTTGCTCACATGTTCTTTCCTGCGTT
TCTTCCCTTCGGGAAGCGTGGCGCTTTCTCATAGCT
CCCTAGGCTATGCGCTGCGAATCGGGAGCGCCGAAA
GCATACTGTTCTTCTAGTGTAGCCGTAGCTAGGCCA
GGCTTGCGGACAAGCGCCCGCGGCCGGGCGCGCAGG
CAGTAGCAACTTCAAACCTTCTCAGAATCCTCATAA
TCTTAGACTGGAGAATCCCGGTCTGCAGGCCGCTCA
TCTTACAGGATGTATATATCTGACACGTGCCTGGAG
GTCTATCTGGAGCCGGTGAGCGTGGGTCTCGCGGTA
GATTACCGTATTACCGCCTTTGAGTGAGCTGATACC
GATTCGTCTTGAGTCCAACCCGGTAAGACACGACTT
TTGTTCAGATAAAGTCTCCCGTGAACTTTACCCGGT
GTCTATGACAGGAGATCCTGCCCCGGCACTTCGCCC
ATATAGAGTTCGTCGCGACACGCTTCGCTTGTAGCT
TCTTTCCGGTAACTATCGTCTTGAGTCCAACCCGGT
TTGTTTCACTGTCCGTCTGTTTACAAAGCTTCTATA
GATTTCCCTCGTGCGCTCTCCTGTTCCGACCCTGCC
TCTTACAGGATGTATATATCTGACACGTGCCTGGAG
ACGTTGCACACAGCCCATCTTGGAGCGAACGACCTA
GATTTATTTTAAGTGATTTTTTCTCTTAAACGACCT
GATTTCCCTCGTGCGCTCTCCTGTTCCGACCCTGCC
TCTTTCCTCTTTTCCTTCAAATTTGCCCGGCCGGCG
TCTTTGGAGAATCCCGGTCTGCAGGCCGCTCAATTG
TTGTCGGGGATGAAAGCTGGCGCATGATGACCACCG
AACTTGGCCGATTCATTAATGCAGCTGGCACGACAG
CAGTAGCGTCGATTTTTGTGATGCTCGTCAGGGGGG
CAGTTCGCCTTGCAGCACATCCCCCTTTCGCCAGCT
TAATACGGTTGGAAATGGAATCTCAAGGGAAGTCTG
CAGTAAGCTCTGATCAAGAGACAGGATGAGGATCGT
AACTTCGGAGGACCGAATGAGCTAACCTCTTTTTTG
TCTTCCGGCGTCGCGGCCTAGAACAGGATGTATATA
TGCTTGCTCACATGTTCTTTCCTGCGTTATCCCCTG
GATTAGCCTGAATGGCGAATGGGACGCGCCCTGTAG
AACTTGCGCAGCCTGAATGGCGAATGGGACGCGCCC
CCCTTGTGAGTTAGCTCACTCATTAGGCACCCCAGG
GCATTCAGGGGATAACGCAGGAAAGAACATGTGAGC
GATTAGTCGGGAAACCTGTCGTGCCAGCTGCATTAA
TCTTACCGGGTTGGACTCAAGACGATAGTTACCGGA
GTCTTCGCCTTGCAGCACATCCCCCTTTCGCCAGCT
AACTAGCACATCCCCCTTTCGCCAGCTGGCGTAATA
CAGTAACCTTAAACTTCCGTACGTATAGTCTGCCCA
CAGTTCACTCTGTACATCCACAAACAGACTATAACG
CAGTAGAGCGAGGTATGTAGGCGGTGCTACAGAGTT
CAGTTCTTTCCTTCTTTATCCCCTGATTCTTTTGAT
AACTTCGTGCGCTCTCCTCTTCCGACCCTGCCGCTT
CAGTTTGCCTTTTTCTCACATGTTCTTTCCTTCTTT
GCTTCCCTTCGGGAATCTTGGCGCTTTCTCATACCT
AGATAGCGTGACCGCTACACTTGCCCGCGCCCTAGC
TGCTTCGGCCCTTCCGGCTGGCTGGTTTCTTGCTGA
CCCTTCGCCATGTAAGCCCACTGCAAGCTACCTGCT
TGCTCGGCCAACGCGCGGGGAGAGGCGGCGGGGGGT
TCTTACATGATTTATATATCTGACACGTGCCTGGAG
TCTTATGCCGAAATCGTCAAAATCCCTTATAAATCA
TAATTGCGCTCTCCTGTTCCGACCCTGCCGCTTACC
TGCTAGCAATATCACGGGTAGCCAACGCTATGTCCT
TTGTACATCCACAAACAGACGATAACGGCTCTCTCT
TTGTTCAGATAAATTCTCCCGTGAACTTTACCCGGT
GTCTACTCAACCAAGTCATTCTGAGAATAGTGTATG
CAGTATGACAGGAGATCCTGCCCCGGCACTTCGCCC
TGCTAGGGAAAACGCAAGCGCAAAGAGAAAGCAGGT
CAGTTCCCTCGTTCTCTCTCCTGTTCCGACCCTGCC
GTCTTAGCTTGCAGTGGGCTTACATGTCGATAGCTA
GATTCGTCTTGATTCCAACCCGGTAAGACACGACTT
GATTACCGTATTACCTCCTTTGAGTGAGCTTATACC
CCCTTTACTTTGCAGGGCTTCCCAACCTTACCAGAG
GTCTAGACGAGGCAGCGCGGCTATCGTGGCTGGCCA
TATTGTGAGCGGATAACAATTTCACACAGGAAACAG
AACTCGGTAACTATCGTCTTGAGTCCAACCCGGTAA
CAGTATCTTCGATTTTTTTTATGCTCTTCATTTTTG
AACTTACGCTCCCTGGTGGTGGGCTGGTTCGACCGT
GTCTAGACCCACGCTCACCGGCTCCAGATTTATCAG
GCATTCGGACCCACCCGTATATACATCGCGCGTCTG
GTCTTCGACGCTCAAGTCAGAGGTGGCGAAACCCGA
GGCTCCCTTACCCTGCCGTACGTATCGGCTGCGCAA
TAATTGCCTGACCCCCCGTCGTGTAGATAACTACGA
GATTACTGTTCTTCTAGTGTAGCCGTAGTTAGGCCA
GATTAAGGCGCAGCGGTCGGGCTGAACGGGGGGTTC
GGGTTCGCGGCTCAGTTCGAGGTGCTGTTTCTGGTC
TAATCGCCTTGATCGTTGGGAACCGGAGCTGAATGA
GTCTTCCCCTGCTCCATCAGATCCTTGGCTCCAAGA
TTGTACTCCCCGTCGTGTAGATAACTACGATACGGG
CAGTTGACCAAAATCCCTTAACGTGAGTTTTCGTTC
GCATTCCTGCGTTATCCCCTGATTCTGTGGATAACC
TCTTACCGGGTTTTACTCAAGACGATAGTTACCGGA
ATATAGAGCGCCTGATGCGGTATTTTCTCCTTACGC
CAGTTTCCTGCGTTATCCCCTGATTCTGTGGATAAC
GATTTCCGCTCACAATTCCACACAACATACGAGCCG
CAGTCCGCTTTTTTGCACAACATGGGGGATCATGTA
GTCTTCGGCCAACGCGCGGGGAGAGGCGGGTTGTGT
AACTTTGGGCGCTCTTCCGCTTCCTCGCTCACTGAC
ACGTTCCGCTTCCTCGCTCACTGACTCGCTGCGCTC
TTGTTGACTCCCCGTCGTGTAGATAACTACGATACG
GATTTCTCCCTTCGGGAAGCGTGGCGCTTTCTCATA
TTGTTGCCGCCGTGTTCCGGCTGTCAGCGCAGGGGC
GATTAGGCCGCGACGCCGGGATTAGCAGAGGACTTA
CAGTTAGTTAGGCCACCACTTCAAGAACTCTGTAGC
GTCTTGGCGTAATAGCGAAGAGGCCCGCACCGATCG
TCTTCGCAGCCTGAATGGCGAATGGGACGCGCCCTG
GGCTTGCTCACATGTTCTTTCCTGCGTTATCCCATG
ATATAGCCGGCGAACGTGGCGAGAAAGGAAGGGAAG
GATTCGCCAAGCGCGCAATTAACCCTCACTAAAGGG
GTCTTCTCCTTGCAGCACATCCCCCTTTCTCCAGCT
GATTTCCGCCTCCATCCAGTCTATTAATTGTTGCCG
GTCTCGACGCTCAAGTCAGAGGTGGCGAAACCCGAC
CCCTTTACTTTGCAGGTCTTCCCAACCTTACCAGAG
AACTCGGTAACTATCGTCTTGAGTCCAACCCGGTAA
TTGTATCCACAAACAGACGATAACGGCTCTCTCTTT
TGCTCGCAATATCACGGGTAGCCCACGCTATGTCCT
TCTTAGAACAGGATGTATATATCTGACACGTGCCTG
GATTAGCTCACGCTGTAGGTATCTCAGTTCGGTGTA
CCCTTGGGCGAAGTGCCGGGGCAGGATCTCCTGTCA
CCCTTCCTGTCTCTTGATCAGAGCTTGATCCCCTGC
CGCTTCGGCCCTTCCGGCTGGCTGGTTTACTGCTGA
TTTACGGTGCTGACCCCGGATGAATGTCAGCTACTG
CAGTATCCGCCTCCATCCAGTCTATTAATTGTTGCC
ATATATGAAGCTGAAGATCGCCTGATTCTGTATTTT
TGCTTAATCGCCTTGCAGCACATCCCCCTTTCGCCA
TTGTCCGAAGGTAACTGGCTTCAGCAGAGCGCAGAT
ATATACGCCAAGCGCGCAATTAACCCTCACTAAAGG
GCATTCCTGCGTTATCCCCTGATTCTGTGGATACCC
CCCTGGTGGAACATGGCCGCTTTTCTGGATTCATCG
GTCTTCCCCTGATTCTGTGGATAACCGTATTACCGC
GATTAACTCTTTTTCCGAAGGTAACTGGCTTCAGCA
TCTTTGGCGAATGGGACGCGCCCTGTAGCGGCGCAT
TCTTACCACCGCTACCGGCGGCGGTTTGGTTGACGG
CAGTTGACCAAAATCCCTTAACGTGAGTTTTCGTTC
TAATAAGCGCGCAATTAACCCTCACTAAAGGGAACA
GGGTAGCCAATATTGAAACCCACGGCCTGGTGCCAA
AACTTTGTTCGCTCTTCCGCTTCCTCTCTCACTTAC
CATAGCCATACTTCCCTTGAGATTCCCTTTCCAACC
GTCTACTGGCGACCTACTTACTCTAGCTTCCCGGCA
TTGTTGCGTTGCGCTCACTGCCCGCTTTCCAGTCGG
TTGTTGCAGTGCTGCCATAACCATGAGTGATAACAC
CCCTTCGGGGATGAAAGCTGGCGCATGATGACCACC
GATTTGGGCCATCGCCCTGATAGACGGTTTTTCGCC
TGCTTGGGCGCTCTTCCGCTTCCTCGCTCACTGACT
TTGTTGTCCGGTGCCCTGAATGAACTGCAAGACGAG
AACTAGATAAGCGATCGCAGTAGGAACGGTTTCCGC
TCTTAGGTGGCGAAACCCGACAGGACTATAAAGATA
GCATACCCGTATATACATCGCGCGTCTGAAAGAAAG
GATTAAGCTGGGCTGTGTGCACGAACCCCCCGTTCA
ATATTGATCTTCACCGTTCTCTAGATCGGCCGCCAC
TAATACGAGAATTGCATTGCCTTTATAGGGCTTGAT
CAGTTTCCTGCTTTATCCCCTGATTCTGTTGATAAC
CAGTTGAGTCCAACCCGGTAAGACACGACTTATCGC
CGGTTCGCGGCTCAGTTCGAGGGGCTGTTTCTGGTC
CCGTTCCGCTTCCTCGCTCACTGCCTCGCTGCGCTC
TCTTTCGGCCAACTCGCTGGGAGAGGCGTTTTGTGT
TGCTTCGCCCAATAGCAGCCAGTCCCTTCCCGCTTC
TGCTATCCACAAACAGACGATAACGGCTCTCTCTTT
GGGTCGTAAGGTAGGCACAGCCTTAATCAAGGTTTT
ATATACGCAGGAAAGAACATGTGAGCAAAAGGCCAG
TTGTAGCTTGATCCCCTGCGCCATCAGATCCTTGGC
CCCTTGCAGCCGCCGCATTGCATCAGCCATGAGGTA
CAGTTCCCTCGTGCGCTCTCCTGTTCCGACCCTGCC
CCCTTTGTCGAATTGCCTGGGCAGGATCTCCTTTCA
AACTACGGTTTTTCGCCCTTTGACGTTGGAGACCAC
TTGTTGTGTGAAATTGTTATCCGCTCACAATTCCAC
GTCTACTCGCCTTGATCGTTGGGAACCGGAGCGGAA
GGGTAGTCGGGAAACCTGTCGTGCCAGCTGCATTAA
TGCTTAATCGCCTTGCAGCACATCCCCCTTTCGCCC
GATTTGCTGCTCAAGCATGTAGCAGACTTTAAGCAG
GGGTAGGCGGTCGGGATAGTTTTCTTGCGGCCCTAA
GATTTCCCCGTCAAGCTCTAAATCGGGGGCTCCCTT
CAGTTGCGCCATCAGATCCTTGGCGGCAAGAAAGCC
GATTAGGGAAGAAAGCGAAAGGAGCGGGAGCTAGGG
TCTTAGACTGGAGAATCCCGGTCTGCAGGCCGCTCA
GATTCGGGCTGAACGGGGGGTTCGTGCACACAGCCC
CCCTAGCTCCTTCGGTCCTCCGATCGTTGTCAGAAG
CCCTACTGGGGCCAGATGGTAAGCCCTCCCGTATCG
TCTTAGAACAGGATGTATATATCTGACACGTGCCTG
GATTTGTACTCGCGATGGCGTTACATCGAGAGCGAG
CAGTTGGGAAAACCCTGGCGTTACCCAACTTAATCG
CCCTTGTCTATTTCGTTCATCCATAGTTGCCTGACT
CCCTTCCACAAACAGACGATAACGGCTCTCTCTTTT
GCATTGCGCTCTCCTGTTCCGACCCTGCCGCTTACC
GTCTACCCAACTTAATCGCCTTGCAGCACATCCCCC
CAGTATCCGCCTCCATCCAGTCTATTAATTTTTGCC
AACTAGTTACCGGATAAGGCGCAGCGGTCGGGCTGA
CAGTAGGGAAAACGCAAGCGCAAAGAGAAAGCAGGT
TTGTTGCATTGCTGCCATAACCATGAGTGATAACAC
GATTAGCTCACTCTGTATGTATCTCAGTTCTGTGTA
AACTAGAAAGCGCCACGCTTCCCGAAGGGAGAAAGG
TGCTTAATCGCCTTGCAGCACAAACCCCTTTCGCCC
CAGTCGGCTCTCTCTTTTATAGGTGTAAACCTTAAA
GTCTCGCTCTCCTGTTCCGACCCTGCCGCTTACCGG
GGGTAGCCAATATTGAAACCCACGGCATGGTGCCCC
AACTAACGACGGCCAGTGAGCGCGCGTAATACGACT
GCATTGGCTACTGGCACTGGTATGGAGACGTACCTG
TTGTTGTCCTGTTCCCTTAATGAACTGCAATACTAG
GTCTCGCCAGCTGGCGAAAGGGGGATGTGCTGCAAG
TAATACTATAATTTCATTGCCTTTATAGTCCTTTAT
ATATTGCTGGCCTTTTGCTCACATGTTCTTTCCTGC
TGCTTGGCGTTACCCAACTTAATCGCCTTGCAGCAC
TGCTACCATCTGGCCCCAGTGCTGCAATGATACCGC
GTCTACTCTGTACATCCACAAACAGACGATAACGGC
GTCTTCCCCTGATTCTGTGGATAACCGTATTACCGC
GATTAGCCGGCGAACGTGGCGAGAAAGGAAGGGAAG
CCCTAACGGGGGGTTCGTGCACACAGCCCAGCTTGG
AACTATCGCCACTGGCAGCAGCCACTGCGAACAGGA
GTCTATCCGCGCTGCCTCGTCTTGCACTTCATTCAG
GATTTGAGTGAGCTGATACCGCTCGCCGCAGCCGAA
CCCTTGCAGCACTGGGGCCAGATGGTAAGCCCTCCC
ATATACGCAGGAAAGAACATGTGAGCAAAAGGCCAG
CCCTTCGCCTTGCAGCACATCCCCCTTTCGCCAGCT
GCATTCAATTTCGCTGCGAGACCACGCATCTTCTAG
GATTCCGGTAACTATCGTCTTGAGTCCAACCCGGTA
GATTAAGGGACAGTAATCTACGGTTGGAAATGGAAT
TAATTACTCGCGATGGCGTTACATCGAGAGCGAGCC
TTGTAGGACATAGCGTTGGCTACCCGTGATATTGCT
TAATCGGGGAAAGCCGGCGAACGTGGCGAGAAAGGA
CAGTACCCAACTTAATCGCCTTGCAGCACATCCCCC
GTCTTGGCGTTTTTGATGTCATTTTCGCGGTGGCTG
GTCTCGCTCTACTGTTCCGACCCTGCCGCTTACCCG
TCTTAGCTTGCCGGGGAAAGCCGGCGAACGTGGCGA
TAATTCGCTGCGCTCGGTCGTTCGGCTGCGGCGAGC
CCCTTTCAGCCGCCGCATTTCATCAGCCATTATGGA
GTCTAGCGCAGGGGCGCCCGGTTCTTTTTGTCAAGA
GGGTAGTCGGGAAACCCACCGTGCCAGCTCCATCAA
TTGTTGGCGTTACCCAACTTAATCGCCTTGCCGCAC
TAATAGCCGGCGAACGTGGCGAGAAAGGAAGGGAAG
TTGTAGCCATCCAGTTTACTTTGCAGGGCTTCCCAA
TCTTCTGGAGAATCCCGGTCTGCAGGCCGCTCAATT
CAGTTCCCTCTTTCGCTCTCCTGTTCCGACCCTGCC
CAGTTGTGAAAACCCTTCCGTTACCCAACTTAATCG
CCCTTCCGGTGCCCTGAATGAACTGCAAGACGAGGC
CCCTAGCGGGCGGGCTGAACGGGGGGTTCGTGCACA
GTCTTGGTCCTGCAACTTTATCCGCCTCGATCCAGT
TCTTAAGGGGAAAGCCGGCGAACGTGGCGAGAAAGG
CCCTTGGGCGCTCTTCCGCTTCCTCGCTCAATGACT
TCTTCGTTCAGCAGTCGTCCGGTAAATTAAAAAGAA
TGCTTGCGCCAGCTTTCATCCCCGATATGCACCACC
CAGTTCCCCGTCGTGTAGATAACTACGATACGGGAG
TAATTGTGAAATACCGCACAGATGCGTAAGGAGAAA
GCTTAGAACAGGATGTATATATCTGCCACGTGCCTG
CAGTAGTCGATGAATCCAGAAAAGCGGCCATTTTCC
TGCTTGCCCCGGCACTTCGCCCAATAGCAGCCAGTC
GATTTCGGGTTTCGCCACCTCTGACTTGAGCGTCGA
AACTTGCCTTCCTGTTTTTGCTCACCCAGAAACGCT
TCTTAATGCTTAATCAGTGAGGCACCTATCTCAGCG
TGCTTCGCCCAATAGCAGCCAGTCCCTTCCCGCTTC
CGATTGGGAACCGGAGCTGAATGAAGCCATACCAAA
AGCTTGGCGTTACCCAACTTAATAGCCTTGCAGCCC
GTCTACTCTTTATATCACCAAACAGACGATAACTCC
GTCTACCCAACTTAATCTCCTTGCAGCACATCCCCC
GCATTGCGCTCTCCTGTTCCGACCCTGCCTCTTACC
AACTCGCCACTGGCAGCAGCCACTGGCAACAGGATT
GATTTGTACTCGCGATGTCGTTACATCGATAGCGAC
AACTTCCGCTCAACTTGTAAAAGCACTCCACTATTA
TCTTAGACTGGAGAATCCCGGTCTGCAGGCCGCTCA
CAGTACCCAACTTAATCACCTTGCAGCACATCCCCC
TTGTAGGTAGCTTGCAGTGGGCTTACATGGCGATAG
AACTACGAGCCGGAAGCATAAAGTGTAAAGCCTGGG
GATTCGCCAAGCGCGCAATTAACCCTCACTAAAGGG
CAGTTGGGGGATCATGTAACTCGCCTTGATCGTTGG
TCTTACATGATTTATATATCTGACACTCTCCTTTAG
GATTCCGGTAACTATCTCCTTGAGTCCAACCCTGTA
GTCTACAGAGTTCTTGAAGTGGTGGCCTAACTACGG
CCCTTCGCCTTTCAGCACATCCCCCTTTCTCCAGCT
AACTTGGCGAATGGGACGCGCCCTGTAGCGGCGCAT
CCCTTGCCCAGTCATAGCCGAATAGCCTACACACCC
GCTTAGCTTGACGGGGCAAGCCGGCGAACTTGGCGA
TTGTTGGCCGGCTGGGTGTGGCGGACCGCTATCAGG
CGCTACCATCTGGCCCCAGTGCTGCCATGATACCGC
AGCTTGGGACCCGGAGCTGACTGACGCACACCCCAC
TTGTATCGCCTTGCAGCACATCCCCCTTTCGCCAGC
GTCTAGCTCCCTCGTGCGCTCTCCTGTTTCGAACCT
GATTAGGGAAGAAAGCGAAAGGAGCGGGCGCTAGGG
GATTAGGCTTTACACTTTATGCTTCCGGCTCGTATG
CAGTTCAGGTTCACTCAAAGGGCGAATTCGCGGCCG
TTGTTGCAGCACATCCCCCTTTCGCCAGCTGGCGTA
AGCATGCTGACATGTTCTTTCTTGTGTTATTCTCTG
TTTAGGGCACCGGACAGGTCGGTCTTGACAAAAAGA
TGCTTCGCCACTGGCAGCAGCCACTGGTAACAGGAT
TTGTAGGTAGCTTGCAGTGGGCTTACCTGGCGATAG
TGCTTGAGCTGATACCGCTCGCCGCAGCCGAACGAC
AACTTGCCTTCCTGTTTTTGCTCACCCATAAACGCT
GATTAAGGGACATTAATATACGGTTGGAAATGGAAT
TCTTCGTTCAGCAGTCGTCCGGTCAATTAAAAAGAA
CGATAAATTATTTTTGAAATAAAAACTGAAAAAAAA
GGGTACGGGCCCTTTCGTCTCGCGCGTTTCGGTGAT
TCTAGAAGATCGGAAGGCGTATGCCGTCTTCTGCTT
TGCTACCAGTCACAGAAAAGCATCTTACGGATGGCA
GCATTCGTTGGGAACCGGAGCTGAATGAAGCCATAC
GTCTTCCGGTTCGCTTGCTGTCCATAAAACCGCCCA
CCCTTGCACAACATGGGGGATCATGTAACTCGCCTT
TCTTAACAGGATGTATATATCTGACACGTGCCTGGA
GTCTATCTCAGTTTCGCCCTGTTCTTTTTTTCAAGA
ATATTGCAACTTTATCCGCCTCCATCCAGTCTATTA
GGGTATCCGCCTCCATCCAGTCTATTAATTGTTGCC
ATATTGCAGCTGGCACGACAGGTTTCCCGACTGGAA
AACTACCAGTTGAGCGGAAAGCGTTTTCTTTTTAAT
TAATAGCTTGACGGGGAAAGCCGGCGAACGTGGCGA
AGCTTGCGCCAGCTTTCATCCCAGCTATGCACCACC
AACTCGTCTTGAGTCCAACCCGGTAAGACACGACTT
TCTTTAGACTGGAGAATCCCGGTCTGCAGGCCGCTC
GCATAAGCTCCCTCGTGCGCTCTCCTGTCCCGACCC
CAGTAGGGGCGCCCGGTTCTTTTTGTCAAGACCGAC
TGCTAAGAACTCTGTAGCACCGCCTACATACCTCGC
TTTCCTGCCCCCCCCCCCCCCCCCCCCCCCCCCCCC
CAGTTTGTTGATCATGTAACTCGCCTTTATCTTTTG
TCTTACTGGAGAATCCCGGTCTGCAGGCCGCTCAAT
CCCTGGATCACCATCCGTCGCCCCGGCGTGTCAATA
CCCTTCCCCCATGTTGTGCAAAAAAGCGGTTAGCTC
TTGTTACACCGAACTGAGATACCTACAGCGTGAGCT
GATTCGCAGCCTGAATGGCGAATGGGACGCGCCCTG
GGGTTGGGATGAGGCTATCTCTGCCTCTCTTCTGAA
TCTTAGAGTGCGTCGCGACACGCTTCGCTTGTAGCT
TAATAGCCGGCGAACGTGGCGAGAAAGGAAGGGAAG
GATTTGCCGGGATCGAGTAGAGTGCGTCGCGACACG
GCATAAGCTCCCTCGTGCGCTCTCCCGTTCCGACCC
AACTAAGGGAAGCAAGCGAAAGGAGCGGGCGCTAGG
GGGTATCCGCCTCCCTCCAGTCTCCTACTTGTTGCG
CCCTATACGGTTATCCACAGAATCAGGGGATAACGC
CAGTAGCCCGACCGCTGCGCCTTATCCGGTAACTAT
TTGTAGGCTGCGCAACTGTTGGGAAGGGCGATCGGT
CCCTTTCCCAGTCATATCCTAATAGCCTTCCCACCC
GTCTCGCCTTCTTGACGAGTTCTTCTGAATTATTAA
CGATTCGGGAAGCGTGGGGCTTTCTCATAGCTCACG
CAGTACAAACAGACGATAACGGCTCTCTCTTTTATA
CGATCAATTATTTTTGAAATACAAACTGAAAAACAA
CAGTAAACGCAAGCGCAAAGAGAAAGCAGGTAGCTT
GTCTAAGGGAGAAAGGCGGACAGGTATCCGGTAAGC
TCTTCCTGCGTTATCCCCTGATTCTGTGGATAACCG
GCATCGGCGCAGCTTCAAAAATTCAATTTCGCTGCG
GCATAGCCAGACTTCCCTTGAGATTCCATTTCCAAC
GTCTAGGCGATAGAAGGCGATGCGCTGCGAATCGGG
GTCTAAGCAGGTAGCTTGCAGTGGGCTTACCTGGCG
CAGTTCGGCTGGCGCGAGCCCCTGATGCTCTTCGTC
TCTTCGCCAAGCGCGCAATTAACCCTCACTAAATGG
CCCTTATCGCCTTCTTGACGAGTTCTTCTGAATTAT
CAGTAGCGCCACGCTGCCCGAAGGGCGAACGGCTGC
TTGTAGGCTATTCGGCTATGACTGGGCACAACAGAC
GTCTCCGGAGCTGAATGAAGCCATACCAAACGACGA
GCATAGGTACGCTCCCTGGTGGTGGGCTGGTTCGAC
TGCTTCCGTCGCCCCGGCGTGTCAATAATATCACTC
TCTTTGACGGGGAAAGCCGGCGAACGTGGCGAGAAA
GGGTACTCCCCGTCGTGTAGATAACTCCGATACGGG
CCCTTACCAAATACTGTTCTTCTAGTGTAGCCGTAG
CAGTTGTGCCCAGTCATAGCCGAATAGCCTCTCCAC
CAGTAGGAAATTGTAAGCGTTAATAATTCAGAAGAA
CAGTTATTAATTGTTGCCGGGAAGCTAGAGTAAGTA
GTCTAACAAAAATAAGGGCGAATTCGCGGCCGCTAA
GGGTAGCTCCCGGAGACGGTCACAGCTTGTCTGTAA
CAGTAGGTGGCGAAACCCGACAGGACTATAAAGATA
CCCTAGGCGATGCGCTGCGAATCGGGAGCGGCGATA
TCTTAAGCCGGCGAACGTGGCGAGAAAGGAAGGGAA
TTGTTACACCGAACTGATATACCTACAGCGTGAGCT
CAGTTGGCCGTCGTTTTACAACGTCGTGACTGGGAA
GATTCGGCCAACGCGCGGGGAGAGGCGGGGTGCGTG
CGATTGAAATAAAAACTGAAAAAAAAGACATCTAGG
CAGTTGCCGGGCAGCTAGAGTAAGTAGTTCGCCAGT
GCATTGCCTGACTCCCCGTCGTGTAGATAACTACGA
CAGTTGGCCTTTTGCTCACATGTTCTTTCCTGCGTT
CAGTACAAACAGACTATAACGGCTCTCTCTTTTATA
CCCTTCCGCTGAGAAATTGGACTGGCGGGGAAAGAA
CGATAAATTATTTTTGAAATAAACACTGAAAAAAAA
AACTTGTGCACGAACCCCCCGTTCAGCCCTACCGCT
AACTTGCGCAGCCTGAATGGCGAACGGGAAGCGCCC
AACTAGGCCCGCACCGATCGCCCTTCCCAACAGTTG
ATATATAGATCGGAAGGCGTATGCCCTCTTCTGCTT
TCTCCGGCCAACGCGCGGGGAGAGGCGGGGTGTGTT
TCTTTAGAACAGGATGTATATATCTGACACGTGCCT
GGCTTCCGGCTGGCTGGTTTATTGCTGCTAAATCTG
GCATACAACATGGGGGATCATGTAACTCGCCTTGAT
GCATACCGCTCGCGGCAGCCGAACGACCGAGCGCCG
GTCTACTCGTCAAGAAGGCGATAGAAGGCGATGCGC
TGCTTCCGTCGCCCCGGCGTGTCAATCATATCACTC
GTCTTGCCCCGGCACTTCGCCCAATAGCAGCCAGTC
GATTAGCGAAGAGGCCCGCCCCGATCGCCCTTCCCA
TCTTCCTGCGTTATCCCCTGATTCTGTGTATAACCG
TGCTCCGGTAACTATCGTCTTGAGTCCAACCCGGTA
GATTACGGTCGAACCAGACCACCACCAGGGAGCGTA
CCCTAGAGGTGGCGAAACCCGTCAGGACTATAAAGA
TGCTTCCGTCGCCCCGGCGTGTCCCTAATATCCCTC
TTGTTGGCGGCCAGAAACCCATCCAGTTTACTGTGC
CCCTAGGGAAAACGCAAGCGCAAAGAGAAAGCAGGT
TTGTAGTCTATTAATTGTTGCCGGGAAGCTAGAGTA
GTCTTCCATCCAGTCTATTAATTGTTGCCGGGAAGC
CCCTTATCGCCTTCTTTACGAGTTCTTCTGAATTAT
TCTTCGCCAAGCTCGCAATTAACCCTCACTAAAGGG
GTCTAGACGATAACGGCTCTCTCTTTTATAGGTGTA
GGGTCGCCTTGATAGTTGGGAACCGGAGCGGAATGA
GGGTTGCACCATATGCGGTGTGAAATACCGCACAGA
AACTAGCCTGAATGGCGAATGGGACGCGCCCTGTAG
GATTTGACGGGGAAAGCCGGCGAACGTGGCGAGAAA
GATTAGCGCGCAATTAACCCTCACTAAAGGGAACAA
GCATTCCCTTGAGATTCCATTTCCAACCGTATATTA
CAGTTAGCAGCCAGGCCCTTCCCGCTTCAGGGACAA
TCTTAGCGTGAGCTATGAGAAAGCGCCACGCTTCCC
CAGTTGGTGGAAAATGTCCGCTTTTCTGGATTCATC
TCTTACTGGAGAATCCCTGTCTGCAGGCCTCTCAAT
CAGTTATTAATTTTTTCCGGGAAGCTAGATTAATTA
TTGTAGGCGAGCATTCCCGACGGCGAGGATCTCGTC
ATATAAGGGCGAAAAACCGTCTATCAGGGCGATGGC
CAGTTTGCCTTCTTTTTACAACTTCTTAACTTTGAA
GGGTCGCCTTGATCGTTGGGAACCGGAGCTGAATGA
TAATTGGTGGGCTGGTTCGACCGTGCTTGCTGCCCA
GGGTTGGCTGCTGCCAGGGGCGATAAGTCGTGTCTT
TTGTTGGCGATAGCTAGACTGGGCGGTTTTATGGAC
GTCTAACAAAAATAAGTCCGAATTCGCGGCCGCTAA
GTCTAGCACATCCCCCTTTCGCCAGCTGGCGTAATA
GGGTTGGAATTCAGCCGATACTGACGGGCTCCAGGA
GATTATCGAACTGGATCTCAACAGCGGTAAGATCCT
TGCTTAGGCCACCACTTCAAGAACTCTGTAGCACCG
TGCTCCGGTAACTATCGTCTTGAGTCCCACCCGGCA
GATTCGGCCAACTCTCGTGGAGAGGCTGTTTTTGTT
TCTTACAGGATGTATATATCTGACACGTGCCTGGAG
TGCTAGATGCGTGGTCTCGCAGCGAAATTGAATTTT
GATTTGTGCACGAACCCCCCGTTCAGCCCGACCGCT
TGCTCCGGTAACTATCGTCTTGAGTCCCACCCGGTC
GTCTTACCGGATACCTGTCCGCCTTTCTCCCTTCGG
TCTTTGGAGAATCCCGGTCTGCAGGCCGCTCAATTG
TGCTAGCGCAGATACCAAATACTGTTCTTCTAGTGT
CAGTTTGGGCGCTCTTCCGCTTCCTCGCTCACTGAC
CCCTTGGGGGATCATGTAACTCGCCTTGATCGTTGG
GATTAGCTTGACGGGGAAAGCCGGCGAACGTGGCGA
GCATTTCCTGACTCCCCTTCGTGTATATAACTACGA
GCATACCAATAATTTCAACAAAAAATCTCGGCGCAG
TGCTTGGCAATTCCGGTTCGCTTGCTGTCCATAAAA
GTCTACCGCACAGATGCGTAAGGAGAAAATACCGCA
TGGTTGCACCATATGCGGTGTGAAATACCGCACCGC
CGATAGGGCGAAAAACCGTCTATCAGGGCGATGGCC
GATTTCCGCCTCCATCCAGTCTATTAATTGTTGCCG
GATTTGGTAACAGGATTAGCAGAGCGAGGTATGTAG
CCCTTCCCTCGTGCGCTCTCCTGTTCCGACCCTGCC
CCCTTCGGGGATGAAAGCTGGCGCATGATGACCACC
AACTAGGGAAGAAAGCGAAAGGAGCGGGCGCTAGGG
TCTTAGACTGGAGAATCCCGGTCTGCAGGCCGCTCA
GCATACGGGGAAAGCCGGCGAACGTGGCGAGAAAGG
TGATTGCAATAAAAACTTAAAAACCAGCCATCTAGG
CGATCGCCTTGATCGTTGGGAACCGGAGCTGAATGA
GTCTTACCGGATACCTGTCCGCCTTTCTCCCTTCGG
TTGTATGCTAGCATTCCCGACGGCGAGGATCTCGTC
TGCTAGGCCACCACTTCAAGAACTCTGTAGCACCGC
TTGTTGGGCGCTCTTCCGCTTCCTCGCTCCCTGACT
CAGTTGGTGGAAAATGGCCGCTTTTCTGGATTCATC
GTCTTCCATCCATTCTATTAATTGTTGCCTTGAAGC
GTCTTCCCCAGAACATCAGGTTAATGGCGTTTTTGA
CAGTTGCCCCGGCACTTCGCCCAATAGCAGCCAGTC
GTCTTCAGCGATCTGTCTATTTCGTTCATCCATAGT
TGCTTCACCAGTCACAGAAAAGCATCTTACGGATGT
GTCTTCCCTCGTGCGCTCTCCTGTTCCGACCCTGCC
ATATTGCTGGCCTTTTGCTCACATGTTCCTTCCCGC
GATTTTCCTGCGTTATCCCCTGATTCTGTGGATAAC
AACTTTAAAAAGAAAACGCTTTCCGCTCAACTGGTA
TGCTAGGCGGTCATACGGTTATCCACAGAATCAGGG
TAATTCGAGCTTGGTAACATAAGTAAGCGCGAAGTG
TTGTAGGGCTTCCCAACCTTACCAGAGGGCGCCCCA
TTGTTGGCTGATCTCAGCCACCGCGAAAATGACATC
TTGTTCGGCCAACGCGCGGGGAGAGGCGGGTTGGGG
TTGTTGCCTGATCAAGAGCTACCAACTCTTTTTCCG
CAGTACGAGGCAGCGCGTCTATCGTGGCTTGCCCCG
TTGTTGATCGTTGGGAACCGGAGCTGAATGAAGCCA
CGCTTGGCAATTCCGGTTCGCTTGCTGTCCATAACA
TAATTACCGGGTTGGACTCAAGACGATAGTTACCGG
CCCTAAGCCAGTCCGCAGAAACGGTGCTGACCCCGG
TCTTACAGGATGTATATCTCTGACACGTGCCTGGAG
GATTTCCTCCTCCATCCATTCTATTAATTGTTTCCG
TGCTAGGCCACCACTTCCAGAACTCTGTAGCACCGC
GGCTAGATGCGTGGTCTCGCAGCGACATTGAATTTT
GATTCGGGGAAAGCCGGCGAACGTGGCGAGAAAGGA
CAGTAGATCCTTTTCACGTAGAAAGCCAGTCCGCAG
AACTTGCGCTCGGCCCTTCCGTCTGGCTGGTTTATT
TAATTCGCTGCGCTCGGTCGTTCGGCTGCGGCGAGC
GATTTCGGCCAACGCGCGGGGAGAGGCGGGTTGGGG
CGATAGGGCGAAAACCCGTCTATCAGGGCGATGGCC
CCGTTCCACAAACAGACTATAACGGCTCTCTCTTTT
GATTTCCCGAAGGGAGAAAGGCGGACAGGTATCCGG
ACGTTAGCGATCCATATGATCTTCAGTCACGTTCAG
AACTACTGTTCTTCTAGTGTAGCCGTAGTTAGGCCA
TGCTACGACTCACTATAGGGCGAATTTAATTTAGCG
CAGTTAGGCCACCACTTCAAGAACTCTGTAGCACCG
ACGTAGCTGCCATTTTCCACCATGATATTCTTCAAG
CGATTGCTGGCCTTTTGCTCACATGTTCTTTCCTGC
CCCTTCCCTCGTTCGCTCTCCTGTTCCTACCCTTCC
TCTTAGCTTGACGGGGAAAGCCGGCGAACGTGGCGA
TCTTTCCGGTAACTATCGTCTTGAGTCCAACCCGGT
TGCTAGCGCAGATACCAAATACTGTCCTTCTATTGT
TTGTACTCACCAGTCACAGAAAAGCATCTTACGGAT
CCCTTCGCCCCGGCGTGTCAATAATATCACTCTGTA
TAACCGTAAAAAGGCCGCGTTGCTGGCGTTTTTCCA
TCGGCCATTTTCCACCATGATATTCGGCAAGCAGGC
CAGTTGGACGAAGAGCATCAGGGGCTCGCGCCAGCC
GGGTTGGAATTCTGCCGATACTGACGGGCTCCCGGC
TTTTCCGCTCACAATTCCACACAACATACGAGCCGG
TAATACAGCCCAGCTCGGAGCGAACGACCTACACCG
TGCTTGCCCCGGCACTTCGCCCAATAGCAGCCAGTC
TCTTACGACGGCCAGTGAGCGCGCGTAATACGACTC
GATTTCGACGCTCAAGTCAGAGGTGGCGAAACCCGA
CGCTCGCCTTGATCGTTGGGACCCGGCGCTGACTGA
AACTCCGGTAACTATCGTCTTGAGTCCAACCCGGTA
TCTTAGAGCGAGGTATGTAGGCGGTGCTAAAGAGTT
TAATTCGGCTGCGGCGAGCGGTATCAGCTCACTCAA
GCATTGCTCAGCCTGAATGGCGAATGGGACTCTCCC
ATATTCACCGGTCTCTAGAGCGGCCGCCACCGCGGT
CAGTAACGGGGGGTTCGTGCACACATCCCATCTTGG
TAATTGGCGAGAAAGGAAGGGAAGAAAGCGAAAGGA
TCTTAGGCGGATAAAGTTGCAGGACCACTTCTGCGC
GATTACCGGACGACTGCTGAACGAGAATTGCATTGC
CAGTAGCTCCCTCGTGCGCTCTCCTGTTCCGACCCT
CAGTTGCCCCGGCACTTCGCCCAATATCAGCCATTC
TTGTAGCTCCCTCGTGCGCTCCCCTGTTCCGACCCT
TGCTTGCCTCTTGATCAGAGCTTGATCCCCTGCGCC
TTGTTTCCTTATCAATATCTACCAACTCTTTTTCCG
GATTACGGCCGAACCAGCCCACCACCAGGGAGCGTA
TAATTCTATCTTTGTAACATAAGTAATCGCGAATTG
GATTCCGGTAACTATCGTCTTGAGTCCAACCCGGTA
TTGTTGGTCGCTCGTCCCCTTCCTCGCTCACGTACT
CAGTTACCGGGTTGGACTCAAGACGATAGTTACCGG
TTGTTGCACCACCGGGTAAAGTTCACGGGAGACTTT
TCTTTCCGGTAACTATCGTCTTGAGTCCAACCCGGT
TAATCGCCTTGATCGTTGGGAACCGGAGCTGAATGA
CCCTTCTCCCTTCGGGAAGCGTGGCGCTTTCTCATA
GGGTTCGCCACTGGCAGCAGCCACTGGTAACAGGAT
CGGTAAGTTCACGGGAGACTTTATCTGACAGCAGAC
CAGTTCCCCCTGGCCAGTGCACGTCTGCTGTCAGAT
TTGTTAGCTATACTGGTCTGTTTTATGGACAGCAAC
TCTTAGCTTTGTTAAATTACTGGCCACGCTAACACT
TAATTCTCTTCTCTCTTCCGTTCGGCTGCTGCGCGC
TGCTTGTCTCTTGATCAGAGCTTGATCCCCTGCGCC
GATTTCGCCCTTCCCAACAGTTGCGCAGCCTGAATG
CCCTTCGACGCTCAAGTCAGAGGTGGCGAAACCCGA
TTGTTGTGCAAAAAAGCGGTTAGCTCCTTCGGTCCT
TAATTAAGATCGGAAGTCGTATGCCGCCTTCTGCTT
CAGTAGCTCTTCAGCAATATCACGGGTAGCCAACGC
ACGTTAGCTATCCATATCATCTTCAGTCACTTTCAG
CGATTCACCAGTCACAGAAAAGCATCTTACGGATGG
TTGTACTGTGGCCGGCTGGGTGTGGCGGACCGCTAT
GGGTTCGGCCAACGCGCGGGGAGAGGCGGGGCGCTG
TAATCCTGCGTTATCCCCTGATTCTGTGGATAACCG
GTCTAGTTCGTGCACGGCACAGGACAGGTCGGGCGT
CAGTTAGGCCACCACTTCAAGAACTCTGTATCACCG
GATTTCACATGTTCTTTCCTGCGTTATCCCCTGATT
TGCTATGCGAAACGATCCTCATCCTGTCTCTTGATC
ATATTCACCTGTCTCTATAGCGGCCGCCACCTCTGT
TCTTTCTGACACGTGCCTGGAGACTAGGGAGGAATC
TAATACCGCCCATCGTTTATCGAACGACCTACACCG
TTGTTGCTCACATGTTCTTTCCTGCGTTATCCCCTG
CAGTTCGTCTTGAGTCCAACCCGGTAAGACACGACT
AACTCGCGCGCTCACTAGCCGTCGTTTTACAACGTC
TAATTGCTGGCCTTTTGCTCACATGTTCTTTCCTGC
CCCTACTCTGTACATCCACAAACAGACGATAACGGC
CAGTAACGTTGGTTTCGTGCACACAGCCCAGCTTGG
TCGGCCATTTTCCACCATGCTATTCGGCAATCACGC
AACTCCGTTAACTATCTTCTTGAGTCCAACCCTTTA
AACTTACCAAGCTCGAAGTTATTGTACTCGCGATGT
GATTTCGACGCTCAAGTCAGAGGTGGCGAAACCCCA
GGCTACGACTCACTATAGGGCGACTTGCATTTAGCG
CCCTAGCCATCCAGTTTACTTTGCAGGGCTTCCCAA
CGATTGCTGGCCTTTTGCTCCCATGTTCTTTCCTGC
AACTACGGGGAAAGCCGGCGAACGTGGCGAGAAAGG
TAATTCGCCCTTCCCAACAGTTGCGCAGCCTGAATG
TTGTTCCTGTCTCTTGCTCAGAGCTTGATCCCCTGC
TTGTATCTCCCTCTTGCGCTCCCCTGTTCCTCCCCC
GATTTACGGGTGGGTCCGACGGAAGCCACTTCGCCG
GCATTCCGCCTCCATCCAGTCTATTAATTGTTGCCG
TTGTTGGCGGACCGCTATCAGGACATAGCGTTGGCT
GGGTTCCTGCTGATGAAGCAGAACAACTTTAACGCC
CGGTAAGTTCACGGGAGACTTTATCTGACAGCAGCC
TCTTAGAACAGGATGTATATATCTGACACGTGCCTG
ATATTGCGCAGCCTGAAGGGCGAATGGGACGCGCCC
GATTTCCTCCATTTCTGGAGAAGCATCTAGGCCGCG
AACTTCTTTTTCCGAAGGTAACTGGCTTCAGCAGAG
CAGTTCCCCCTGGCCAGTGCACGTCTGCTGTCAGAT
TTGTAGCGATCTGTCTATTTCGTTCATCCATAGTTG
GGGTTCGCCACTGGCAGCCGCCCCTGGGCACCGGAT
ACGTTTCTGTGGATAACCGTATTACCGCCTTTGAGT
GATTAAGCCGGCGAACGTGGCGAGAAAGGAAGGGAA
CCCTTGCGCTGCGAATCGGGAGCGGCGATACCGTAA
TCTTAGACTGGAGAATCCCGGTCTGCAGGCCGCTCA
GTCTTGCGCTGCGAAGCGGGAGCGGCGAGACCGTAA
TTGTACCGGCTTCCATCCGAGTACGTGCTCGCTCGA
TGCTTCGGGAGCGGCGAGACCGTAAAGCACGAGGAA
GATTTCGCCACTGGCAGCAGCCACTGGTAACAGGAT
CAGTTGGGTAACGCCAGGGTTTTCCCAGTCACGACG
GCATCCGCTTTTTTGCACAACATGGGGGAGCAGGTA
TGCTATGCGAAACGCTCCTCATCCTGTCTCTTGACC
CCCTTCTCCCTTCGGGACGCGTGGCGCTTTCTCATA
CGATATTTAAGCAGATAAGCGATCGCAGTAGGAACG
CCTATCTGGACAAGGGAAAACGCAAGCGCAAAGAGA
TTGTAGATACCTACAGCGTGAGCTATGAGAAAGCGC
TAATTTCTTGCCTTTTTCTCACATGTTCTTTCCTTC
TGCTAGGTAGCTTGCAGTGGGCTTACATGGCGATAG
GCATTGCCGGGAAGCTAGAGTAAGTAGTTCGCCAGT
CAGTTGTTCTTTCCTGCGTTATCCCCTGATTCTGTG
TGCTAGACTGGGCGGTTTTATGGACAGCAAGCGAAC
CAGTATCTCTTCATCAATATCACGGGTATCCAACGC
TTGTAGGAACGCCCGTCGTGGCCAGCCACGATAGCC
CACTTACCAAGCTCGAATTTATTGTACTCTCTATGG
CGCTTGTCTCTTGATCAGAGCTTGATCCCCTGCGCC
ATATAGTCTATTAATTGTTGCCGGGAAGCTAGAGTA
GGGTTTTAAACATTTAAATTTTCAGATCCTGCTGAT
GATTTGTTTTTGCTCACCCAGAAACGCTGGTGAAAG
CGATACGACGGCCAGTGAGCGCGCGTAATACGACTC
GGGTAGGGTCGGAACAGGAGAGCGCACGAGGGAGCT
GCATTCCGCCTCCATCCAGTCTATTAATTGTTGCCG
CAGTTGGAGCCGGTGAGCGTGGGTCTCGCGGTATCA
AACTACCAGCGGTGGTTTGTTTGCCGGATCAAGAGC
GATTATTCTTCCGTTACATTAAAAATAAAACTCTTT
GGGTTGACTTGAGCGTCGATTTTTGTGATGCTCGTC
TCTTACAACATGGGGGATCATGTAACTCGCCTTGAT
CTTACTGGAGAATCCCGGTCTGCACACCGCTCAATT
GTCTAGGGCGCCCCAGCTGGCAATTCCGGTTCGCTT
GTCTTCAGAAGAACTCGTCAAGAAGGCGATAGAAGG
TTGTAGCGATCTTTCTACTTCGTTCATCCATATTTG
GATTTGCTTTTACCAGTTGAGCGGAAAGCGTTCTCT
CAGTTCGCCTTGAGCCTGGCGAACAGTTCGGCTGGC
GCATACGGGGAAAGCCGGCGAACGTGGCGAGAAAGG
TCTTAGACTGGATAATCCCGGTCTGCAGTCCGCTCA
CAGTTGGGTAACTCCATGGTTTTCCCAGTCACGACG
TGCTAGGTAGCTTGCAGTGGGCTCCAATGGCGCTCG
CCCTACGCGCGGGGAGAGGCGGGGTGGGTTTTGGGG
TCTTTGGCGAATGGGACGCGCCCTGTAGCGGCGCAT
CAGTTCGCCTTGCAGCACATCCCCCTTTCGCACGCT
AACTTGGAACGAAAACTCACGTTAAGGGATTTTGGT
GTCTACGAACCCCCCGTTCAGCCCGACCGCTGCGCC
GATTTCCTCCATTTCTTTAGAAGCATCTATGCCGCT
GTCTTCCGCCTCCATCCAGTCTATTAATTGTTGCCG
GCATAGCTTGCAGGGCCGCGAGGCGCCTCGGCGAAG
GCATTGCCTTGAATCTATAGTAAGTAGTTCTCCAGT
GGGTCCTGTTACCAGTGGCTGCTGCCCGGGGCGATA
TCTTAGACTGGAGAATCCCGGTCTGCAGGCCGCTCA
TTGTAGAGCGAGGTATGTAGGCGGTGCTACAGAGTT
GGGTTTTAAACATTTAAATTTTCAGATCCTGCTGAT
TCTTAGAGCGAGGTATGTAGGCGGTGCTACAGAGGT
TTGTTAGCTCCTTCGGTCCTCCGATCGTTGTCAGAA
GGGTTGTTTAAACTTACCTCCACTGCTGCCATGCGC
GGGTTGACTTGAGCGTCGATTTTTGTGATGCTCGTC
GGGTAGGGTCGGAACAGGCGCGCGCACGAGGGAGCT
GTCTAGTCCAACCCGGTAAGACACGACTTATCGCCA
ATATAGCGCAACGCAATTAATGTGAGTTAGCTCACT
CAGTATCATGACCCTGCCTGTGCTGTTTGTGACGCT
GATTAGGGTTCCGATTTAGTGCTTTACGCCACCTCG
TCTTAGACTGGAGAATCCCGGTCTGCAGGCCGCTCA
CAGTACCGTATTACCGCCTTTGAGTGAGCTGATACC
TCTTACAACATGTGTTATCATGTAACTCTCCTTGAT
CCCTAGGAAATTGTAAGCGTTAATAATTCAGAAGAA
GATTAACTCTTTCCTCTCAACTGGTAAAATCACTCC
TAATCGGTAACTATCGTCTTGAGTCCAACCCGGTAA
TAATACGGGGAAAGCCGGCGAACGTGGCGAGAAAGG
GTCTACGAACCCCCCGTTCCGCCCGACCGCTGCGCC
TCTTAGGCGGACAGGTATCCGGTAAGCGGAAGGTTC
TTGTTGTCGATCAGGATGATCTGGACGAAGAGCATC
TCTTTCCGCTCAACTGGTAAAAGCACTCCACTAGGA
AACTAGGGAAGAAAGCGAAAGGAGCGGGCGCTCGGG
CCCTATCCGCCTCCATCCAGTCTATTAATTGTTGCC
GATTTCAGCCTCCATCCAGTCTATTAATTGTTGCCG
TAATCGGCCAACGCGCGGGGAGAGGCGGGGTGGCTG
AACTTCGGCCAACGCGCGGGGAGAGGCGGGGTGCGG
TTGTTCTTTCCTGCGGTATCCCCTGATTCTGTGCAT
GGCTAGGTAGCTTGCAGTGGGCTTCCATGGCGAAAG
GTCTATGTCGCCCCAGCTGGCAATTCCGGTTCTCTT
CCCTCGGCCAACGCGCGGGGAGAGGCGGGGTGCGGT
CAGTTGCGCTCTCCTGTTCCGACCCTGCCGCTTACC
GTCTTGTCTCTTGATCAGAGCTTGATCCCCTGCGCC
TTGTTGGATGGCGGCGGATAAAGTTTCAGGACCACT
GGGTACACCGCATCCGGCGCGGATTGGCCTGAACTG
TGCTCCACAAACAGACGATAACGGCTCTCTCTTTTA
GATTAAAGGGGGATGTGCTGCAAGGCGATTAAGTTG
TTGTTGATCTGGACGAAGAGCATCAGGGGCTCGCGC
TCTTTCGACGCTCAAGTCAGAGGTGGCGAAACCCGA
GGGTACCGGATACCTGTCCGCCTTTCTCCCTTCGGG
CAGTTGGCAGCAGCCACTGGTAACAGGAGTAGCAGA
CAGTAGGTAGCTTGCAGTGGGCTTACATGGCGATAG
TTGTTAGCTCCTTCGGTCCTCCGATCTTTTTCAGAA
GATTAAGCATGTAGCAGAATTTAAGCAGACAAGCGA
GCTCCAACCCGACAGGACTATAAAGATACCACCCGT
TTGTAGGTAGCTTGCAGTGGGCTTACATGGCGATAG
GATTTCCGCAGGCCACCGGAATAAGGGACAGTAATA
GATTTGACGGGGAAAGCCGGCGAACGTGGCGAGAAA
GTCTTAGCTCACGCTGTAGGTATCTCAGTTCGGTGT
GATTTGTAGCTTTCTTTCAGACGCGCGATGTATATA
GATTCGAAGAGGCCCGCACCGATCGCCCTTCCCAAC
TCTTTCCGAAGGTAACTGGCTTCAGCAGAGCGCAGA
TCTTAGAGCGATTTATTTAGGCGGTGCTACACAGTT
GGGTTGTTTAAACTTACCTCCACTGCTGCCATGCGC
CCCTAGCCGCCAGTCCCTTCCAGCTTCAGTTACAAC
CAGTAGGGCACCGGACAGGTCGGTCTTGACAAAAAG
GGGTTGTTTAAACTTACCTCCACCGATGCCATGCGC
TCTTAGGCGCAGCGGTCGGGCTGAACGGGGGGTTCG
GTCTACCGCACAGATGCGTAAGGAGAAAATACCGCA
GTCTTCCGCCTCCATCCAGTCTATTAATTTTTGCCG
ATATAGCGAAGAGGCCCGCACCGATCGCCCTTCCCA
CCCTAAGCTGGGCTGTGTGCACGAACCCCCCGTTAA
AACTAGCCAGACTTCCCTTGAGATTCCATTTCCAAC
GCATAGGAGAGCGCACGAGGGAGCTTCCAGTGGGAA
GGCTAAGGGCGATCGGTCCGGGCCCCTTCGCTATTA
TAATTTCAAAAAATCGTGTAGCTCCTTCTGTCCTCC
CCCTAGCCCGACCGCTGCGCCTTATCCGGTAACTAT
TCTTACTGGAGAATCCCGGTCTGCAGGCCGCTCAAT
ATATTCGCGCGTCTGAAAGAAAGCTACAAGCGAAGC
TAATTGGCGAAACCCGACAGGACTATAAAGATACCA
CCCTTGGCTGCTGCCAGTGGCGATAAGTCGTGTCTT
TAATCGGTAACTATCTTCTTGAGTCCAACCCGTTAA
GATTAGCCCGACCGCTGCGCCTTATCCGGCAACTAT
GATTTCGCCGCAGCCGAACGACCGAGCGCAGCGAGT
GATTAGCTTGACGGCGAAAGCCGGCGAACGTGGCGA
TGCTCCACAAACAGACGATACCGGCTCTCTCTTTTC
GTCTTCTCCCTTCGGGAAGCGTGGCGCTTTATCATA
CTATAGCGCAACGCAATTAATGTGAGTTAGCTCACT
GATTTCCTCCTCCATCCAGTCTATTAATTTTTTCCT
TCTTTCGTGCCAGCTGCATTAATGAATCGGCCAACG
TAATACGGGGAAAGCCGGCGAACGTGGCGCGCAAGG
GGGTAAACATTTAAATTTTCAGATCCTGCTGATGAA
GTCTAGTCCAACCCGGTAAGACCCGACTTATCGCCA
GGGTACCGGATACCTGTCCGCCTTTCTCCCTTCGTG
AACTTCCCCCATGTTGTGCAAAAAAGCGGTTAGCTC
GTCTTTTCTCTTGATCATAGCTTGATCCCCTGCGCC
TCTTTCGACTCTCAATTCAGAGGTGTCGAAACCCGA
ATATAGCTTTCTTTCAGACGCGCGATGTATATACGG
CAGTAGGCGATAGAAGGAGATGCGCTGCGAATCGGG
ATATTCAAAGGATCTTCTTGAGATCCTTTTTTTCTG
GATTAGCTCACTCAAAGGCGGTAATACGGTTATCCA
CCCTAGGAGATCCTGCCCCGGCACTTCGCCCCATAG
CAGTTGCGTATTGGGCGCTCTTCCGCTTCCTCGCTC
ATATTCAGCTCATTTTTTAACCAATAGGCCGAAATC
TCTTAGCGTGACCGCTACACTTGCCAGCGCCCTAGC
GATTAGCTTGACGGGGAAAGCCGGCGAACGTGGCGA
CAGTTCGGATGGAAGCCGGTCTTGTCGATCAGGATG
GATTTGCTGGCCTTTTGCTCACATGTTCTTTCCTGC
CAGCACGCCACCATACCCGTCTGTCTTCACAAAAAT
GATTTCCTCAGTCCACCTGAATAAGTTATATTAATA
AACTAGGCTGCGCAACTGTTGGGAAGGGCGATCGGT
CCCTTCCGCCTCCATCCAGTCTATTAATTGTTGCCG
GATTCGTTCAGCAGTCGTCCGGTAAATTAAAGAGAA
TTGTACTCCCCGTCGTGTAGATAACTACGATACGGG
GATTAGTCACGACGTTGTAAAACGACGGCCAGTGAG
GATTTGTAGCTTTCTTTCAGACGCGCGATTTATATA
GTCTAGTCCCTTCCCGCTTCAGTGCCAACGTCGAGC
TCTTCGGTCTGCAGGCCGCTCAATTGGTCGTAGACA
TCTTAGACTGGAGAATCCCGGTCTGCAGGCCGCTCA
GATTCTAATAGTCCCGTCCCGATCGCCCTTCCCAAC
AACTATCCATACTTCCCTTGAGATTCCATTTCCAAC
AACTAGCCAGACTTCCCTTGAGATTCCATTTCCAAC
TAATACGGTTGGAAATGGAATCTCAAGGGAAGTCTG
CCCTAAGCTGGGCTGTATGCACGAACCCCCCGTTCA
ATATCGACCTACACCGAACTGAGATACCTACAGCGT
TTGTTGGGCGCTCTTCCGCTTCCTCGCTCACTGACT
CAGTTGAGTGAGCTGATACCGCTCGCCGCAGCCGAA
CAGTAGAACCGGGCGCCCCTGCGCTGACAGCCGGAA
TTGTTCTGGACAAGGGAAAACGCAAGCGCAAAGAGA
GATTAGAAAGCGCCACGCTTCCCGAAGGGAGAAAGG
TGCTATCCGCCTCCATCCAGTCTATTAATTGTTGCC
GTCTAATCAATCTAAAGTATATATGAGTAAACTTGG
GATTTATCTACACGACGGGGAGTCAGGCACCTATGG
TTGTTCGGGTTTCGCCACCTCTGACTTGAGCGTCGA
TTGTCCGACCTGTCCGGTGCCCTGAATGAACTGCAA
AACTAATTTCCGGTACCGCATCAGGTTCACTCATCT
TTGTACGGGATTGTGATAACCCGTACCAGAGTTAAA
GTCTTGCCCGCTTTCCAGTCGGGAAACCTGTCGTGC
AACTAGCTTGAGCTATGAGAAAGCGCCACGCTTCCC
GCATTCCCTTCGGGAAGCGTGGCGCTTTCTCACAGC
ATATTTGCGCAGCCTGAATGGCGAATGGGACGCGCC
CCCTAGGCGGATAAAGTTGCAGGACCACTTCTGCGC
TGCTTCGGCCAACGCGCGGGGAGAGGCGGGTTGCGG
GTCTACGGTTATCCACAGAATCAGGGGATAACGCAG
GGGTAGCGGTAAGATCCTTGAGAGTTTTCGCCCCGA
GATTTCCGCCTTTCTCCCTTCGGGAAGCGTGGCGCT
TAATCCGGTTGGAAATGGAATCTCAAGGGAAGTCTG
TAATAGCGTGAGCTATGAGAAAGCCCAACGCTTCCC
CCCTTCCGCCTCCATCCAGTCTATTCATTTTTGCCG
TCTTTGGCGAATGGGACGCGCCCTGTAGCGGCGCAT
GCATTCGGCCAACGCGCGGGGAGAGGCGGGGTTCGT
TCTTTTGACGGGGAAAGCCGGCGAACGTGGCGAGAA
CCCTCCTGTAGCAATGGCAACAACGTTGCGCAAACT
CAGTAGCCGGTCTTGTCGATCAGGATGATCTGGACG
CAGTAGGGCTTCCCAACCTTACCAGAGGGCGCCCCA
TCTTTCGTTGGGAACCGGAGCTGAATGAAGCAATAC
TTGTTGTCTTACCGGGTTGGACTCAAGACGATAGTT
CGATATCGTCTTGAGCCCAACCCGGTAAGACACGAC
ATATTGGCGAATGGGACGCGCCCTGTAGCGGCGCAT
AACTACGCCAAGCGAGGAATTAACCATCACTAAAGG
CGATGAGATCGGAGTCGTATGCCGTCTTCTGCTTGA
GTCTATCCGCCTCCATCCAGTCTATTAATTGTTGCC
TTGTTGGGCGCTCTTCCTCTTCCTCGCTCATTGACT
CCCTTCGTCCAGATCATCCTGATCGACAAGACCGGC
GATTAGAGTGCGTCGCGACACGCTTCGCTTGTAGCT
CAGTTGAGTTAGCTGATCCCGCTCGCCGCATCCTAA
GATTTCGGCCAACGCGCGGGGAGAGGCGGGTTGCGT
TCTTTCTTTCCTGCGTTATCCCCTGATTCTGTGGAT
CAGTAGGGAAAACGCAAGCGCAAAGAGAAAGCAGGT
AACTAAGCGCCACGCTTCCCGCAGGGAGAAAGGCGG
ATATAGCTTGACGGGGACAGCCGGCGAACGTGGCGA
GTCTTGCCGGGAAGCTAGAGTAAGTAGTTCGCCAGT
TGCTAGGTAGCTTGCAGTGGGCTTACATGGCGATAG
GATTCGCCACTGGCAGCAGCCACTGGGAACAGGATT
CCCTCGACGAGCGTGACACCACGATGCCTGTAGCAA
GTCTTCGGGGATGAAAGCTGGCGCATGATGACCACC
CTTAACAGGATGTATATATCTGACACGTGCCTGGAG
GATTCCGGAATAAGGGACAGTAATATACACTTGGAA
TTGTTCGGGTTTCTCCACCTCTGACTTGATCGTCGA
CGATTGTAGCACCGCCTACATACCTCGCTCTGCTAA
AACTAATTTCCTCTACCTCATCAGGTTCACTCATCT
GTCTTGGCTTTCTTGCCGCCAAGGATCTGATGGCGC
GTCTTTCCCGCTTTCCATTCTGGAAACCCTTCGTTC
AGCTTCGGCCAACGCGCGGGGAGCGGCGGGTTGCGC
GATTTCGCCGAGGCGCCTCGCGGCCCTGCAAGCTGG
GTCTTGGCTTCAGCAGAGCGCAGATACCAAATACTG
TGCTTAGGCACCCCAGGCTTTACACTTTATGCTTCC
TTGTTTATATTCCCCAGAACATCAGGTTAATGGCGT
TCTTTCAGCTCACTCAAAGGCGGTAATACGGTTATC
GCATACAACATGGGGGATCATGTAACTCGCCTTGAT
TGCTTTTCCTGCGTTATCCCCTGATTCTGTGGATAA
GCATTCCCTTCTTTAATCGTGGCGCTTTCTCACAGC
TTGTTCGTTGGGAACCGGAGCTGAATGAAGCCATAC
CAGTAAGTCTCCCGTGAACTTTACCCGGTGGTGCAT
GATTTCCGCCTTTCTCCCTTCGGGAAGCTCGGCGCT
GTCTTCCACAAACAGACGATAACGGCTCTCTCTTTT
GTCTACTTTTATCCACATAATCAGGGTATAACTCAG
GCATTGGCGAATGGGACGCGCCCTGTAGCGGCGCAT
TCTTTGCGCAGCCTGAATGGCGAATGGGACGCGCCC
TGCTTACCCAACTTAATCGCCTTGCAGCACATCCCC
GTCTACGACTTATCGCCACTGGCAGCAGCCACTGGT
TGCTAGGTAGCTTGCAGTGGGCTTCCATGGCGATAG
TCTTAGGGGCTCGCTCTCGATGTAACGCCCTCGCGA
CGATAGCCTGAATGGCGAATGGGACGCGCCCTGTAG
TCCTTCGTCCAGATCATCCTGAAAGCCAAGACCGGG
CGATAGCCACTTCGCCGAGGCGCCTCGCGGCCCTGC
AACTAATCTCCACTCTTCCCGAAGGGAGAAAGGCGT
ATATAGCTTTACTGTCACAGCCGGCGAACTCGGCGA
AACTACCGGGTTGGACTCAAGACGATAGTTACCGGA
CAGTTGCGCCATCAGATCCTTGGCGGCAAGAAAGCC
TCTTACCAGCGGTGGTTTGTTTGCCGGATCAAGAGC
GATTAAGCCGGCGAACGTGGCGAGAAAGGAAGGGAA
CCCTAGGGCTGATCAACAAAATCGCTGCCTTCGTCG
TAATAGTCCAACCCGGTAAGACACGACTTATCGCCA
GATTTCGTTCATCCATAGTTGCCTGACTTCCCGTCG
ATATTGGAAATGGAATCTAAAGGGAAGTCTGGCTCA
TCTTACAGGATGTATATATCTGACACGTGCCTGGAG
TCTTACGCCAAGCGCGCAATTAACCCTCACTAAAGG
TCTTAGACTGGAGAATCCCGGTCTGCAGGCCGCTCA
AACTCGGGCTGAACGGGGGGTTCGTGCACACAGCCC
CCCTTGCGCCTTATCCGGTAACTATCGTCTTGAGTC
GATTTTCCTGCGTTATCCCCTGATTCTGTGGATAAC
TGCTTTCCTGCGTTATCCCCTGATTCTGTGGATAAC
GCATACGCTCAAGTCAGAGGTGGCGAAACCCGACAG
TGCTTCGCCTTGCAGCACATCCCCCTTTCGCCAGCT
TTGTACTCTGTACATCCACAAACAGACGATAACTGC
CAGTAGACTGGGCGGTTTTATGGACAGCAAGCGAAC
TCTTAGGCGGATAAAGTTGCAGGACCACTTCTGCGC
GTCTTCCGGTAACTATCGTCTTGAGTCCAACCCGGT
CCCTTGCCTGACTCCCCGTCGTGTAGATAACTACGA
GCATTAGGCCACCACTTCAAGAACTCTGTAGCACCG
TGCTCCGGTAACTATCGTCTTGAGTCCAACCCGGTA
TCTTTCCCAACAGTTGCGCAGCCTGAATGGCGAATG
GTCTGGGGTTCCGCGCACATTTCCCCGAAAAGTGCC
GTCTTTCCTGCGTTATCCCCTGATTCTGTGGATAAC
GGGTAGGAGTCGTCGCCACCAATCCCCATATGGAAA
TCTTAGGCGGTTTGCGTATTGGGCGCTCTTCCGCTT
GCATACAACATGTGGGATCATGTAACTCGCCTTGAT
GTCTACATCCACAAACAGACGATAACGGCTCTCTCT
GCATTGGCGAACTACTTACTCTAGCTTCCCGGCAAC
TGCTTTCCTGCGTTCTCCCCTGATTCTGTGGATACC
CCCTAGAGAGAGCCGTTATCGTCTGTTTGTGGCTGT
AACTACGCGCGGGGAGAGGCGGGTTGCGTGTTTTGC
TAATTCGATCCCGGCAGACAATCAAGCCCTATAAAG
AACTTCCGCCTCCATCCAGTCTATTAATTGTTGCCG
TAATAGGGTGATGGTTCACGTAGTGGGCCATCGCCC
GATTCGAATTTCATGTTTATTTTAAGTGATTTTTTC
GCATTCCCCGTCGTGTAGATAACTACGATACGGGAG
AACTACCTGTTTTTACTCAAGACGATAGTTACCGGA
AACTACGCGCGGGGAGAGGCGGGTTTGGGATTTGGC
GCATTCCGCGCAGGACCCGCGCCGGCCGGGCAAATT
GATTTGACAACGATCGGAGGACCGAAGGAGCTAACC
TGCTCAGGTAACTATCGTCTTGAGTCCAACCAGGTA
TCTTTGCTCACATGTTCTTTCCTGCGTTATCCCCTG
GATTTCGCCGAGGCGCCTCGCGGCCCTGCAAGCTGG
GATTAGGCCCGCACCGATCGCCCTTCCCAACAGTTG
TCTTAGCCTGAATGGCGAATGGGACGCGCCCTGTAG
CGAAAGCATGAATGGCGCTTGGGAGGCGACTTGTCG
CAGTAATCGCCTTGCAGCACATCCCCCTTTCGCCAG
CAGTAGCGCAGATACCAAATACTGTTCTTCTAGTGT
ACGTACGGTGCTGACCCCGGATGAATGTCAGCTACG
ATATTGGAAATCGAATCCCAAGGGAATTCGTGCTCA
CAGTTGGATACTTTCTCGGCAGGAGCAAGGTGAGAT
TCTTTGGCCTTTTGCTCACATGTTCTTTCCTGCGTT
AACTCTGTCTGAACGGTTGGTTCGTGCACACATCCC
AACTTCGCCACGTTCGCCGGCTTTCCCCGTCAAGCT
AACTCACGATTTTTCCGGTTGCGAGCGCATATCGTT
CCCTTTCTCCTTATCCTTTAACTATCTTCTTTAGTC
TTGTTCGCCTTGCAGCACATCCCCCTTTCGCCAGCT
TCTTAGACTGGAGAATCCCGGTCTGCAGGCCGCTCA
AACTGGCTGGTTTATTGCTGATAAATCTGGAGCCGG
GATTTGGCGAAACCCGACAGGACTATAAAGATACCA
GGCTTACTGTTCTTCTAGTGTAGCCGTAGTTATCCC
GATTTCCCTCGTGCGCTCTCCTGTTCCGACCCTGCC
CGATAGCCACTTCGCCGAGGCGCCTCGCGGCCCTGC
ACGTTAGGCCACCACTTCAAGAACTCTGTAGCACCG
CAGTAAGGGAAAACGCAAGCGCAAAGAGAAAGCAGG
AACTTGGTTGCTACCATATTTACCATATGTTGGAGA
GATTTTCCTGCGTTATCCCCTGATTCTGTTTATAAC
AACTAGCCAGACTTCCCTTGAGATTCCATTTCCAAC
TGCTTGCCTGACTCCCCGTCGTGTAGATAACTACGA
GATTTCAAGTTTTTTGGGGTCGAGGTGCCGTAAAGC
GCATACGCTCAATTCATAGTTGGCGAAACCCTACAG
TGCTCGGGAAGCTAGAGTAAGTAGTTCGCCAGTTAA
GTCTTTCCTGCTTTATCCCCTGATTCTTTTTATAAC
TCTTTGGAGAATCCCGGTCTGCAGGCCGCTCAATTG
AACTTGCGCAGCCTGAATGGCGAATGGGACGCGCCC
GATTAGGATCTTACCGCTGTTGAGATCCAGTTCGAT
GATTTCCCTCGTGCGCTCTCCTGTTCCGACCCTGCC
GATTTCGTGCGCTCTCCTGTTCCGACCCTGCCGCTT
GATTACCTGTCGTGCCAGCTGCATTAATGAATCGGC
GGGTAGCCGGCTTCTTCACTATCTTTAGTTAACCTA
ACGTTGGCCTTTTGCTCACATGTTCTTTCCTGCGTT
GCATTCCCCTTCGTTTATATAACTACTATACGTTAG
CAGTTCCCCGTCGTGTAGATAACTACGATACGGGAT
GATTTGCGTCGCGACACGCTTCGCTTGTAGCTTTCT
TGCTCGCCACGCTTCCCGAAGGGCGAACGGCGGACA
TCTTAGGGAAGAAAGCGAAAGGAGCGGGCGCTAGGG
CCCTTGCCGAATATCATGTTGGAAAATGTCTGCTTT
GATTTCCTTTTTTTCTGCGCGTAATCTGCTGCTTGC
GATTTGGCTTCCGTCGGACCCACCCGTATATACATC
TTGTTCCGTCGCCCCGGCGTGTCAATAATATCACTC
TTGTACCCAACTTATCGCCTTGCAGCACATCCCCCT
CGATAAGGGACAGTAATATACGGTTGGAAATGGAAT
TCTTACTGGAGAATCCCGGTCTGCAGGCCGCTCAAT
AACTCGACTTATCGCCCCTGGCAGCAGCCACTGGTA
GATTTTGGGCGCTCTTCCGCTTCCTCGCTCACTGAC
CAGTTACCCAACTTAATCGCCTTGCAGCACATCCCC
GTCTTCCTTGGCGGCAAGAAAGCCATCCAGTTTACT
GCATTGCCGGGAAGCTAGAGTAAGTAGTTCGCCAGT
TCTTCGCAGCCTGAATGGCGAATGGGACGCGCCCTG
GATTAGCTTGACGGGGAAAGCCGGCGAACGTGGCGA
AACTCGTGTACTCCAACTTCAAAGGGCGAAAAACCG
CAGTAGCGCAGATACCACATACTGTTCTTCTAGTGT
CAGTACGCGCGGGGAGAGGCGGGTTGGGTTTTGGGG
CAGTTCCCTCTTCAGTTACAACGTCTAGCACAGCTG
GTCTAGGGGCGCCCGGTTCTTTTTGTCAAGACCGAC
TCTTTGGCCTTTTGCTCACATGTTCTTTCCTGCGTT
TGCTAGGACTAGTCCCTTTAGTGAGGGTTAATTCTG
TGCTCTCATGCCTGACATTTATATTCCCCAGAACAT
TCTTACTGGAGAATCCCGGTCTGCAGGCCGCTCAAT
CCCTTGTCCGGTGCCCTGAATGAACTGCAAGACGAG
GATTAGCAGTCGTCCGGTAAATTAAAAAGAAAACGC
GATTTCGGGAAGCGTGGCGCTTTCTCATAGCTCACG
TCTTAGAACAGGATGTATATATCTGACACGTGCCTG
TTGTTGCCGTACGTATAGGCTGCGCAACTGTTGGGA
CCCTCGGGGATGAAAGCTGGCGCATGATGACCACCG
GGGTAACCGCATCCACTGACTGCGACACAATTGTGG
CGATTCCCCGTCGTGTAGATAACTACGATACGGGAG
GATTTCAATTTTTTTTTTTTCGAGGTGCCTTAAAGC
CCTTAGCTCACGCTGTAGGTATCTCAGTTCGGTGTA
GATTAAAAGAAAACGCTTTCCGCTCAACTGGTAAAA
TAATTGGTCCTGCAACTTTATCCGCCTCCATCCAGT
AACTAGCCATACTTCCCTTGAGATTCCATTTCCAAC
GATTTCCCTCGTTCTCTCTCCTGTTCCTCCCCTGCC
AACTTTGTTGCTACCATATTTACCATATGTTGGAGA
TGTCTTTGGCGGCAAGAAAGCCATCCAGTTTACTTT
TCTTACAGGATGTATATATCTGACACGTGCCTGGAG
TCTTTCGGCCAACGCGCGGGGAGAGGCGGGGTGGGG
CCCTTCGACGCTCAAGTCAGAGGTGGCGAAACCCGA
CGATAAGAAAACGCTTTCCGCTCAACTGGTAAAAGC
GATTACCTTTCTTTCCATCTGCATTAATCAACCGTC
GCTTTGGATAATCCCGGTCTGCAGGCCGCTCAATTG
CCCTTCATTTCATCGACCACGCCTACCGTTAGCTGC
TTGTCCGGAGAATTTCCGGAAAGGAAATTCCCCAGA
TCTTACCTGTCGTGCCAGCTGCATTAATGAATCGGC
ACGTTTTCCTTTTTCTCACATGTTCTTTCCTGCGTT
ATATTACCTACAGCGTGAGCTATGAGAAAGCGCCAC
GTCTTCCATCTTGTTCAATCATGCGAAACGATCCTC
TGCTCGGGAAGCTAGAGTAAGTAGTTCGCCAGTTAA
AACTTCGCGCTTACTTATGTTACCAATCTCGAAGTT
GGGTAGCCGGCTTCTTCACTATAATTAGTTAACCTA
AACTCGACTTATCGCCCCTGGCAGCAGCCACTGTTA
TCTTACAGGATGTATATATCTGACACGTGCCTGGAG
GCATTGCCCGCTTTCCAGTCGGGAAACCTGTCGTGC
GATTTGCGCGGAGTTTTTATCTAGCTGCCAGGCGTT
TTGTAGGCCCGCACCGATCGCCCTTCCCAACAGTTG
GATTTACGGGTGGGTCCGACGGAAGCCACTTCGCCG
GATTTGGGCGCTCTTCCGCTTCCTCGCTCACTGACT
GATTTTCTTCGCGCCACTCTTCGCTTTTAGCTTTCT
ATATTCGCGTGGCCAGTAATTTACCAAAGCTGATAA
GATTTCCCTCGTGCGCTCTCCTGTTCCGACCCTGCC
GATTAAAAGAAAACGCTTTCCGCTCAACTGGTAAAA
GATTTACGCCAAGCGCGCAATTAACCCTCACTAAAG
TTGTTGGCGGCAAGAAAGCCATCCAGTTTACTTTGC
TCTTACCCTGGCGTTACCCACCTTAATCGCCTTGCA
TCTTACAGGATGTATATATCTGACACGTGCCTGGAG
TTGTTGCCTTACTTATATGCTGCGCAACTTTTTTGA
TTGTCCCGGTGAATTTCCGGAAAGGAAATTTTCGAG
TTGTTCCACAAACAGACGATAACGGCTCCCTCTTTT
TGCTTCACCTAGATCCTTTTCACGTAGAAAGCCAGT
GATTCCCCAAAAAACTTGATTAGGGTGATGGTTCAC
AATACCATATGTTGGAGAGCAAGAGCATGGATCCAT
TCTTACATTATTTATATATCTGACACTTTCCTTGAG
GATTAGCGGAAAGCGTTTTCTTTTTAATTTACCGGA
TCTTACGACAGTGACTTCCCGCGCCTAGACTGGAGA
CCCTTCGACGCTCAAGTCAGAGGTGGCGAAACCCGA
TGCTAGACAGGATGAGGATCGTTTCGCATGATTGAA
GTCTTCTTTCCTGCGTTATCCCCTGATTCTGTGGAT
GTCTTTCTCATAGCTCACGCTGTAGGTATCTCAGTT
GGGTACTCCACTTTCAACTTATCAACTTCTACTCAC
TGCTAGGACTAGTCCCTTTAGTGAGGGTTAATTCTG
GTCTAGCGTTGGCTACCCGTGATATTGCTGAAGAGC
TCTTACAGGATGTATATATCTGACACGTGCCTGGAG
TCTTACCTTTCGTGCCACCTGCATTAATTAATCGGC
GATTTCGTGCGCTCTCCTGTTCCGACCCTGCCGCTT
TGCTCTCATGCCTGACATTTATATTCCCCAGAACAT
GCATATGGCGAATGGGACGCGCCCTGTAGCGGCGCA
ACGTTTGAGTCCAACCCGGTAAGACACGACTTATCG
TCTTTAGACTGGAGAATCCCGGTCTGCAGGCCGCTC
TCTTTAGACTGGAGAATCCCGGTCTGCAGGCCGCTC
CCCTACCACCGGGTAAAGTTCACGGGAGACTTTATC
GGGTTGGGCTGTGTGCACGAACCCCCCGTTCAGCCC
CAGTTCGCCCAATAGCAGCCAGTCCCTTCCCGCTTC
TTGTATCCCCTGATTCTGTGGATAACCGTATTACCG
AACTAATACTGTTCTTCTAGTGTAGCCGTAGTTAGG
AACTTGCTAATCCCGGCGTCGCGGCCTAGATGAGTG
GCATAGGCCACCACTTCAAGAACTCTGTAGCACCGC
TTGTACGAACCCCCCGTTCAGCCCGACCGCTGCGCC
TGGTAACCGCATCCACTGACTGCGACACAATTGTGG
GCATAGCTTGACGGGGAAAGCCGGCGAACGTGGCGA
TCTTTCGTCTTGAGTCCAACCCGGTAAGACACGACT
CAGTTGACAGGAGATCCTGCCCCGGCACTTCGCCCA
GATTTCCCTCGTTCTCTCTCCTGTTCCGACCCTGCC
GTCTACCAAATACTGTTCTTCTAGTGTAGCCGTAGT
CGATAGAAAAATTATTTTTGAAATAAAACCTGAAAA
GTCTTCCATCTTTTTCACTCATGCGAAACTATCCTC
GATTACCAGCGGTGGTTTGTTTGCCGGATCAAGAGC
GATTTGGGCTCTCTTCCTCTTCCTCGCTCACTGACT
TGCTAGCCAGTCCGCAGAAACGGTGCTGCCCCCGGA
GGGTTCGGTTGCACTACGCGTACTGTGAGCCAGAGT
GATTTCGTCTTGAGTCCAACCCGGTAAGACACGACT
TTGTAAGGTGAGATGACAGGAGATCCTGCCCCGGCA
GTCTTGGGGGATCATGTAACTCGCCTTGATCGTTGG
TGCTAGACAGGATGAGGATCGTTTCGCATGATTGAC
ATATAGGAGAAAATACCGCATCAGGCGCTCTTCCGC
GCATCGCTTGACGGGGCAAGCCGGCGCACGTGGCGA
TGCTACAATTCACTGGCCGTCGTTTTACAACGTCGT
GGGTTGCTCTGATGCCGCATAGTTAAGCCAGCCCCG
AACTTGCGCAGCCTGAATGGCGAATGGGACGCGCCC
AACTTAACCGTAGTACCGCCTTTGAGTGAGATGATA
GGGTTGGCGGGTGTCGGGGCTGGCTTAACTATGCGG
AACTTTCAGACGAGCGATGTATATACGGGTGGGTCC
TTGTAAGCTCCCTCGTGCGCTCTCCTGTTCCGACCC
GATTATCTTAAAGCGTTTTCTTTTTAATTTACCTGA
GATTACTGCGGCTACTTGAGCCAGACTTCCCTTGAG
CCCTTGGCCTTTTGCTGGCCTTTTGCTCACATGTTC
TCTTTCGGGTTTCGCCACCTCTGACTTGAGCGTCGA
GGGTAACTTTAAACATTTAAATTTTCAGATCCTGCT
AACTACCAAACGACGAGCGTGACACCACGATGCCTG
TTGTTGCAGGGCTTCCCCACCTTACCAGAGGGCGCC
GTCTAGCGCAGATACCAAATACTGTTCTTCTAGTGT
GTCTATCGTTGGCTACCCGTGATATTGCTTAATAGC
CGATACAGGATTAGCAGAGCGAGGTATGTAGGCGGT
TCTTTGACTTCCCGCGCCTAGACTGGAGAATCCCGG
TAATCGCAGCCTGAATGGCGAATGGGACGCGCCCTG
GATTCGCCACTGGCAGCAGCCACTGGGAAAAGGATT
GATTTCCTTGAGAGTTTTCGCCCCGAAGAACGTTTT
TTGTATCCCCTGATTCTTTGGATAACCGTATTACCC
TAATAGCTGGAGCTCCACCGCGGTGGCGGCCGCTCT
GTCTTGGACAAGGGAAAACGCAAGCGCAAAGAGAAA
GATTACACGACTTATCGCCACTGGCAGCAGCCACTG
CCCTACCACCGGTTAAACTTCACGGGAGACTTTATC
TCTTTCGGGTTTAGCAACCTCTGCCTTGCGCGTTGC
TTGTACGAACCCCCCTTTCAGCCCGACCGCTGCTCC
AACTTTCTAATCCCGTCTTCTCGGCCTAGATTATTG
GCATAGCAGAGCGCAGATACCAAATACTGTTCTTCT
CAGTTTCCTCTTACCGTATACCTGTCCGCCTTTCTC
GTCTTCGGGCTGAACGGGGGGTTCGTGCACACAGCC
TGCTCTCATGCCTGACATTTATATTCCCCAGAACAT
GCATATGCCACCACTTCAAGAACTCTGTAGCACCGC
TCTTCCCGGCGTCGCGGCCTAGAACAGGATGTATAT
GTCTAGCCAGTCCCTTCCCGCTTCAGTGACAACGTC
AACTTGACGGGGAAAGCCGGCGAACGTGGCGAGAAA
TCTTAGACTGGAGAATCCCGGTCTGCAGGCCGCTCA
GATTAGCCGGCGAACGTGGCGAGAAAGGAAGGGAAG
GATTAGCCTGAATGGCGAATGGGACGCGCCCTGTAG
TAATTGGCGAATGGGACGCGCCCTGTAGCCGCGCAT
TCTTACCGGGTTGGACTCAAGACGATAGTTACCGGA
GATTTCCGATTTAGTGCTTTACGGCACCTCGACCCC
GGGTTCGGTTGCACTACGCGTACTGTGAGCCAGAGC
TTGTACTCTGTACATCCACAAACAGACGATAACGGC
ATATACTGTTCTTCTAGTGTAGCCGTAGTTAGGCCA
TCTTACAGGATGTATATATCTGACACGTGCCTGGAG
TTGTTCCGCTCACAATTCCACACAACATACGAGCCG
CAGTTCCCTCGTGCGCTCTCCTGTTCCGACCCTGCC
GATTACGGGGGGTTCGTGCACACAGCCCAGCTTGCA
TCTTAAGCAGATAAGCGATCGCAGTAGGAACGGTTT
GATTATCATATCGTAAGTCCTATGCCGTCTTCTTTT
TTGTAAGGTGATATGACAGGAGATCCTGCCCCGGCA
CCCTTCGGCCAACGCGCGGGGAGAGGCGGGGGTTGG
GATTACTGCGGCTACTTGAGCCCGACTTCCCTTGCG
GGGTAGTTCCGTTTATCCGGGCAAACCATCGAAGTG
GATTAGGCCGAAATCGGCAAAATCCCTTATAAATCA
GGGTAAATGCCGTTTCTTTTCTCGTATCCCCACTAT
TTGTTCGCCTTGATCGTTGGGAACCGGAGCTGAATG
CGCTAGCCAGTCCGCAGAAACGGTGCTGACCCCGGC
TGCTAGCGTTGGCTACCCGTGATATTGCTGAAGAGC
GATTCGACGGCCAGTGAGCGCGCGTAATACGACTCA
TTGTTGCATTGCTTCCCAACCTTACCACATGGCGCC
TCTTCGCCACTGGCAGCAGCCACTGGTAACAGGATT
CGATAGAAAAATTATTTTTGAAATCAAAACTGAAAA
CTCTTGGGGGATCATGTAACTCGCCTTGATCGTGGG
CCCTAGCGCAGATACCAAATACTGTTCTTCTAGTGT
AACTACCATATGTTGGAGAGCAAGAGCATGGATCCA
TAATATACCGCATCAGGCGCTCTTCCGCTTCCTCCC
TGCTCTCATGCCTGACATTTATATTCCCCAGAACAT
CAGTACTCGTCAAGAAGGCGATAGAAGGCGATGCGC
TCTTAGACTGGAGAATCCCGGTCTGCAGGCCGCTCA
CCCTAGCGTGAGCTATGCGAAAGCGCCACGCTTCCC
TTGTTCGCCTTGATCGTTGGGCACCGGCGCTGAATG
TCTTACAGGATGTATATATCTGACACGTGCCTGGAG
TCTAGAAGATCGGAAGTCGTATGCCGTCTTCTGCTT
CAGTTGCCTGACATTTATATTCCCCAGAACATCAGG
TAATTGGGCGCTCTTCCGCTTCCTCGCTCACTGACT
TAATCCGCACCGATCGCCCTTCCCAACAGTTGCGCA
CCCTTGGCGAAACCCGACAGGACTATAAAGATACCA
GTCTTGCCCCGGCACGGCGCCCAATAGGCGCCAGTC
GCATTCCCTCGTGCGCTCTCCTGTTCCGACCCTGCC
CCCTTCCCCGTCGTGTAGATAACTACGATACGGGAG
AACTAAGCGCGGCGGGTGTGGTGGGGGTGCGCGCCG
AACTAAGCGTTTTCTTTTTAATTTACCGGACGACTG
GCATAGCACTGGGGCCAGATGGCAAGCCCTCCCGTA
GGGTCGTTCCGTTTATCCGGGCCACCCATCGCCGTG
GTCTTCGGGAAGCGTGGAGCTTTCTCATAGCTCACG
TCTTTCCCGACTGGAAAGCGGGCAGTGAGCGCAACG
TGCTAACTCGTCAAGAAGGCGATAGAAGCCGATGCG
CGATTCCGCAGGCCACCGGAATAAGGGACAGTAATA
AACTAGGCGCCTCGCGGCCCTGCAAGCTGGCGGAAA
AACTTAGGATGAACGACAGTGACTTCCCGCGCCTAG
GATTTCGTGCGCTCTCCTGTTCCGACCCTGCCGCTT
CAGTTGGAGCGAACGACCTACACCGAACTGAGATAC
TTGTAGACGATAGTTACCGGATAAGGCGCAGCGGTC
CCCTCCCATGTTGTGCAAAAAAGCGGTTAGCTCCTT
CGCTAGCGTTGGCTACCCGTGATATTGCTGAACAGA
AACTTCCGCCTCCATCCAGTCTATTAATTGTTGCCG
GATTATCAGATCGGAAGGCGTATGCCGTCTTCTGCT
GATTTCTCCCTTCGGGAAGCGTGGCGCTTTCTCATA
GTCTTCCGCCTCCATCCAGTCTATTAATTGTTGCCG
CCCTTGGCGGACCGCTATCAGGACATAGCGTTGGCT
GATTTGCGCAGCCTGAATGGCGAATGGGACGCGCCC
TGCTAGCTTGATCCCCTGCGCCATCAGATCCTTGGC
TCTTAGGATGAACGACAGTGACTTCCCGCGCCTAGA
TCTTACTGGAGAATCCCGGTCTGCAGGCCGCTCAAT
TCTTACAGGATGTATATATCTGACACGTGCCTGGAG
TCTTTCCCGGCGTCGCGGCCTAGAACAGGATGGATA
TTGTAGCCCTCCCGTATCGTAGTTATCTACACGACG
GATTAAGGGACAGTAATATACGGTTGGAAATGGAAT
GTCTTGTGAGCGGATAACAATTTCACACAGGAAACA
TTGTTGTCAGCTACTGGGCTATCTGGACAAGGGAAA
CCCTCCGGGTTGGACTCAAGACGATAGTTACCGGAT
CGATTCCGCAGGCCACCGGAATCAGGGACAGTAATA
GATTTCCTCGCTCACTGACTCGCTGCGCTCGGTCGT
GGGTTCGTTAGTTAGTACAACTTTGTTTAAACTTAC
TCTTTGACTTCCCGCGCCTAGACTGGAGAATCCCGG
GATTACAGAGTTCTTGACGTGGTGGCCTAACTACGG
TCTTACGACGGCCAGTGAGCGCGCGTAATACGACTC
TCTTAGACTGGATAATCCCGGTCTGCAGTCCGCTCA
AACTCGGTCGAACCAGCCCACCACCAGGGAGCGTAC
CCCTTGGCGAAACCCGACAGGACTATAAATATACCA
TTGTCGGGTTTCGCCACCTCTGACTTGAGCGTCGAT
AACTTGTCCGCCTTTCTCCCTTCGGGAAGCGTGGCG
GATTCCGGTAACTATCGTCTTGAGTCCAACCCGGTA
GTCTTCGTTAATCTTGTCGCTTTCTCATAGCTCACG
TTGTTGTTCTTCTAGTGTAGCCGTAGTTAGGCCACC
TCTTCGGGGAAAGCCGGCGAACGTGGCGAGAAAGGA
CACTTGGGTGCACGAGTGGGTTCCCTCGAACTGGAT
TCTTACGCCAGCAACGCGGCCTTTTTACGGTTCCTG
GCATTGGTAACAGGATTAGCAGAGGGAGGGATGTAG
GATTACACCGCCATTTCCCATGGATACGGTGGGGGC
CAGTCGCAGCGGTCGGGCTGAACGGGGGTGTCGTGC
TGCTCGGGGATGAAAGCTGGCGCATGATGACCACCG
ATATGCGGACCGGACTCCGCAGGCCACCGGAATAAG
GTCTTTCCGAAGGTAACTGGCTTCAGCAGAGCGCAG
TTGTTGCCCCGGCACTTCGCCCAATAGCAGCCAGTC
GATTCGGCCAACGCGCGGGGAGAGGCGGGTTGTGTC
GTCTTCCGTCGCCCCGGCGTGTCAATAATATCACTC
GGGTTTGGGCGCTCTTCCGCTTCCTCGCTCACTGCC
TCTTAGACTGGAGAATCCCGGTCTGCAGGCCGCTCA
TCTTAGGCCCGCACCGATCGCCCTTCCCAACAGTTG
TAATTGGCGTTACCCAACTTAATCGCCTTGCAGCAC
CGCTAACTCGTCAAGAAGGCGATAGAAGGCGATGCG
CTTAACAATTTCACACAGGAAACAGCTATGACCATG
TCTTAGGCGCGGGAAGTCACTGTCGTTCATCCTATG
CAGTTCGGGGATGAAAGCTGGCGCATGATGACCACC
TCTTACCCCCCGTTCAGCCCGACCGCTGCGCCTTAT
GATTACACCGAACTGAGATACCTACAGCGTGAGCTA
TCTAGAAGATCGGAAGTCGTATGCCGTCTTCTGCTT
TGCTTCGCCATGTAAGCCCACTGCAAGCTACCTGCT
GCATTCCCTTCGGGAAGCGTGGCGCTTTCTCATAGC
GTATGGAGATCGGAAGTCGTATGCCGGCTTCTGCTT
TGCTACAGGAGATCCTGCCCCGGCACTTCGCCCAAT
GATTAACTTCGAGCTTGGTAACATAAGTAAGCGCGA
CAGTGGGCACCGGACAGCTCGGTCTTGACAAAAAGA
GATTTCCGCCTCCATCCAGTCTATTAATTGTTGCCG
TCTTACAGGATGTATATATCTGACACGTGCCTGGAG
TTGTTGTTCTTCTATTTTAGCCGTAGTTATGCCACC
AACTTCGTTCAGCAGTCGTCCGGTAAATTAAAAAGA
GTCTTCCCTCGTGCGCTCTCCTGTTCCGACCCTGCC
TGCTACGACTCACTATAGGGCGAATTGAATTTAGCG
TCTTAGAACAGGATGTATATATCTGACACGTGCCTG
TCTTCGTGTAAATCCTGCGAACGTGGCGATAAAGGA
TCTTAGAAGAGCGGCAGGCGTATGCCGGTTGCTGCT
GGGTAACGGGGGGTTCGTGCACACAGCCCAGCTTGG
TTGTTCGCCCCGGCGTGTCAATAATATCACTCTTTA
TGCTAGCTCTGATCAAGAGACAGGATGAGGATCGTT
CAGTTCAGATCCTTGGCGGCAAGAAAGCCATCCAGT
TCTTATAACTCTTTAGCACCGCCTACATACCTCGCT
GATTACACCTCCATTTCCCATGGATACTTTTGTGTG
TGCTAGGATGATCTGGACGAAGAGCATCAGGGGCTC
GATTAGCGCCACGCTTCCCGAAGGGGGAAAGGCGGA
TAATAGCTTGACGGGGAAAGCCGGCGAACGTGGCGA
TCTTACAGGATGTATATATCTGACACGTGCCTGGAG
GATTTCGTTCCTCTTTTCCTTCAAATTTGCCCGGCC
GATTACGCCAAGCGCGCAATTAACCCTCACTAAAGG
GCATTGGTAACATGATTAGCAGAGGGAGGTATGTAG
CCCTTCACCAGTCACAGAAAAGCATCTTACGGATGG
TTGTAGTCCAACCCGGTAAGACACGACTTATCGCCA
CAGTTGGCCCCAGTGCTGCAATGATACCGCGAGACC
TGCTTATCGCCTTCTTGACGAGTTCTTCTGAATTAT
GTCTTTCCTAATGTAACTGGCTTCAGCAGATCGCAG
CCCTATCCGCCTCCATCCAGTCTATTAATTGTTGCC
GCATCCGCTTTTTTGCACAACATGGGGGATCATGTA
AACTTCGCCTTGATCGTTGGGAACCGGAGCTGAATG
CAGTTCAAGAGACAGGATGAGGATCGTTTCGCATGA
AACTACCGGGTTGGACTCAAGACGATAGTTACCGGA
TGCTACAGGAGATCCTGCCCCGGCCCTTCGCCCAAC
TCTTAGCGTGAGCTATGAGAAAGCGCCACGCTTCCC
GCATTCTCGGCGCAGCTTCAAAAATTCAATTTCGCC
GTCTTCCTTCGCCCCGTCGTGTCAATAATATCACTC
CGATTGCAGCACTGGGGCCAGATGGTAAGCCCTCCC
CGCTACAGGAGATCCTGCCCCGGCCCTTCGACCAAT
GATTCCGGGTTGGACTCAAGACGATAGTTACCGGAT
GGCTCGGGGATGAAAGCTGGCGAATGATGACCACCG
TTGTACCCGTGATATTGCTGAAGAGCTTGGCGGCGA
TTGTAGCTCCCTCGTGCGCTCTCCTGTTCCGACCCT
GATTAACTTCGATCTTGTTAACATAAGTAATCGCGA
TCTTAGAACAGGATGTATATATCTGACACGTGCCTG
GGGTATCGCCAAAATCACCGCCGTAAGCCGACCACG
GTCTTCCCTCGTGCGCTCTCCTGTTCCTACCCTGCC
GCATTCCCTTCTGTAATCGTGGCGCTTTCTCATAGC
CCCTACCAGAGGGCGCCCCAGCTGGCAATTCCGGTT
TCTTACTCACCAGTCACAGAAAAGCATCTTACGGAT
TTGTTCGCCCCTTCGTTTCAATAATATCACTCTGTA
GATTTCCGCCTCCATCCAGTCTATTAATTTTTTCCG
TCTTTAGAACAGGATGTATATATCTGACACGTGCCT
TTGTAGTCCAACCCGGTAAGACACGCCTTATCGCCA
GATTAGCCTGAATGGCGCATGGGACGCGCCCTGTAG
GATTTTTTTCTCTGAAACGACCTAAAAATTAAACAA
GTCTTGGCCGCTTTTCTGGATTCATCGACTGTGGCC
CCCTATCCGCCTCCATCCAGTCTATTAATTGTTGCC
TGCTAGGTGAGATGACAGGAGATCCTGCCCCGGCAC
CAGTTACATGGCGATAGCTAGACTGGGCGGTTTTAT
CAGTAGCGAGGAAGCGGAAGAGCGCCCAATACGCAA
TGCTAGGATGATCTGGACGAAGAGCATCAGGGGCTC
TGCTTCCTGCGTTATCCCCTGATTCTGTGGATAACC
TTGTACTGCCCGCTTTCCAGTCGGGAAACCTGTCGT
TGCTAGCCGTAGTTAGGCCACCACTTCAAGAACTCT
GCATAGGGAAGAAAGCGAAAGGAGCGGGCGCTAGGG
GGGTAAGCGCCACGCTTCCCGAAGGGAGAAAGGCGG
TTGTCAGGTAGCTTGCAGTGGGCTTACATGGCGATA
TTGTTGTTCTTCTAGTGTAGCCGTAGTTAGGCCACC
AACTACCTTGTTGTACTCAAGACGATAGTTACCTTA
CAGTTCCATGCTCTTGCTCTCCAACATATGGTAAAT
TGCTTGCCTGACTCCCCGTCGTGTAGCTAACTACGA
GATTTCGTTCCTCTTTTCCTTCAACTTTGCCCCGCC
AACTTGCGGCGACCGAGTTGCTCTTGCCCGGCGTCA
CCCTACGAACCCCCCGTTCAGACCGACCGCTGCGCC
TCTTTTCCTGCGTTATCCCCTGATTCTGTGGATAAC
TAATTGCTGGCCTTTTGCTCACATGTTCTTTCCTGC
ATATCTTCGAGCTTGGTAACATAAGTAAGCGCGAAG
GTCTATGACAGGAGATCCTGCCCCGGCACTTCGCCC
CAGTTCGGCCAACGCGCGGGGAGAGGCGGTTTGGTG
CAGTTGTTCTTTCCTGCGTTATCCCCTGATTCTGTG
TCTTCGCCAAGCGCGCAATTAACCCTCACTAAAGGG
CGATTACCAAATACTGTTCTTCTAGTGTAGCCGTAG
GATTACACAGCCCAGCTTGGAGCGAACGACCTACAC
GTCTTACGAGCCGGAAGCATAAAGTGTAAAGCCTGG
TCTTTAGACTGGAGAATCCCGGTCTGCAGGCCGCTC
TAATTTCTGTGCATAACCGTATTACCGCCTTTGAGT
TGCTTAACAATCCTGGCGTTTCATGCTGGTGGATGG
GTCTAGGCGCAGCGGTCGGGCTGAACGGGGGGTTCG
AACTTGCACGAACCCCCCGTTCAGCCCGACCGCTGC
TCTTACTCACCATTCACAGAAAAGCATCTTACGGAT
TGCTTCGGCAGGAGCAAGGTGAGATGACAGGAGACC
GCATCCGCTTTTTTGCACAACATGGGGGATCATGTA
TTGTAAGGCGCAGCGGTCGGGCTGAACGGGGGGTTC
CCCTATATTAATTAGTTCGCCAGTTAATAGTTTGCG
GGGTTCGAGCTGGGTAATAAGCGTTGGCCATTTAAC
GTCTAAGACCGACCTGTCCGGTGCCCTGAATGAACT
GGGTCCGACCCAGGCGTTAGGGTCAATGCGGGTCGC
TTGTTCGCCCAATAGCAGCCAGTCCCTTCCCGCTTC
AACTAGCTTGACGGGGAAAGCCGGCGAACGTGGCGA
CGATAGCTCACTCATTAGGCACCCCAGGCTTTACAC
TCTTTCCCGGCGTCGCGGCCTAGAACAGGATGTATA
TGCTCCGCTTCCTCGCTCACTGACTCGCTGCGCTCG
TGCTTGCCCCGGCACTTCGCCCAATAGCAGCCAGTC
TTGTACCGGGCGCCCCTGCGCTGACAGCCGGAACAC
TTGTAGGTGTAAACCTTAAACTGCCGTACGTATAGG
TAATTGGCGAATGGGACGCGCCCTGTAGCGGCGCAT
CGATTACCAAATACTGTTCTTCTAGTGTAGCCGTAT
TTGTAGCTCACTCATTAGGCACCCCAGGCTTTACAC
TTGTCGGCCAACGCGCGGGGAGAGGCGGGTTTTTCT
GTCTTGGCCGCTTTTCTGGATTCATCGACTGTGGCC
AGCTTGCCTGACTCCCCGTCGTGTCGATAACTACGC
TCTTTGGGGGATCATGTAACTCGCCTTGATCGTTGG
TCTTTGTAGCTTTCTTTCAGACGCGCGATGTATATA
ATATTGGGCGCCCTTCCGCTTACTCGCTCACTGACT
GGGTAAGCGCCACGCTTCCCGAAGGGCGAAAGGCGG
TCTTAGCCGCAGTAAGCATCCCGGCGCATAGGATGA
TAATAGGACTTATCAGCTTTGGTAAATTACTGGCCA
GATTAGTCGTCCGGTAAATTAAAAAGAAAACGCTTT
TCTTTTCCATCTTTATCCCCTGATTCTGTTTATAAC
GATTACGGCACCTCGACCCCAAAAAACTTGATTAGG
GCATTGACGGGGAAAGCCGGCGAACGCGTCGAGAAA
CGATAGTAGTTCGCCAGTTAATAGCTTGCGCAACGT
TAATACGGGGAAAGCCGGCGAACGTGGCGAGAAAGG
CGATTGCACGAACCCCCCGTTCCGCCCGACCGCTGC
TCTTATCCGCCTCCATCCAGTCTATTAATTGTTGCC
AACTTCCCCTGCGCCATCAGATCCTTGGCGGCAAGA
TCTTCCGCCTCCATCCAGTCTATTAATTGTTGCCGG
TAATTGCTTGCCTTTTGCTCACATGTTCTTTCCTGC
ATATTGCCTGACTCCCCGTCGTGTAGATAACTACGA
TCTTAGAGCTACCAACTCTTTTTCCGAAGGTAACTG
TTGTACATGTTCTTTCCTGCGTTATCCCCTGATTCT
GATTACACATCCCAGCGCGGAGCGAACGACCTACAC
ACGTAGCGTCGACGGAGATCCCTCGAAAATTTCCTT
CAGTACTCGTCAAGAAGGCGATAGAAGGCGATGCGC
GGCTTAACAATCCTGGCGTTTCATGCTGGTGGATGG
GGCTTCCTGCGTTATCCCCTGCTTCTGCGGATAACC
GATTACGGGGAAAGCCGGCGAACGTGGCGCGAAAGG
TGCTTCCGCAGAAACGGTGCTGACCCCGGATGAATG
GATTAGAGCGAGGTATGTAGGCGGTGCTACAGAGTT
TTGTAGGGCGCCCCAGCTGGCAATTCCGGTTCGCTT
GTCTATGCTCATCTGTCTGTCTGAACCTGTTTTTCG
CCCTTGATCCCCCATGTTGTGCAAAAAAGCGGTTAG
TCTTATCCGCCTCCATCCAGTCTATTAATTGTTGCC
TTGTTCCGGCTGGCTGGTTTATTGCTGATAAATCTG
CGATTGCGCAGCCTGAATGGCGAATGGGACGCGCCC
CAGTGGGCGCTCTTCCGCTTCCTCGCTCACTGACTC
GTCTAAGACCGACCTGTCCGGTGCCCTGAATGAACT
TCTTCGGGGGCTCCCTTTAGGGTTCCGATTTAGTGC
GTCTCGCCACTGGCAGCAGCCACTGGTAACAGGATT
GATTATGATCCCCCATGTTGTGCAAAAAAGCGGTTA
CCCTATAGGTGTAAACCTTAAACTGCCGTACGTATA
GGGTAAGGCCGCCTGATGCGGTATTTTCTCCTTACG
TCTTTGGCGAATGGGACGCGCCCTGTAGCGGCGCAT
GTCTAGCTAGACTGGGCGGTTTTATGGACAGCAAGC
TCTTTCCTGCGTTATCCCCTGATTCTGTGGATAACC
CCCTTTGGGAACCGGAGCTGAATGAAGCCATACCAA
TAATCGCCACTGGCAGCAGCCACTTGTAACAGGATT
CCCTTGTTCTTTCCTGCGTTATCCCCTGATTCTGTG
GTCTCGGGGATGAAAGCTGGCGCATGATGACCACCG
GATTACTTCAAGAACTCTGTAGCACCGCCTACATAC
CGATTGCGCAGCCTGAATGCCGAATGGGACGCGCCC
TTGTATCTCACTCATTATGCACCCCAGGCTTTACAC
CCCTTCAGTGAGGCACCTATCTCAGCGATCTGTCTA
TGGTTCGAGCTGGGTAATAAGCGATGGCAATTTAAC
CCCTAGCGATCTGTCTATTTCGTTCATCCATAGTTG
GCATTGCTGATAAATCTGGAGCCGGTGAGCGTGGGT
TCTTAGCCTCAGTAAGCCTCCCGGCGCATAGGATTA
CGATTACCAAATACTGTTCTTCTCGTGTAGCCGTAG
TCTTACAGGATGTATATATCTGACACGTGCCTGGAG
TTGTTGGGGGATCATGTAACTCGCCTTGATCGTTGG
TGCTACGGTTATCCACAGAATCAGGGGATAACGCAG
CCCTACTCGTCAAGAAGGCGATAGAAGGCGATGCGC
TAATACGTTGAAATCCCTCGAACGTGTCCATAAAGG
CAGTTGCGGCCAACTTACTTCTGACAACGATCGGAG
GTGTCCATGTTCTTTCCTGCGTTATCCCCTGATTCT
GTCTAGCTTGCAGTGGGCTTACATGGCGATAGCTAG
CAGTAGACCGACCTGCCCGGTGCCCTGAATGAACTG
TAATAACGACAGTGACTTCCCGCGCCTAGAGATAAC
TCTTCCGCCTCCATCCATTCTATTAATTGTTTCCGG
TCTTTGGCGAATGGGACGCGCCCTGTAGCGGCGCAT
ATATTGGGCGCCCTTCCTCTTACTCGCTCACTGACT
GCATAAGAGGCCCGCACCGATCGCCCTTCCCAACAG
TGCTACTCGTCAAGAAGGCGATAGAAGGCGATGCGC
TGCTTCTTGATCAGAGCTTGATCCCCTGCGCCATCA
ACGTATCCGCCTCCATCCAGTCTATTAATTGTTGCC
CGATTGTTCTTCTAGTGTAGCCGTGGTTAGGCCACC
GGGTTGCCCGGTGGGTGCAGACCAGAAACAGCACCT
GATTTCGTGCGCTCTCCTGTTCCGACCCTGCCGCTT
CGATAGCTCACTCATTAGGCACCCCAGGCTTTACAC
ATATTTGCCGGATCAAGAGCTACCAACTCTTTTTCC
CCCTACCGGCTTCCATCCGAGTACGTGCTCGCTCGC
TCTTTGCGTTGCGCTCACTGCCCGCTTTCCAGTCGG
GCATTCCGCGCACGACTCGCGCCGGCCGGGAGAATT
GCATAGTCCAACCCGGTAAGACACGACTTATCGCCA
CAGTTCCCGTGAACTTTACCCGGTGGTGCATATCGG
GATTAGCGCAGATACCAAATACTGTTCTTCTAGTGT
GGCTTCCGCAGAAACGGTGCTGCCCCCGGATGAACT
AACTTCCGCGCAGGACCCGCGCCGGCCGGGCAAATT
GCATTCCGCCTCCATCCAGTCTATTAATTGTTGCCG
CCCTATAGGTGTAAACCTTCAACTGCCGTACTTATA
TCTTTGCACAACATGGGGGATCATGTAACTCGCCTT
GATTTCGTGCGCTCTCCTGTTCCGACCCTACCGCTT
TTGTTCCGCCTCCATCCAGTCTATTAATTGTTGCCG
AATAGATAAGCGATCGCAGTAGGAACGGTTTCCGCC
GTCTTCCGGCTCGTATGTTGTGTGGAATTGTGAGCG
GTCTCTCCACTTTCAGCAGCCACTGTTAACAGTATT
GTCTTCTTTCCTGCGTTATCCCCTGATTCTGTGGAT
CCCTCAGCGATCTGTCTATTTCGTTCATCCATAGTT
CGCTTCCGCAGAAACGGTGCTGACCCCGGCTGACAG
TGCTTACTGTTCTTCTAGTGTAGCCGTAGTTAGGCC
GGGTTGCGGCCCTAATCCGAGCCAGTTTACCCGCTC
CAGTTCCACAAACAGACGATAACGGCTCTCTCTTTT
TTGTTGGGCGCTCTTCCGCTTCCTCGCTCACTGACT
TCTTACAGGATGTATATATCTGACACGTGCCTGGAG
CCCTATCTATCTTTCTATTTCGTTCATCCATATTTC
TCTTTCCTTCGTTATCCCCTGATTCTGTGTATAACC
TCTTTGGCCTTTTGCTCACATGTTCTTTCCTGCGTT
CAGTAGAACGCCCCGGCCGGGGCCTTGAATGACCTG
TGCTAAGCTCTGATCAAGAGACAGGATGAGGATCGT
TCTTTAGACTGGAGAATCCCGGTCTGCAGGCCGCTC
TCTTACAGGATGTATATATCTGACACGTGCCTGGAG
TCTTTGGCGAATGGGACGCGCCCTTTATCGTCTCAT
CGATTCCCTCGTGCGCTCTCCTGTTCCGACCCTGCC
TAATTACGGTTGGAAATGGAATCTCAAGGGAAGTCT
GCATCGGCCAACGCGCGGGGAGAGGCGGGGTGTGGG
CGATAGTAGTTCGCCAGTTAATAGTTTGCGCACCGT
GCATAGCGGAAAGCGTTTTCTTTTTAATTTACCGGA
TCTTTGACGGGGAAAGCCGGCGAACGTGGCGAGAAA
TTGTAAGGAGAAAATACCGCATCAGGAAATTGTAAG
GCATTGCGCGGAGTTTTTATCTAGCTGCCAGGCGTT
TTGTTGCGCTGCGAATCGGGAGCGGCGATACCGTAA
GGGTTACCTGTTCCGTCATAGCGATAACGAGCTCCT
TCTAGAAGATCGGAAGTCGTATGCCGTCTTCTGCTT
CAGTAGCCGGAAGCATAAAGTGTAAAGCCTGGGGTG
GATTTGGTCTGACAGTTACCAATGCTTAATCAGTGA
GTCTTCTCAACAGCGGTAAGATCCTTGAGAGTTTTC
GTGTTGGGGGATCATGTAACTCGCCTTGATCGTTGG
TGCTTCCACAAACAGACGATAACGGCTCTCTCTTTT
GGGTAGGTAAACAGTTGATTGAACTGCCTGAACTAC
GCATTGCAGCACATCCCCCTTTCGCCAGCTGGCGTA
TCTTTTCTTTTCGCTCACTGCCCGCTTTCCATTCTG
GTCTTTGGGCGCTCTTCCGCTTCCTCGCTCACTGAC
AACTTCGAGCTTGGTAACATAAGTAAGCGCGAAGTG
GATTTTCCTGCGTTATCCCCTGATTCTGTGGATAAC
CAGTAGGCGCAGCGGTCGGGCTGAACGGGGGGTTCG
TGCTATGGCCGCTTTTCTGGATTCATCGACTGTGGC
GGCTACGGTTATCCACAGAATCAGGGGATAACGCCG
GATTTCGTTCTCTCTCCTTTTCCGACCCTTCCCCTT
TGCTTCTTGATCAGCGCTTGATCACCTGCGCCATCA
ATATTGTTCTTCTAGTGTAGCCGTAGTTAGGCCACC
CAGTTCCACAAACATACTATAACGGCTCTCTCTTTT
CGATAGGGAAGAAAGCGAAAGGAGCGGGCGCTAGGG
GGGTTGCGGCCCTAATCCGAGCCAGTTTACCCGCTC
TCTTTGCTGGCCTTTTGCTCACATGTTCTTTCCTGC
TCTTTGCACAACATGGGTGATCATGTAACTCGCCTT
TCTTTGTTCTTCTAGTGTAGCCGTAGTTAGGCCACC
ACGTTAGCAGAGCGAGTTATGTAGGCGGTGCTACAG
TCTTAGACTGGAGAATCCCGGTCTGCAGGCCGCTCA
GTCTTCCGGCTCGTATGTTGTGTGGCCTTGTGAGCG
GATTAGTGGAGTGCTTTTACCAGTTGAGCGGAAAGC
GGGTTGCCCGGTGGGTGAAGACCCGCAACAGCACCT
TCTTTTGCCTTTTTCTCACATGTTCTTTCCTGCGCT
GTCTACAGCCGGAACACGGCGGCATCAGAGCAGCCG
GATTAGCTTGACGGGGAAAGCCGGCGAACGTGGCGA
TCTAGAAGATCGGAAGGCGTATGCCGTCTTCTGCTT
GTCTAGCGCAGATACCAAATACTGTTCTTCTAGTGT
AACTAGCTTTTGTTCCCTTTAGTGAGGGTTAATTGC
GATTCGCCGCAGCCGAACGACCGAGCGCCGCGAGTC
TTGTAAGGAGAAAATACCGCATCAGGAACTTGTAAG
GATTTGCGCAGCCTGAATGGCGAATGGGACGCGCCC
TCTTAACAGGATGTATATATCTGACACGTGCCTGGA
TCTTTATACTGCATAATCCCTGTCCTCAGTTCTCCA
TTGTTGTTCTTCTAGTGTAGCCGTAGTTAGGCCCCC
AACTAGGGTTTTCCCAGTCACGACGTTGTAAAACGA
GATTTCGGCCCTTCCGGCTGGCTGGTTTATTGCTGA
CGCTTACTGTTCTTCTAGTGTAGCCGTCGTTAGGCC
CAGTCCACCGCTACCAGCGGTGGTTTGTTTGCCCGA
TCTTTTCCTTCAAATTTGCCCGGCCGGCGCGGGTCC
TCTTTGGAGAATCCCGGTCTGCAGGCCGCTCAATTG
GATTTGAGCCAGACTTCCCTTGAGATTCCATTTCCA
CGATTCCCTCGTGCGCTCTCCTGTTCCGACCCTGAC
TCTTACCTCTGACTTGAGCGTCGATTTTTGTGATGC
AACTACCAAATACTGTTCTTCTAGTGTAGCCGTAGT
TAATCGCCATCGCGAGTACAATAACTTCGAGCTTGG
TGCTAAGCTCTGATCAAGAGACAGGATGAGGATCGT
GATTTCGGAAAAAGAGTTGGTAGCTCTTGATCCGGC
CCCTTCGCCCCGGCGTGTCCATAATATCACTCTGTA
TGCTATAGGTGTAAACCTTAAACTGCCGTACGTATA
CAGTAGTGTATGCGGCGACCGAGTTGCTCTTGCCCG
CCCTTCCCTCGTGCGCTCTCCTGTTCCGACCCTGCC
AACTTCTTTCCTGCGTTATCCCCTGATTCTGTGGAT
CATAAGGTAGCTTGCAGTGGTCTTACATGGCGATAG
GATTTGCCGGGAAGCTAGAGTAAGTAGTTCGCCAGT
CAGTATGCGCATCTGTCTGGCTGAACTTTTTGTTCG
AACTTGAGTCCAACCCGGTAAGACACGACTTATCGC
GGCTTCCACAAACAGATGATAACGGCTCTCTCTTTT
AACTAGCCGGCGAACGTGGCGAGAAAGGAAGGGAAG
CAGTACTCGTCAAGAAGGCGATAGAAGGCGATGCGC
GATTTCGCCACTGGCAGCAGCCACTGGTAACAGGAT
TGCTAGCGTGGGTCTCGCGGTATCATTGCAGCACTG
TCTTAACAGGATGTATATATCTGACACGTGCCTGGA
TGCTAGGCTGCGCAACTGTTGGGAAGGGCGATCGGT
TCTTAGGTACGCTCCCTGGTGGTGGGCTGGTTCGAC
GATTTGTGGATAACCGTATTACCGCCTTTGAGTGAG
AACTTCCCCACTTCGCGCTTACTTATGTTACCAAGC
GGGTAACCGCCCAGTCTAGCTATCGCCATGTAAGCC
TCTTAGAAGATCGGAAGTCGTATGCCGTCTTCTGCT
TAATTGCAGGGCCGCGAGGCGCCTCGGCGAAGTGGC
GATTAGCACGGTCGAACCAGCCCACCACCAGGGAGC
GATTTACCAATGCTTAATCAGTGAGGCAACTATCTC
TGCTTGCCTGACTCCCCGTCGTGTAGATAACTACGA
CAGTTCAGGTCGCGCAGACGCTGGCGGATAAACGCC
TGCTAGGCTGCGCAACTGTTGGGAAGGGCGATCGGT
TCTTCGGGAAGCGTGGCGCTTTCTCATAGCTCACGC
CCCTCAGGACATAGCGTTGGCTACCCGTGATATTGC
TCTTACCTCTGACTTTATCTTCGATTTTTTTTATTC
GCATAACCCCCCGTTCAGCCCGACCGCTGCGCCTTA
GATTTCGTAAAAATATTTGGTAGCTCTTGATCCTGC
TCTTACAGGATGTATATATCTGACACGTGCCTGGCG
CCCTAGAATCAGGGGATAACGCAGGAAAGAACATGT
TAATACTCCCCGTCGTGTAGATAACTACGATACGGG
TCTTAGAACAGGATGTATATATCTGACACGTGCCTG
GATTTGGCCGTCGTTTTACAAAGTCGTGACTGGGAA
AACTAGGCCCGCACCGATCGCCCTTCCCAACAGTTG
CCCTAACCTTAAACTGCCGTACGTATAGGCTGCGCA
TCTTACAGGATGTATATATCTGACACGTGCCTGGAG
GCATTCCCATTCGCCATTCAGGCTGCGCCACTGTTG
GCATACCGATCGCCCTTCCCAACAGTTGCGCAGCCT
TTGTACCGGGTTGGACTCAAGACGATAGTTACCGGA
CAGTACTCGTCAAGAAGGCGACAGAAGGCGATGCGC
CCCTTCGGCAAGCAGGCATCGCCATGGGTCACGACG
CAGTAACGGCTCTCTCTTTTATAGGTGTAAACCTTA
CAGTAGCGCAAAGAGAAAGCAGGTAGCTTGCAGTGG
CCCTCGGCACTTCGCCCAATAGCAGCCAGTCCCTTC
TGCTTGCGCCATCAGATCCTTGGCGGCAAGAAAGCC
CCCTTGCCCCGGCACTTCGCCCAATAGCAGCCAGTC
TTGTAGCAGGCATCGCCATGGGTCACGACGAGACCC
GATTACGCTCGTCGTTTGGTATGGCTTCATTCAGCT
CGATTAGGCGCGGGAAGGCACTGTCGGTCATCCTAT
GATTTAGCGGTCACGCTGCGCGTAACCACCACACCC
CAGTAGCGTTGGCTACCCGTGATATTGCTGAAGAGC
GGCTCGCCTTGATCGTTGGGAACCGGAGCTGAATGC
TAATAGGCCCGCACCGATCGCCCTTCCCAACAGTTG
GCATAGGGACAGTAATATACGGTTGGAAATGGAATC
CAGTAGATGGATTGCACGCAGGTTCTCCGGCCGCTT
TTGTAGCACATCCCCCTTTCGCCAGCTGGCGTAATA
TCTTATGTACGCTCCCTGGTGGTGGTCTGGTTCGAC
CGCTATAGGTGTAACCCTTAAACTGCCGTACGTATA
TGCTTCACTCTGTACATCCACAAACAGACGATAACG
GATTAAGGCGCAGCGGTCGGGCTGAACGGGGGGTTC
TGCTTGCCGGGAAGCTAGAGTAAGTAGTTCGCCAGT
AACTAAGCCGGCGAACGTGGCGAGAAAGGAAGGGAA
CGATAGTTGCAGGACCACTTCTGCGCTCGGCCCTTC
TGCTAGCGTGGGTCTCGCGGTATCATTGCAGCACTG
ATTTACCAACCCCCACCACACACACTAACACCTGAG
CAGTTCAGTTCTCTCAGACGCTGGCGGATAAACGCC
GTCTTGCCCTGAATGAACTGCAAGACGAGGCAGCGC
GTCTTCGCCTTGCAGCACATCCCCCTTTCGCCAGCT
TCTTTCCCTCGTGCGCTCTCCTGTTCCGACCCTGCC
GGGTAACCGCCCAGTCTAGCTATCGCCCTGTAAGCC
ATATATGCTCGTCAGGGGGGCGGAGCCTATGGAAAA
AACTATCGGCAAAATCCCTTATAAATCAAAAGAATA
TCTTCGGTCACGCTGCGCGTAACCACCACACCCGCC
TTGTAGGCCCGCACCGATCGCCCTTCCCAACAGTTG
AACTAGGCCGCGTTGCTGGCGTTTTTCCACAGTCTC
TCTTAACGGGGGGTTCGTGCACACAGCCCAGCTTGG
GCATAACCCCCCTTTCATCCCGACCGCTTCGCCTTA
TCTTAGCCGGCGAACGTGGCGAGAAAGGAAGGGAAG
AACTATTCCCGCACCTATCGCCCTTCCCAAAACTTG
TCTTAGCAGAGGACTTATCAGCTTTGGTAAATTACT
CAGTAGGCGGATAAAGTTGCAGGACCACTTCTGCGC
TCTTACATGATGTATATATCTGACACGTGCCTTTAG
GATTTCCCAACAGTTGCGCAGCCTGAATGGCGAATG
CAGTTGGCCGCTTTTCTGGATTCATCGACTGTGGCC
TAATTGAACGACAGTGACTTCCCGCGCCTAGCGATA
TCTTTGGAAAAACGCCAGCAACGCGGCCTTTTTACG
TTGTACCGCATCAGGAAATTGTAAGCGTTAATAATT
CAGTTGCTCACATGTTCTTTCCTGCGTTCTCCCCTG
CCCTAGGGCACCGGACAGGTCGGTCTTGACAAAAAG
GATTTGTGAGTTAGCTCACTCATTAGGCACCCCAGG
GGCTAGGCTGCGCACCTTGTGGGCCGGGCGATCGGG
GTCTTCGGCTGCTCTGATGCCGCCGTGTCACGGCTC
TCTTAGACTGGAGAATCCCGGTCTGCAGGCCGCTCA
CCCTTGGAAAATGGCCGCTTTTCTGGATTCATCGAC
TAATTGGGACGCGCCCTGTAGCGGCGCATTAAGCGC
ATATTCCCTCGTGCGCTCTCCTGTTCCGACCCTGCC
TCTTAACGCCATCGCGAGTACAATAACTTCGAGCTT
GATTCCTTGCAGCACATCCCCCTTTCGCCAGCTGGC
TGCTTGCCGGGAAGCTAGCGTCAGTAGTTCGCCAGT
GTTTCTGTAGCAATGGCAACAACGTTGCGCAAACTA
CCCTTACGGGGTCTGACGCTCAGTGGAACGAAAACT
TGCTTCCCTCGTGCGCTCTCCTGTTCCGACCCTGCC
GCATCCAGTCGGGAAACCTGTCGTGCCAGCTGCATT
CCCTAGCGCAGGGGCGCCCGGTTCTTTTTGTCAAGA
GATTTGGCTTCAGCAGAGCGCAGATACCAAATACTG
TCTTTCCTTCAAAGTTGCCCGGCCGGCGCGGGTCCT
TGCTTCCCAACCTTACCAGAGGGCGCCCCAGCTGGC
GGGTTTAAACATTTAAATTTTCAGATCCTGCTGATG
GATTTCCGCGCAGGACCCGCGCCGGCCCGGCAAATT
AACTAACGCTTACAATTTAGGTGGCACTTTTCGGGG
GTCTTGATCAGAGCTTGATCCCCTGCGCCATCAGAT
GCATTCGACCGTGCTTGCTGCTCAAGCATGCAGCAG
TGCTCCACAAACAGACGATAACGGCTCTCTCTTTTA
GTCTTGCCGCCGTGTTCCGGCTGTCAGCCCCGGGGC
TCTTTCGACGCTCAAGTCAGAGGTGGCGAAACCCGA
CGATCGTTGCAGGACCACTTCTGCGCTCGTCCCTTC
TTGTTCCACAAACAGACGATAACGGCTCTCTCTTTT
GGCTATGCGGTGTGAAATACCGCCAAGATGCGTACG
TCTTAACGTGGGGTTCTTGCACACAGCCCATCTTGG
GGGTAGGACCACTTCTGCGCTCGGCCCTTCCGGCTG
TCTTACGCTCAAGTCAGAGGTGGCGAAACCCGACAG
GTCTTCGGCTGCTCTGCTGCCGCCGTGTCCTGGACG
GATTAGCGGTCACGCTGCGCGTAACCACCACACCCG
GCATACGGGGAAAGCCGGCGAACGTGGCGAGAAAGG
GTCTAGCTCCCTCGTGCGCTCTCCTGTTCCGACCCT
CCCTTACGGGGTCTGACGCTCAGTGGAACGAAAACT
GCATACGGGGAAAGCCGGCGAACGTGGCGAGAAAGG
TTGTCGCAGGGGCGCCCGGTTCTTTTTGCCAAGACC
TTGTTGCATTAATGAATCGGCCAACGCGCGGGGAGA
GATTAGCCTGAATGGCGAATGGGACGCGCCCTGTAG
TCTTACAGGATGTATATATCTGACACGTGCCTGGAG
GATTTACCGGGTTGGACTCAAGACGATAGTTACCGG
TTGTACCGGGCGCCCCTGCGCTGACAGCCGGAACAC
CCCTTGCCGAATATCATGGTGGAAAATGGCCGCTTT
TAATTGGTACGCGCCCTTTAGCGGCGCATTAACCAC
CGCTTCCCTCGTGCGCTCTCCTGTGCCGACCTTTCG
AACTTGCCCGCTTTCCAGTCGGGAAACCTGTCGTGC
CCCTTGGCAATTCCGGTTCGCTTGCTGTCCATCAAA
CCCCAGGCGGATAAAGTTGCAGGACCACTTCTGCGC
CCCTTACGGGGTCTGACGCTCAGTGGAACGAACACT
TGCTAACTCGCCTTGATCGTTGGGAACCGGAGCTGA
CGATTGCTTCCGGCTCGTATGTTGTGTGGAATTGTG
GTCTTAGACTGGGCGGTTTTATGGACAGCAAGCGAA
AACTAGCTTGACGGGGAAAGCCGGCGAACGTGGCGA
TACTTGTGAGTTAGCTAACTCATTAGGCACCCCCGG
TCTTACTGGAGAATCCCGGTCTGCAGGCCGCTCAAT
TAATCCGCCGCGCTTAATGCGCCGCTACAGGGCGCG
CAGTTAGCGTTGGCTACCCGTGATATTGCTGAAGAG
GATTAGAATCAGGGGATAACGCAGGAAAGAACATGT
GTTTCTGCAGCAATGGCAACAACGTTTCGCAAACTA
CAGTAGCCTGGGGTGCCTAATGAGTGAGCTAACTCA
GTCTTGATCAAGAGACAGGATGAGGATCGTTTCGCA
GATTTCCGAAGGTAACTGGCTTCAGCAGAGCGCAGA
TGCTTCCCAACCTTACCAGAGGGCGCCCCAGCTGGC
TCTTTCGACTCTCAATTCAGAGGTGGCGAAACCCGA
GATTTCGGAAAAAGAGTTGGTAGCTCTTGATCCGGC
TCTTTCCGAAGGTAACTGGCTTCAGCAGAGCGCAGA
GGGTAGGACCACTTCTGCGCTCGGCACTTCCGGCTG
TCTTCCCGGCGTCGCGGCCTAGAACAGGATGTATAT
TTGTTCCACAAACAGACGATAACGGCTCTCTCTTTT
TGCTCCACAAACAGACGATAACGGCTCTCTCTTTTA
AACTAGTCACGACGTTGTAAAACGACGGCCAGTGAG
GCATACGGGGACAGCCGGCGAACGCGGCGAGAAAGG
CGATTGAGATCGGAAGGCGTATGCCGGCTTCTGCTT
GCATTCGACCGTTCTTTCTGCTCAAGCATTTAGCAG
CGATTGGGGCGGACCGGACTCCGACGGCCACCGGCC
GGGTACGTCGAAAACCCGAAACTGTGGAGCGCCGAA
TCTTACAGGATGTATATATCTGACACGTTCCTGGAG
TCTTTCCTTCAAATTTGCCCGGCCGGCGCGGGTCCT
CGATAGCGGAAAGCGTTTTCTTTTTAATTTACCGGA
GGGTTTAAACATTTAAATTTTCAGATCCTGCTGATG
GTCTAGTTCACGGGAGACTTTATCTGACAGCAGACG
GATTAAGCACGGTCGAACCAGCCCACCACCAGGGAG
TAATAGCCTGAATGGCGAATGGGACGCGCCCTGTAG
CCCTTTCAAAACAGAAATGACTAAAGCACTGGTTGA
TAATACCAATGCTTAATCAGTGAGGCACCTATCTCA
GTCTATCAAGCGTATGCAGCCGCCGCATTGCATCAG
ATATTGGCCTTTTGCTCACATGTTCTTTCCTGCGTT
TCTTTCCGCCTCCATCCAGTCTATTAATTGTTGCCG
CAGTTAGAGTTGGCCACCCGTGCCCTTGATGAAGCG
TTGTTTCATTAATTAATCGGCCAACCCGCGTGTAGA
CAGTAGCGACCAACAATCTGGCTGGTTTTTGGCACC
TTTTGGCCGCTTTTCTGGATTCATCGACTGTGGCCG
TCTTTCTTCACCGGTCTCTAGAGCGGCCGCCACCGC
GATTACGTTGCGCAAACTATTAACTGGCGAACTACT
CAGTAAGCGGGAAGGGACTGGCTGCTATTGGGCGCA
GATTATGGCGAATGGGACGCGCCCTGTAGCGGCGCA
GATTCGCCTTGATCGTTGGGAACCGGAGCTGAATGA
GGGTTCGCCTTGATCGTTGGGAACCGGAGCTGAATG
TGCTCTCCCTCGTGCGCTCTCCTGTTCCGACCCTGC
CCCTTGTGAGTTAGCTCACTCATTAGGCACCCCAGG
GCATACCGCTGCGCCTTATCCGGTAACTATCGTCTT
GCATTCGCCCTTCCCACGAGTTGCGCAGCCTGAATG
GATTTCGGGAAGCGTGGCGCTTTCTCATAGCTCACG
GTCTTGTGAGCGGATAACAATTTCACACAGGAAACA
TCTTACAGGATGTATATATCTGACACGTGCCTGGAG
AACTAGCAGAGGACTTATCAGCTTTGGTAAATTACT
AACTAGGCCCGCACCGATCGCCCTTCCCAACAGTTG
GATTTGGCGAGAAAGGAAGGGAAGAAAGCGAAAGGA
TAATTTAAGATCGGAAGTCGTATGCCGCCTTCTGCT
GATTATCAGATCGGAAGTCGTATGCCGTCTTCTGCT
TGCTAACTCGCCTTGATCGTTGGGAACCGGAGCTGA
GCATATCCCCTGATTCTGTGGATAACCGTATTACCG
GATTATAATCAGTGTATCACGCAGGAAAGAACATTT
AACTGCGCAGCCTGAATGGCGAATGGGACGCGCCCT
TTGTAGGAAGCGGAAGAGCGCCCAATACGCAAACCG
TCTTTCCGAAGGTAACTTGCTTCAGCAGATCGCAGA
TCTTTGAAGAATCCCGGTCTGCAGGCCGCTCAATTG
CAGTACCATCCGTCGCCCCGGCGTGTCAATAATATC
GTCTTCGCTGCGCTCGGTCGTTCGGCTGCGGCGAGC
TCTTAGCCTGAATGGCGAATGGGACGCGCCCTGTAG
CAGTTCCCCTGCGCCATCAGATCCTTGGCGGCAAGA
CGCTTCGGTCTTGACAAAAAGAACCGGGCGCCCCTG
GATTAGCGCAGATACCAAATACTGTTCTTCTAGTGT
GTCTTCCCCAGAACATCAGGTTAATGGCGTTTTTGA
CCCTCGACCACCGTAGCGAAGTTGCTGGCAGCGTTA
TGCTTGGGAAAACCCTGGCGTTACCCAACTTAATCG
CCCTAGGCGGTTTGCGTATTGGGCGCTCTTCCGCTT
TCTTAACAGGATGTATATATCTGACACGTGCCTGGA
CCCTACCGACCTGTCCGGTGCCCTGAATGAACTGCA
GTCTTACATCCACAAACAGACGATAACGGCTCTCTC
ACGTACCGCCTACATACCTCGCTCTGCTAATCCTGT
TTGTACAGCAAGCGAACCGGAATTGCCAGCTGGGGC
TCTTACTGGAGAATCCCGGTCTGCAGGCCGCTCAAT
TTTTGGCCTCTTTTCTTTATTCATCGACTTTTGCCG
ATATACTTCCCGCGCCTAGATATGCGGTGTGAAATA
GATTACGACCTAAAAATTAAACAAAAATCATAGGCG
GATTAGGCGCAGCGGTCGGGCTGAACGGGGGGTTCG
GATTAGTGATTTTTTCTCTGAAACGACCTAAAAATT
TTGCTGGCCGGCTGGGTGTGGCGGACCGCTATCAGG
CCCTCCGCTTCCTCGCTCACTGACTCGCTGCGCTCG
CAGTAAGTGCCGGGGCAGGATCTCCTGTCATCTCCC
AACTTTGGGAACCGGAGCTGAATGAAGCCATACCAA
CAGTTGCACCACCGGGTAAAGTTCACGGGAGACTTT
AACTTACCATATGTTGGCGAGCAAGAGCATGGATCC
TCTTACGGGTGGGTCCGACGGAAGCCACTTCGCCGA
AACTTCGCCACGTTCGCCGGCTTTCCCCGTCAAGCT
GCATTCTCCCTTCCCAACAGTTGCGCAGCCTTAATG
AACTAGTTTTCGCCCCGAAGAACGTTTTCCAATGAT
GATTAGCCGGCGAACGTGGCGAGAAAGGCAGGGAAG
GGGTTGACATTAACCTATAAAAATAGGCGTATCACG
GTCTCGCCAGCTGGCGAAAGGGGGATGTGCTGCAAG
CGATTGGCGAAACCCGACAGGACTATAAAGATACCA
GATTACTCCCCGTCGTGTAGATAACTACGATACGGG
TTGTAGAGCGCCCAATACGCAAACCGCCTCTCCCCG
GTCTTGGGCGAAGTGCCGGGGCAGGATCTCCTGTCA
GCATTCCGGTAACTATCGTCTTGAGTCCAACCCGGT
GGGTTGATCGTTGGGAACCGGAGCTGAATGAAGCCA
GATTATGGCGAATGGGACGCGCCCTGTAGCGGCGCA
TTGTAGTAATCTTAAGATCGCCCAATACTCAAACCG
TATTTGGCGAGAAAGGAAGGGAAGAAAGCGAACGGA
CAGCCGCGACCCACTATCTGGCGGGTTATTGGCC.C
TGCTTGCGCTGACAGCCGGAACACGGCGGCATCAGA
GATTTGGCCTTTTGCTGGCCTTTTGCTCACATGTTC
CGCTCTCCCTCGTGCGCTCTCCTGTCCCGACCCTGC
CCCTAGGCAGCGCGGCTATCGTGGCTGGCCACGACG
ACGTACGGTTATCCACAGAATCAGGGGATAACGCAG
CGATTGTGATGCTCGTCAGGGGGGCGGAGCCTATGG
GATTACCGGACGACTGCTGAACGAGAATTGCATTGC
ATATACCAAAGCTGATAAGTCCTCTGCTAATCCCGG
CCCTTGTGAGTTAGCTCACTCATTAGGCACCCCAGG
CCCTTTCGGAAAAAGAGTTGGTAGCTCTTGATCCGG
CCCTTCTAAAGTATATATGAGTAAACTTGGTCTGAC
AACTCGGGGAAAGCCGGCGAACGTGGCGAGAAAGGA
TTGTTGCACAACATGGGGGATCATGTAACTCGCCTT
GTCTTGTCGTGCCAGCTGCATTAATGAATCGGCCAA
GTCTCGGGGATGAAAGCTGGCGCATGATGACCACCG
TTGTTAGGTGTAAACCTTAAACTGCCGTACGTATAG
GATTAGCGCAGATACCAAATACTGTGCTTCTAGTGT
TCTTAACAGGATGTATATATCTGCCACGTGCCTGGA
GATTTCAGCAGTCGTCCGGTAAATTAAAAAGAAAAC
TAATAGGATGAACGACAGTGACTTCCCGCGCCTAGA
TTGTACAGGAGATCCTGCCCCGGCACTTCGCCCAAT
GGGTTGGGGTTTTTGCCGTCAATGACAGAATACATT
CCCTTGCGCTCGGCCCTTCCGGCTGGCTGGTTTATT
GATTACAAAAATTCTAGGCGCGGGAAGTCACTGTCG
GCATTGCAGATCGGAAGTCGTATGCCGTCTTCTTCT
AACTACGCCAAGCGCGCAATTAACCCTCACTAAAGG
TGCTTGCGCTGACAGCCGGCACACGGCGGCATCCCA
ACGTTAGCAGCCAGTCCCTTCCCGCTTCAGTGACAA
TTGTAGAGCTCCCAATACTCAAACCGCCTCTCCCCG
TGCTTGCGCTGACAGCCGGCACACGGCGGCATCAGA
GATTAGCGGAAAGCGTTTTCTTTTTAATTTACCGGA
TGCTTGGAATTGTGAGCGGATAACAATTTCACACAG
AACTTCGTCTTGAGTCCAACCCGGTAAGACACGACT
CCCTTCCCCTGATTCTGTGGATAACCGTATTACCGC
CCCTTGCTGATAAATCTGGAGCCGGTGAGCGTGGGT
TTGTTGGGTGTGGCGGACCGCTATCAGGACCTAGCG
CCCTAGTGCTCATCATTGGAAAACGTTCTTCGGGGC
CCCTTCGCCAGCTGGCGTAATAGCGAAGAGGCCCGC
GGGTACCTAAAATGCCGTTTCTTTTCTCGTATCCCC
GGGTTGGCACCATGCCGTGGGTTTCAATATTGGCTT
CCCTATTCCCCAGAACATCAGGTTAATGGCGTTTTT
TCTTTCCGCTCACAATTCCACACAACATACGAGCCG
TTACTCGCCTTGATCGTTGGGAACCGGAGCTGAATG
CAGTTAGCAACTTCAAACCTTCTCAGAATCCTCATA
TCTTTAGTGAGGGTTAATTGCGCGCTTGGCGTAATC
TCTTACTGGAGAATCCCGGTCTGCAGGCCGCTCAAT
TCTTTCCTGCGTTATCCCCTGATTCTGTGGATAACC
CCCTATCGGCCAACGCGCGGGGAGAGGCGGGTTTTG
CGGTTGACATTAACCTATAAAAATAGGCGTATCATG
GATTCGCTCAAGTCAGAGGTGGCGAAACCCGACAGG
GCATTGTAGCACCGCCTACATACCTCGCTCTGCTAA
GATTACCGGACGACTGCTGAACGAGAATTGCATTGC
TCTTACAGGATGTATATATCTGACACGTGCCTGGAG
GGGGTGGGGCTTTTAACGTCAATGACAGAGTCGACT
TCTTACAGGATGTATATATCTGACACGTGCCTGGAG
GTCTTCTCCCTTCGGGAAGCGTGGCGCTTTCTCATA
TGCTTGGCGTTACCCAACTTAATCGCCTTGCAGCAC
CGATTGTGATGCTCGTCAGGGGGGCGGAGCCTATGG
AACTCTGTTAAATCCGTCGAACGTGGCTAGAAAGTA
CCCTACTATACAGATACCAGGCGTTTCCCCCTGGAA
GCATACGGGGAAAGCCGGCGAACGTGGCGAGAAAGG
CCCTTGCCGGGAAGCTAGAGTAAGTAGTTCGCCAGT
CCCTAGAACAGTATTTGGTATCTGCGCTCTGCTGAA
GCATTGCAGATCGGAAGGCGTATGCCGTCTTCTGCT
CCCTAGGGCGCCCCAGCTGGCAATTCCGGTTCGCTT
CAGTAGCTGATACCGCTCGCCGCAGCCGAACGACCG
TCTTAGCACTCCACTAGGAATGGCCAGGCGGTAGTA
GATTAGGTGGCGAAACCCGACAGGACTATAAAGATA
GATTTGGGAACCGGAGCTGAATGAAGCCATACCAAA
GCATACAGCCCAGCTTCGAGCGAACGACCTACACCG
GTCTTCCTGCGTTATCCCCTGATTCTGTGGATAACC
GCATTTCATATCTGAATTCGTATGCCTTCTTCTTCT
GATTACAAAAATTCTAGTCGCGGGAAGTCACTGTCG
TCTTACTGGAGAATCCCGGTCTGCAGGCCGCTCAAT
CAGTTAGCAGCCAGTCCCTTCCCGCTTCAGTGACAA
GTCTACTCGTCAAGAAGGCGATAGAAGGCGATGCGC
TCTTTCCCGGCGTCGCGGCCTAGAACAGGATGTATA
ACGTTAGCAGCCAGTCCCTTCCCGCTTCAGTGACAA
TTGTAGCTAGAGTAAGTAGTTCGCCAGTTAATAGTT
TCTTAGGCGTTTCCCCCTGGAAGCTCCCTCGTGCGC
CCCTACACCGAACTGAGATACCTACAGCGTGAGCTA
CAGTTCATCTCACCTTGCTCCTGCCGAGAAAGTATC
GATTACGCTCCCTGGTGGTGGGCTGGTTCGACCGTG
GCATTCGTTCCACTGAGCGTCAGACCCCGTAGAAAA
GATTTGAGCGTGGGTCTCGCGGTATCATTGCAGCAC
TTGTACTCGTCAAGAAGGCGATAGAAGGCGATGCGC
GATTTCCGGTAAATTAAAAAGAAAACGCTTTCCGCT
GATTCGCGCGGGGAGAGGCGGGTTGGGTATTTGGGG
TCTTAGCTTGACGGGGAAAGCCGGCGAACGTGGCGA
CAGTTGCCGGATCAAGAGCTACCAACTCTTTTTCCG
CAGTAGAAGGTTTGAAGTTGCTAATAACAGTGTTGG
TTGTTCGCCTGGCAGCCAATCCCCCTTTCGCAAGCT
TGGTTTTTTTTTTTGCCTTAAATGACAGAATACCTT
CAGTCGTGGCTGGCCACGACGGGCGTTCCTTGCGCA
CAGTTCATTGCAGCACTGGGGCCAGATGGTAAGCCC
AGGTGGAAGTCGTATGCCGTCTTCTGCTTGAAAAAA
CCCTAGTGCTCATCATTTGAAAACGTTCTTCGGGGC
ATATAGGGAAGAAAGCGAAAGGAGCGGGCGCTAGGG
GCATTGCGCGTAATCTGCTGCTTGCAAACAAAAAAA
TCTTTCCTTCGTTACCCCCTGATTCTGTGTATAACC
GTCTTCTCCCTTCGGGAAGCGTGGAGCTTTCTCATA
GATTAGCGGAAAGCGTTTTCTTTTTCATTTACCGGA
AACTAGAATCAGGGGATAACGCAGGAAAGAACATGT
TCTTTGTTCTTCTAGTGTAGCCGTAGTTAGGCCACC
GATTCGGGGCAAGCCGGCGAACGTGGCGAGAAAGGA
AACTTCGTTGGGAACCGGAGCTGAATGAAGCCATAC
CCCTTGCGCCATCAGATCCTTGGCGGCAAGAAAGCC
GGGTAGGCCGTGGGTTTCAATATTGGCTTCATCCAA
TAATTTAAGATCGGAAGTCGTATGCCTTCTTCTGCT
TCTTCCGCCTCCATCCAGTCTATTAATTGTTGCCGG
ACGTTGCAGCACATCCCCCTTTCGCCAGCTGGCGTA
GGGTTGTAGCACCGCCTACATACCTCGCTCTGCTAA
GGGTTGGCACCATGCCTTGGGTTTCAATATTGGCTT
TTGTAGATACCAAATACTGTTCTTCTAGTGTAGCCG
TGCTAGCGCAACGCAATTAATTTGAGTTAGCTCACT
GATTAGGTGGCGAAACAAGACAGGACTATAAATATA
GATTCGTTCAGCAGTCGTCCGGTAAATTAAAAAGAA
TAATAAGCGTGGGGCGGACCGGACTCCGCAGGCCAC
GATTACCTGTCGTGCCAGCTGAATTAATGAATCGGC
CCCTAGTCCAACCCGGTAAGACACGACTTATCGCCA
GATTAGCGAAAGGAGCGGGCGCTAGGGCGCTGGCAA
TGCTTACGAGCCGGAAGCATAAAGTGTAAAGCCTGG
GCATACGTGTAAATCCTCCGAACGTTTCTATAAAGG
CGGTGGAAGTCGTATGCCGTCTTCTGCTTGAAAACA
GTCTTGGATAACCGTATTACAGCCTTTGAGTGAGCT
TCTTTGGAGAATCCCGGTCTGCAGGCCGCTCAATTG
AACTACGGTCGAACCAGCCCACCACCAGGGAGCGTA
GCCTCGCCGGGAAGCTCGAGGCAAGCGAGCGACGGG
TCTTTCGCGGCCTAGAACAGGATGTATATATCTGAC
GTCTACTCCCCGTCGTGTAGATAACTACGATACGGG
TCTTACTGGAGAATCCCGGTCTGCAGGCCGCTCAAT
CCCTTGGCGGACCGCTATCAGGACATAGCGTTGGCT
GCATAGTTGCAGGACCACTTCTGCGCTCGGCCCTTC
CGATCGCCAGCTGGCGACAGGGGGATGTGCTGCAAG
GTCTATTTCGTTCATACATAGTTGCCTGACTCCCCG
CAGTTGGGCTATCTGGACAAGGGAAAACGCAAGCGC
CAGTAGCTGATACCGCTCGCCGCCGCCGAACGACCG
GATTAAGCACTAAATCGGAACCCTAAGGGGGGGCCC
CCCTTCTTTCCTGCGTTATCCCCTCATTCTGTGGAT
GATTACCGCCTACATACCTCGCTCTGCTAATCCTGT
CAGTTCATTGCAGCCCTGGGGCCCGATGGTAAGACA
TTGTACGGTGCTGACCCCGGATGAATGTCAGCTACT
CGATAAGGCCAGCAAAAGGCCAGGAACCGTAAAAAG
TTGTTGCAGGGCTTCCCAACCTTACCAGAGGGCGCC
AACTAGGCCCGCACCGATCGCCCTTCCCAACAGTTG
AACTTGCGTTATCCCCTGATCCTGTGGATAACCGCA
GATTACGCTCCCTGGTGGTGGGCTGGTTCGACCGTG
TTGTAGGCGGATAAAGTTGCAGGACCACTTCTGCGC
GGGTACTCGCCTTGATCGTTGGGAACCGGAGCTGAA
CCCTAGCTGGCGCATGATGACCACCGATATGGCCAG
CAGTTGGGGGATCATGTAACTCGCCTTGATCGTTGG
GCATTCGTTGGGAACCGGAGCCGAATGAAGCCATAC
CAGTAGCGCAGATACCAAATACTGTTCTTCTAGTGT
CAGTTACCCGGCGGGAATGCTTCAGCGGCGACCGTG
GATTCTGTTAAAGCCGTCGAACGTGGCGATAAAGTA
AACTACGCGCGCTCACTGGCCGTCGTTTTACAACGG
GATTAGGAACGATATGCGCTCGCAACCGGAAAAATC
TCTTAGAAGATCGGAAGTCGTATGCCGTCTTCTGCT
GATTTGGGGAGGTACGCTCCCTGGTGGTGGGCTGGT
TAATTCCGCCTCCATCCAGTCTATTAATTGTTGCCG
CAGTTGGGGAAGTGTAACACGAAAACAGGCACCACC
TCTTACAACATGGGGGATCATGTAACTCGCCTTGAT
CAGTACGAGCCGGAAGCATAAAGTGTAAAGCCTGGG
CAGTTCAGCAATATCACGGGTAGCCAACGCTATGTC
CAGTGCGCCCGGTTCTTTTTGTCAAGACCGACCTGT
CAGTAGTAGTTCGCCAGTTAATAGTTTGCGCAACGT
GTCTTGGGTCTCGCGGTATCATTGCAGCACTGGGGC
TCTTTCCCCCTTTCGCCAGCTGGCGTAATAGCGAAG
AACTAAGTTGCAGGACCACTTCTGCGCTCGGCCCTT
GATTCCTGCGTTATCCCCTGATTCTGTGGATAACCG
AACTTACCCATATGTGGTTGCTACCATATTTACCAT
TCTTATCTGACACGTGCCTGGAGACTAGGGAGTAAT
GTCTACTCCCCTTCTTTTAGATAACTACCATACGGG
GGGTTGTAGCACCGCCTACATACCTCGCTCTGCTAC
GATTCGCCAAGCGCGCAATTAACCCTCACTAAAGGG
GTCTTCGTCTTGAGTCCAACCCGGTAAGACACGACT
CCCTTCTTTCCTTCGTCATCCCCTGATTCTGTGGAT
TAATTAAGATCGGAAGTCGTATGCCGTCTTCTGCTT
TCTTTGGAGAATCCCGGTCTGCAGGCCGCTCAATTG
TAATAGCGGATAACAATTTCACACAGGAAACAGCTA
TAATCCGGTGGCCTGCGGAGTCCGGTCCGCCCCACG
TAATTACCAAATACTGTTCTTCTAGTGTAGCCGTAG
TAATACTCCACTAGGAATGGCCAGGCGGTAGTATGT
CAGTTTGTTGATCATGTAACTCGCCTTTATCTTTGG
TCTTTGGAGACTAGGGAGTAATCCCCTTGGCGGTTA
TTGTTCGTTCATCCATAGTTGCCTGACTCCCCGTCG
CCCTCCGTAGTTAGGCCACCACTTCAAGAACTCTGT
TGCTTGCTCCTGCCGAGAAAGTATCCATCATGGCTG
AACTATCCGCCTCCATCCAGTCTATTAATTGTTGCC
GATTACGGGGAAAGCCGGCGAACGTGGCGAGAAAGG
TCTTAGCCAGACTTCCCTTGAGATTCCATTTCCAAC
TCTTAACAGTTGCGCAGCCTGAATGGCGAATGGGAC
CAGTAAGCCAGTCCGCAGAAACGGTGCTGACCCCGG
GCATAGCAGCCACTGGTAACAGGATTAGCAGAGCGA
TCTTACCAAATACTGTTCTTCTAGTGTAGCCGTAGT
GATTTGGCCTTTTGCTCACATGTTCTTTCCTGCGTT
TCTTTGAACGAACCCCCCGTTCAGCCCGACCGCTGC
TGCTAGCTCCCTCGTGCGCTCTCCTGTTCCGACCCT
TGCTAAGGATCTAGGTGAAGATCCTTTTTGATAATC
GATTAGGGAAGAAAGCGAAAGGAGCGGGCGCTAGGG
GATTACGAATTTCATGTTTATTTTAAGTGATTTTTT
TGCTTGCCGTACGTATAGGCTGCGCAACTGTTGGGA
TCTTACAACATTTTGGATCATGTAACTCTCCTTGAT
AACTAGCAATAAACCAGCCAGCCGGAAGGGCCGAGC
TGCTTCCGTCGCCCCGGCGTGTCAATAATTTCCCTC
GATTACGGGGAAAGCCGGCGAACGTGGCGAGAAAGG
TCTTTCCCCCTTTCTCCCTCTGGCGTAATATCGAAA
CCCTTGGAAAATGGCCGCTTTTCTGGATTCATCGAC
CGATAAGGCCAGCAAAAGGCCAGGACCCGTAAAAAG
ATATCGCCTTTCTCCCTTCGGGAAGCGTGGCGCTTT
GTCTAGATACCTACAGCGTGAGCTATGAGAAAGCGC
TGCTAAGGCGCAGCGGTCGGGCTGAACGGGGGGTTC
GATTAAGCGCCACGCTTCCCGAAGGGAGAAAGGCGG
AACTTGCAGCTCCAACACTGTTATTAGCAACTTCAA
AACTTGGCGAATGGGACGCGCCCTGTAGCGGCGCAT
GTCTTCCCCCATGTTGTGCAAAAAAGCGGTTAGCTC
GGGTTCGCCGGTAGCCAGCGCGGATCATCGGTCAGA
TAATTGGGAACCGGAGCTGAATGAAGCCATACCAAA
TCTTCTGGAGAATCCCGGTCTGCAGGCCGCTCAATT
AACTAGCCGATAAGTCCTCTGCTAATCCCGGCGTCG
TCTTACCAGCGGTGGTTTTTTTGCCGGATCAAGAGC
TCTTACGTCGTGACTGGGAAAACCCTGGCGTTACCC
TTAGGATGAGGATCGTTTCGCATGATTGAACAAGAT
AACTTGAAGCATTTATCAGGGTTATTGTCTCATGAG
GATTAGCTTGACGGGGAAAGCCGGCGAACGCGGCGA
CCCTAGGCGAGTTACATGATCCCCCATGTTGTGCAA
TAATAGTGGTGGCCTAACTACGGCTACACTAGAAGA
CCCTTCCCTCGTGCGCTCTCCTGTTCCGACCCTGCC
AACTCCGGGAAGCTAGAGTAAGTAGTTCGCCAGTTA
AACTTCTAGGCGCGGGAAGTCACTGTCGTTCATCCT
GATTTCAAGAACTCTGTAGCACCGCCTACATACCTC
GGGTAGCCAGAGTTGCCCGGCGCTCTCCGGCTGCGG
TTGTTGGCCTTTTGCTGGCCTTTTGCTCACATGTTC
TGCTTCCCTCGTTCGCTCTCCTGTTCCGACCCTGCC
TGCTTGCTCCTGCCGAGAACGTCTAAATCATGGCTG
CCCTACGGTGCTGACCCCGGATGAATGTCAGCTACT
AACTTCTTCTAGTGTAGCCGTAGTTAGGCCACCACT
TTGTATCACGGGTAGCCAACGCTATGTCCTGATAGC
TCTTAGTTTTTTGGGGTCGAGGTGCCGTAAAGCACT
GGGTTCGCCGGTAGCCAGCGCGGATCCTCGGTCCGA
TGCTTTCGCTGCGAGACCACGCATCTAAGGGCGAAT
GTCTAGAGCTTGATCCCCTGCGCCATCAGATCCTTG
CCCTTACATCCACAAACAGACGATAACGGCTCTCTC
CGATAGGGCTTGATTGTCTGCCGGGATCGAGTAGAG
GGGTTCGCCGGTAGGCAGCCCGGATCACCGGCCCGA
GATTTCACGCTGTAGGTATCTCAGTTCGGTGTAGGT
GATTAGGCGGATAAAGTTGCAGGACCACTTCTGCGC
CCCTAGGCGATGCGCTGCGAATCGGGAGCGGCGATA
CGATCGCTTCGCTTGTAGCTTTCTTTCAGACGCGCG
GATTTCGCCTTGATCGTTGGGAACCGGAGCTGAATG
GGGTACCGGATTGATGGTAGTGGTCAAATGGCGATT
CCCTTGGAAAATGGCCGCTTTTCTGGATTCATCGAC
GATTTCCCGACTGGAAAGCGGGCAGTGAGCGCATCG
TCTTTCCCGCGCCTAGACTGGAGAATCCCGGTCTGC
CCCTAACCGGGCGCCCCTGCGCTGACAGCCGGAACA
TCTTCTGTAGAATCCCTTTCTGCAGGCCGCTCAATT
AACTAGGAACCGTAAAAAGGCCGCGTTGCTGGCGTT
GCATAGCCAGACTTCCCTTGAGATTCCATTTCCAAC
CCCTAACCAGCCAGCCGGAAGGGCCGAGCGCAGAAG
GATTTCCCTCGTGCGCTCTCCTGTTCCGACCCTGCC
AACTTCATCTAGGCGCGGGAAGTCACTGGCGTTCAT
GATTACGGGGAAAGCCGGCGAACGTGGCGCGAAAGG
AGCTCCCAACTTAATCGCCTTGCAGCACATCCCCCT
AACTGGCTTCCGTCGGACCCACCCGTATATACATCG
GGGTAGGTAAACAGTTGATTGAACTGCCTGAACTAC
TCTTAGACTGGAGAATCCCGGTCTGCAGGCCGCTCA
TCTTAGAAGATCGGAAGTCGTATGCCGTCTTCTTCT
TTGTAGGTTTACACCTATAAAAGAGAGAGCCGTTAT
AACTTGCTCACATGTTCTTTCCTGCGTTATCCCCTG
AACTTGAAGCATTTATCAGGGTTCTTGTCTCATGAG
TGCTTAGCTCACGCTGTAGGTATCTCAGTTCGGTGT
AACTTCGTTCCTCTTTTCCTTCAAATTTGCCCGGCC
GCATACTATAAAGATACCAGGCGTTTCCCCCTGGAA
CAGTCGATGCGCTGCGAATCGGGAGCGGCGATACCG
TGCTACATTAATTGCGTTGCGCTCACTGCCCGCTTT
CAGTTACGGTTATCCACAGAATCAGGGGATAACGCA
GATTTCACTCTTTATTTCTCTCAGTTCGTTTTAGGT
TCTTAGAACAGGATGTATATATCTGACACGTGCCTG
TGCTTGGATGGCTTTCTTGCCGCCAAGGATCTGATG
CCCTACCTGCAGGACTAGTCCCTTTAGTGAGGGTTA
GATTTGAATCGGCCAACGCGCGGGGAGAGGCGGGTT
TCTTAGACTAGAGAATCCCGGTCTGCAGGCCGCTCA
GATTTCCGGTCCGCCCCACGCTTCACGATTTTTCCG
TTGTACGACTTATCGCCACTGGCAGCAGCCACTGGT
GTCTATCTCAGCGATCTGTCTATTTCGTTCATCCAT
GATTAGCTCCCTCGTGCGCTCTCCTGTTCCGACCCT
GATTAGCTTGACGGGGAAAGCCGGCGAACGTGGCGA
GATTTCGGCCAACGCGCGGGGAGAGGCGGGTTGTGG
TCTTAGCTTGACGGGGAAAGCCGGCGAACGTGGCGA
TTGTTCGAATCTGTGCATCGGTGACATTATCTATCA
CGATCGCTTCGCTTGTAGCTTTCTTTCAGACGCGCG
GATTTGGGTAACGCCAGGGTTTTCCCAGTCACGACG
GATTAGAGGCCCGCACCGATCGCCCTTCCCAACAGT
GGGCTCCCACCCGTTGCAGTACGAACGCGGCGGCAC
GGGTTCGCCTTGATCGTTGGGAACCGGAGCTGAATG
TCTTACCAAATACTGTTCTTCTAGTGTAGCCGTAGT
TCTTACAGGATGTATATATCTGACACGTGCCTGGAG
TCTTCGACGGCCAGTGAGCGCGCGTAATACGACTCA
CAGTTGGCCGGCTGGGTGTGGCGGACCCCTATCAGG
GTCTTGTTCTTCTAGTGTAGCCGTAGTTAGGCCACC
TCTTCGTTCAGCAGTCGTCCGGTAAATTAAAAAGAA
TTGTTCCCCCATGTTGTGCAAAAAAGCGGTTAGCTC
GGGTAGCCAGAGTTGCCCGGCGCTATCCGCCTGCGG
TGCTTAGTCCTGTCGGGTTTCGCCACCTCTGACTTG
CAGTAACATTGGGGATCATGTAACTCGCCTTGATCG
TTGTTGCCCGCTTTCCAGTCGGGAAACCTGTCGTGC
ACGTAGCGAAGAGGCCCGCACCGATCGCCCTTCCCA
ACGTTCTGCGCTCTGCTGAAGCCAGTTACCTTCGGA
TCTTAGACTGGAGAATCCCGGTCTGCAGGCCGCTCA
AACTTCCGGTAACTATCGTCTTGAGTCCAACCCGGT
CAGTGGGGTTCCGCGCACATTTCCCCGAAAAGTGCC
CATTTCGCCTTGATCGTTGGGAACCGGAGCTGACGG
TAATTCCCCGTCGTGTAGATAACTACGATACGGGAG
GATTTGCTGCAATGATACCGCGAGACCCACGCTCAC
CGATAGGGCTTGATTGTCTGCCGGGATGGAGTAGAG
TAATTGCGCAAACTATTAACTGGCGAACTACTTACT
GGGTACCGGATTGATGGTAGTGGGCAAATGGCGCTT
CGCTCCCAACTTAATCGCCTTGCAGCACATCCCCCT
GATTTCCGCTCACAATTCCACACAACATACGAGCCG
GATTATGAATCGGCCAACGCGCGGGGAGAGGCGGCC
TTGTTCCCCAGAACATCAGGTTAATGGCGTTTTTGA
GATTTTGAGTCCAACCCGGTAAGACACGACTTATCG
CAGTTGGGTGTGGCGGACCGCTATCAGGACATAGCG
GTCTTCAGCCCGACCGCTGCGCCTTATCCGGTAACT
GGGTAGGTAAACAGTTGATTGAACTGCCTGAACCAC
TCTTTCGGCCAACGCGCGGGGAGAGGCGGGGTGTGG
GATTTGCGCAGCCTGAATGGCGAATGGGACGCGCCC
GATTAGCTTGACGGGGAAAGCCGGCGAACGTGGCGA
GATTTAGGCGCGGGAAGTCACGGTCGTTCATCCTAT
TGCTTCGGCCAACGCGCGGGGAGAGGCGGGTTTGGG
GATTACGTGGCGAGAAAGGAAGGGAAGAAAGCGAAA
TTGTCTCCCTTCGGGAAGCGTGGCGCTTTCTCATAG
GATTAGCTCCCTCGTTCTCTCTCCTGTTCCGACCCT
TGCTTCCGGCTGTCAGCGCAGGGGCGCCCGGTTCTT
TCTTACGTGGACTCCAACGTCAAAGGGCGAAAAACC
GATTAGCTACAAGCGAAGCGTGTCGCGACGCACTCT
TGCTAAGCCATCAAGTTTACTTTGCAGGGCTTCCCA
TCTTAGAAGATCGGAAGTCGTATTCCGTCTTCTGCT
AACTTGAGTGAGCTGATACCGCTCGCCGCAGCCGAA
TCTTTCGGGCTGAACGGGGGGTTCGTGCACACAGCC
GTCTATCCGCCTCCATCCAGTCTATTAATTGTTGCC
TCTTAGAACAGGATGTATATATCTGACACGTGCCTG
CCCTTGCGCTGACAGCCGGAACACGGCGGCATCAGA
CAGTAACATTGGGGATCATGTAACTCGCCTTGATCG
TCTTTGCGCAGCCTGAATGCAGAATGGGACGCGCCC
TCTTTGGCCGTCGTTTTACAACGTCGTGACTGGGAA
GATTTCCGCCTCCATCCAGTCTATTAATTGTTGCCG
TGCTTCGCCTTGATCGTTGGGAACCGGAGCTGAATG
GGGTACCAAATACTGTTCTTCTAGTGTAGCCGTAGT
CGATTGCAATTCTCGTTCAGCAGTCGTCCGGTAAAT
TTGTAAGGGAAAACGCAAGCGCAAAGAGAAAGCAGG
TAATTGGCGAATGGGACGCGCCCTGTAGCGGCGCAT
GCATAGGGCTTGATTGTCTGCCGGGATCGAGTAGAG
GATTAAGCCTGGGGTGCCTAATGAGTGAGCTAACTC
GATTGAGCTTGACGGGGAAAGCCGGCGAACGTGGCG
TGCTTCACTGGCCGTCGTTTTACAACGTCGTGACTG
GATTTGCGCAGCCTGAATGGCGAATGGGACGCTCCC
CAGTAGCGTCGATTTTTGTGATGCTCGTCAGGGGGG
CAGTACTCGTCAAGAAGGCGATAGAAGGCGATGCGC
GCATAGGGAAGAAAGCGAAAGGAGCGGGCGCTAGGG
TCTTAGCGGAAAGCGTTTTCTTTTTAATTTACCGGA
TTGTTCCCCAGAACATCAGGTTAATGGCGTTTTTGC
AACTCCCAACTTAATCGCCTTGCAGCACATCCCCCT
TGCTTGCCCCGGCACTTCGCCCAATAGCAGCCAGTC
TGCTAACGACCTACACCGAACTGAGATACCTACAGC
GTCTATCCCCTGATTCTGTGGATAACCGTATTACCG
GTCTTCGCCTTGATCGTTGGGAACCGGAGCTGAATG
GATTCCGCCTTTGAGTGAGCTGATACCGCTCGCCGC
TAATTGACGGGGAAAGCCGGCGAACGTGGCGAGAAA
GATTTAGTCGCTGTAATTCACGGTCGTTCATCCTAT
CCCTAGTGCTCATCATTGGAAAACGTTCTTCGGGGC
TGCTTGTTTTTGCTCACCCAGAAACGCTGGTGAAAG
GATTTGGAAATGGAATCTCAAGGGAAGTCTGGCTCA
GTCTTCCGCCTCCATCCAGTCTATTAATTGTTGCCG
CAGTTCGGCCAACGCGCGGGGAGAGGCGGGGTGGGG
GATTACGTGGCTATAAATGAAGGGAAGAAAGCTAAA
CAGTACCGCATCAGGTTCACTCAAAGGGCGAATTCG
GGGTAGCAGGATCTGAAAATTTAAATGTTTAAAGTT
GTCTTAGCTTGCAGTGGGCTTACATGGCGATAGCTA
TCTTAGAAGATCGGAATTCGTATGCCGTCTTCTCCT
GATTAGTCGGGAAACCTGTCGTGCCAGCTGCATTAA
TCTTTTGCGCAGCCTGAATGGCGAATGGGACGCGCC
TGCTTCACTGGCCGGCGTTTTAAAAATTCGTCCACG
CGATTCCGGTAACTATCGTCTTGAGTCCAACCCGGT
CCCTTGCAGGGCTTCCCAACCTTACCAGAGGGCGCC
TCTTTGCAACTTTATCCGCCTCCATCCAGTCTATTA
TGCTTGCCCCGGCACTTCGCCCAATAGCAGCCAGTC
TCTTAGGGCCGCGAGGCGCCTCGGCGAAGTGGCTTC
ACGTTCACCTAGATCCTTTTAAATTAAAAATGAAGT
GATTACCGCCTTTGAGCGAGCTGATACCGCTCGCCC
CAGTAACGGGGGGTTCGTGCACACAGCCCAGCTTGG
GATTTCATTTTTTAACCAATAGGCCGAAATCGGCAA
TGCTAGGAAGCGGTCAGCCCATTCGCCGCCAAGCTC
GATTTGCGCTCTCCTGTTCCGACCCTGCCGCTTACC
TCTTTCCCGCGCCTAGACTGGAGAATCCCGGTCTGC
TAATAGCCTGAATGGCGAATGGGACGCGCCCTGTAG
AACTCACAACTTAATCTCCTTGCAGCACATCCCCCT
TTGTAGGCTGCGCAACTGTTGGGAAGGGCGATCGGT
GCATATGGAAGAAAGCTAAAGGAGCGGGCGCTAGTG
CCCTCGTGCTCATCATTGGACCACGTTCTTCGGGGC
AACTAAGGGCGATCGGTGCGGGCCTCTTCGCTATTA
GATTAGGCCACCACTTCAAGAACTCTGTAGCACCGC
CAGTAAACAAATAGGGGTTCCGCGCACATTTCCCCG
GTCTTCGCCTTTATCTTTGGGAACCGGATCTGAATG
GATTAAGCGAAAGGAGCGGGCGCTAGGGCGCTGGCA
TGCTAGGGAAAACGCAAGCGCAAAGAGAAAGCAGGT
TGCTCCCAACTTAATCGCCTTGCAGCACACCCCCCT
GTCTTCGCCTTGCAGCACATCCCCCTTTCGCCAGCT
GATTTGATTTTTTCTCTGAAACGACCTAAAAATTAA
TTGTAGTTGCAGGACCACTTCTGCGCTCGGCCCTTC
GATTTGCTGATAAATCTGGAGCCGGTGAGCGTGGGT
GATTAGGCTGCGCAACTGTTGGGAAGGGCGATCGGT
AACTACGGGGAAAGCCGGCGAACGTGGCGAGAAAGG
ATATCGGGTGGGTCCGACGGAAGCCACTTCGCCGAG
AACTTCCTGTCGGGTTTCGCCACCTCTGACTTGAGC
TCTTACTGGAGAATCCCGGCCTGCAGGCCGCTCAAT
ACGTAGGGCGCCCCAGCTGGCAATTCCGGTTCGCTT
AACTTCCGAAGGTAACTGGCTTCAGCAGAGCGCAGA
TTGTAGATCCTTGAGAGTTTTCGCCCCGAAGAACGT
CAGTAACCGGAGCTGAATGAAGCCATACCAAACGAC
TCTTTGCGCAGCCTGAATGGCGAATGGGACGCGCCC
TCTTTTGCGCAGCCTGAATGGCGAATGGGACGCGCC
CGATTGCAATTCTCGTTCAGCAGTCGTCCGGTACAT
CAGTTCGGCCAACGCGCTGGGAGAGGCGGTTTGGTG
CGCTTGCCCCGGCACTTCGCCCCCTAGCAGCCAGCC
CAGTTGACCCCGGATGAATGTCAGCTACTGGGCTAT
AACTCACACAGGAAACAGCTATGACCATGATTACGC
AACTTGCGCAGCCTGAATGGCGAATGGGACGCGCCC
GATTCCGCGCAGGACCCGCGCCGGCCGGGCAAATTT
GATTCGGCCAACGCGCGGGGAGAGGCGGGTTTTTCA
GATTTGCGTTATCCCCTGATTCTGTGGATAACCGTA
TTGTTCCGCCTCCATCCAGTCTATTAATTGTTGCCG
GGGTTGTTTAAACTTACCTCCACTGCTGCCATGCGC
GGGTCTCAGTTCGGTGTAGGTCGTTCGCTCCAAGCT
GATTTCCGGTTGCGAGCGCATATCGTTCCTCTTTTC
GGGTAGCAGGATCTGAAAATTTCCATGTTTAAAGTT
GGGTTTTTCCCTGGGTGGGTGCATTGGGAGGCGGGG
CAGTACGAACAGATTGAACTGCTTGAGGCGTTGCTG
GCATTGAATGGCGAATGGGACGCGCCCTGTAGCGGC
TCTTAGAACAGGATGTATATATCTGACACGTGCCTG
GTCTAGCGCAGGGGCGCCCGGTTCTTTTTGTCAAGA
CCCTAACGGGGGGTTCGTGCACACAGCCCAGCTTGG
GATTTCCGGCGTTATCCCCTGATTCTGTGGATAACC
CGCTCCCAACTTAATCGCCTTGCCGCACATCCCCCT
TTGTAGGCTGCGCAACTGTTGGGACGGGCGATCGGC
TGCTTGCGAATCGGGAGCGGCGATACCGTAAAGCAC
GTCTTCGGGAGCGGCGATACCGTAAAGCACGCGGAA
CAGTTGCCCCGGCACTTCGCCCAATAGCAGCCAGTC
TGCTTGTTCTTCTAGTGTAGCCGTAGTTAGGCCACC
GATTTACCGGATACCTGTCCGCCTTTCTCCCTTCGG
GTCTTCGGCCAACGCGCGGGGCGAGGCGGTTTGTGT
GATTAGGGAGCGTACCTCCCCACTTCGCGCTTACTT
TTGTTGCCCCGGCACTTCGCCCAATAGCAGCCAGTC
CAGTTCCTTTTTTTCTGCGCGTAATCTGCTGCTTGC
TTGTCGTTGCAGGACCACTTCTGCGCTCGGCCCTTC
GGCTAGGAAGCGGTCAGCCCATTCGCCGCCAAGCTC
GGGTAGTGGGATGAGGCTATCTCTGCCTCTCTTCTG
TTGCTTCGATGCGAATCGGGAGCGGCGATACCGTAA
GTCTTGGGTGTGGCGGACCGCTATCAGGACATAGCG
GATTACCGTATTACCGCCTTTGAGTGAGCTGATACC
TAATTTCCTGCGTTATCCCCTGATTCTGTGGATAAC
AACTTCCGAAGGTAACTTGCTTCAGCAGATCGCAGA
ACGTAGCCATCCAGTTTACTTTGCAGGGCTTCCCAA
TTGTAAGCGAACCGGAATTGCCAGCTGGGGCGCCCT
GTCTATCAGGGGATAACGCAGGAAAGAACATGTGAG
GATTATCAGCTTTGGTAAATTACTGGCCACGCGACA
CTCTCTTGAGTCCAACCCGGTAAGACACGACTTATC
TCTTACAGGATGTATATATCTGACACGTGCCTGGAG
GATTTGGCGAATGGGACGCGCCCTGTAGCGGCGCAT
GGGTTCAGTACAATCTGCTCTGATGCCGCATAGTTA
GATTCCGCTCATGACCCTCTCCGGCCTCTCAAATTT
GCATAGGCCCGCACCGATCGCCCTTCCCAACAGTTG
GGGTAGGCGGTCGGGATAGTTTTCTTGCGGCCCTAA
TCTTACAGGATGTATATATCTGACACGTGCCTGGAG
ATGTAGATCCTTGAGAGTTTTCGCCCCGAAGAACGT
GGCTTGCGAATCGGGAGCGGCGATACCGTAAAGACA
TCTTACAGGATGTATATATCTGACACGTGCCTGGAG
CCCTAGAAGAACTCGTCAAGAAGGCGATAGAAGGCG
GATTTCCCCGTCGTGTAGATAACTACGATACGGGAG
TGCTTGTAAGCGTTAATAATTCAGAAGAACTCGTCA
AACTCCCTCGTGCGCTCTCCTGTTCCGACCCTGCCG
CCCTATCGCCACTGGCAGCAGCCACTGGTAACAGGA
TTGTAGATGGATTGCACGCAGGTTCTCCGGCCGCTT
GATTTGCGTCGCGACACGCTTCGCTTGTAGCTTTCT
GATTACAACGTCGTGACTGGGAAAACCCTGGCGTTA
GTCTCCAGTCCGCAGAACCGGTGCTGACCCCGGATG
TTGTAGCACATCCCCCTTTCGCCAGCTGGCGTAATA
AACTTGGGCGCTCTGCCGCTTCCTCGCTCACTCACG
CGATCCCCTGATTCTGTGGATAACCGTATTACCGCC
TAATCGGCCGCCACCGCGGTGGAGCTCCAGCTTTTG
GGGTCTCAGTTCGGTGTAGGTCGTTCGCTCCAAGCT
CGGTTGTTTAAACTTACCTCCACTGCTGCCATGCGC
GTCTAAGCTCTGATCAAGAGACAGGATGAGGATCGT
TCTTAGGATGTATATATCTGACACGTGCCTGGAGAC
TTGTTGCTGTCAGATAAAGTCTCCCGTGAACTTTAC
GCATAGGTACGCTCCCTGGTGGTGGGCTGGTTCGAC
GATTTGGAGCCGGTGAGCGTGGGTCTCGCGGTATCA
GTCTTTCTTTCCTGCGTTATCCCCTGATTCTGTGGA
CCCTTGGATTCATCGACTGTGGCCGGCTGGGTGTGG
GTCTTGGCCTTTTGCTGGCCTTTTGCTCACATGTTC
GTCTAAGGGCGATCGGTGCGGGCCTCTTCGCTATTA
TCTTTGCGTTATCCCCTGATTCTGTGGATAACCGTA
GATTCCGGTAACTATCGTCTTGAGTCCAACCCGGTA
TCTTTGGAGAATCCCGGTCTGCAGGCCGCTCAATTG
GCATACGGGATAATACCGCGCCACATAGCAGAACTT
TTGTTAGCAGAGCGAGGTATGTAGGCGGTGCTACAG
AACTTGGCTTCATTCAGCTCCGGTTCCCAACGATCA
TGGTCGTGGGATGAGGCTATCTCTGCCTCTCCTGCG
GTCTAGCTGCATTAATGAATCGGCCAACGCGCGGGG
GATTTCTGACTTGAGCGTCGATTTTTGTGATGCTCG
TTGTTGGAATTGTGAGCGGATAACAATTTCACACAG
TTGTTCCACAAACAGACGATAACGGCTCTCTCTTTT
TAATTCATTGGAAAACGTTCTTCGGGGCGAAAACTC
TATTACAGGATGTATATATCTGACACGTGCCTGGAG
ACGTTGACTCCCCGTCGTGTAGATAACTACGATACG
GATTTTCTCGCCACGTTCGCCGGCTTTCCCCGTCAA
TTGTAGATGGATTGCACGCAGGTTCTCCGGCCGCTT
TAATTCACTGCCCGCTTTCCAGTCGGGAAACCTGTC
CAGTACTGGCCAGGGGGATCACCATCCGTCGCCCCG
ACGTTCCCAACCTTACCAGAGGGCGCCCCAGCTGGC
TCTTTGACACGTGCCTGGAGACTAGGGAGTAATCCC
GATTATCAGATCGGAAGTCGTATGCCGTCTTCTGCT
TTGTACCTTGCTCCTGCCGAGAAAGTATCCATCATG
GGGTTCCCTCGTGCGCTCTCCTGTTCCGACCCTGCC
TGCTTGTAAGCGTTAATAATTCAGAAGAACTCGTCC
TCTTTTGGGCGCTCTTCCGCTTCCTCCCTCACTGAC
TCTTACTGGAGAATCCCGGTCTGCAGGCCGCTCAAT
CCCTAGGATCTTCACCTAGATCCTTCTCACGTAGAA
TGCTAGGTGTAAACCTTAAACTGCCGTACTTATAGG
TAATACCGCTCGCCGCAGCCGAACGACCGAGCGCAG
TTGTTCGGCCAACGCGCGGGGAGAGGCGGTGGGGCG
CAGTTGGGTATTACCCAGCGCAACGGTAATGCCGCC
AACTTACGGTTGGAAATGGAATCTCAAGGGAAGTCT
TAATAGCAGATAAGCGATCGCAGTAGGAACGGTTTC
TGCTTGTCAAGACCGACCTGTCCGGTGCCCTGAATG
GTCTTGTCAAGACCGACCTGTCCGGTGCCCGGAATG
TTGTTGCTGTCAGATAAAGTCTCCCGTGAACTTTAA
CAGTTGAATCGGCCAACGCGCGGGGAGAGGCGGGTT
GCATGCAGATCGGAAGTCGTATGCCGTCTTCTGCTT
GATTAAGGCGCAGCGGTCGGGCTGAACGGGGGGTTC
GATTCCCGGTAAGACACGACTTATCGCCACTGGCAG
TCTTAGGCCCGCACCGATCGCCCTTCCCAACAGTTG
GTCTAGCTAACTCACATTAATTGCGTTGCGCTCACT
TAATTCCGCCTCCATCCAGTCTATTAATTGTTGCCG
AACTAGCTCACGCTGTAGGTATCTCAGTTCGGTGTA
CCCTAGGCTCCGCCCCCCTGACGAGCATCACAAAAA
TCTTCTGGAGAATCCCGGTCTGCAGGCCGCTCAATT
GTCTTTCTTTCCTGCGTTATCCCCTGATTCTGTGGA
GTCTTGGCGATAAGTCGTGTCTTACCGGGTTGGACT
GATTAGGCCCGCACCGATCGCCCTTCCCAACAGTTG
TCTTTGGCGAATGGGACGCGCCCTGTAGCGGCGCAT
GGGTTCCCTCGTGCGCTCTCCTGTTCCGACCCTGCC
GTCTAGGGGCGCCCGGTTCTTTTTGTCAAGACCGAC
TGCTCCGCTTTTTTGCACAACATGGGGGATCATGTA
TTCTCGGCGACCGAGTTGCTCTTGCCCGGCGTCAAT
GATTACGGGGAAAGCCGGCGAACGTGGCGAGAAAGG
CAGTAGCCGCGCTGCCTCGTCTTGCAGTTCATTCAG
TAGAGGGCGATGCGCTGCGAATCGGGAGCGGCGATA
GGGTTCCCTCGTGCGCTCTCCTGTTCCTACCCTGCC
CAGTACTCACATTAATTGCGTTGCGCTCACTGCCCG
TCTTTGGGAACCGGAGCTGAATGAAGCCATACCAAA
CCCTACTCCCCGTCGTGTAGATAACTACGATACGGG
GATTCCGCCTCCATCCAGTCTATTAATTGTTGCCGG
GATTTGCTGAACGAGAATTGCATTGCCTTTATAGGG
CAGTTGGCTTTCTTGCCGCCAAGGATCTGATGGCGC
GGGTCGTCTTGAGTCCAACCCGGTAAGACACGACTT
TGCTTCAGGGGATAACGCAGGAAAGAACATGTGAGC
CCCTACTGTTCTTCTAGTGTAGCCGTAGTTAGGCCA
AACTTCGGGGGCTCCCTTTAGGGTTCCGATTTAGTG
GCATAGGCGCGGGAAGTCACTGTCGTTCATCCTATG
TGCTCGGCGATGAAAGCGGCCGCATGCTGACCACAG
TTGTCAAAGATCGGAAGTCGTATGCCGTCTTCTGCT
GCATTGAAGCATTTATCAGGGTTATTGTCTCATGAG
TCTTTGACTTCCCGCGCCTAGACTGGAGAATCCCGG
GTCTAGGCGATGCGCTGCGAATCGGGAGCGGCGATA
GCATCTCCCTTCGGGAAGCGTGGCGCTTTCTCATAG
CAGTTCAGGTTAATGGCGTTTTTGATGTCATTTTCG
AACTTCGGGTTTCGCCACCTCTGACTTGAGCGTCGA
GTCTCGGCCAACGCGCGGGGAGAGGCGGGGTGGGTT
AGCTAGGTGTAAACCTTAAACTGCCGTACGTATAGG
CCCTCGCTCGGCCCTTCCGGCTGGCTGGTTTATTGC
TTGTAGGCGCAGCGGCCGGGCTGAACGGGGGGTTCG
TTGTTGGCCGGCTGGGTGTGGCGGACCGCTATCAGG
CCCTCGGCCAACGCGCGGGGAGAGGCGGGGTGGGGT
CCCTAGGCGATGCGCTGCGAATCGGGAGCGGCGATA
TTGTTGGCTACCCGTGATATTGCTGAAGAGCTTGGC
GGGTTCCGCGAGGTGCGGATTGAAAATGGTCTGCTG
TCTTCTGGAGAATCCCTTTCTGCAGGCCGCTCAATT
TGCTCCGCTTTTTTGCACACCATGGGGGATCATGTA
AACTTGCGTTATCCCCTGATTCTGTGGATAACCGTA
TTGTTGAGCGTGGGTCTCGCGGTATCATTGCAGCAC
AACTTGTGCAAAAAAGCGGTTAGCTCCTTCGGTCCT
TGCTAGGCCCGCACCGATCGCCCTTCCCAACAGTTG
CAGTTGGAATTGTGAGCGGAGAACAATTTCACACAG
TTGTTGCGCTCTCCTGTGCCGACCCTGCCGCTTACC
GCATAACGGGGGGTTCGTGCACACAGCCCAGCTTGG
GATTTCCATAGTTGCCTGACTCCCCGTCGTGTAGAT
CAGTAGGAGCTAACCGCTTTTTTGCACAACATGGGG
TCTTTAGAACAGGATGTATATATCTGACACGTGCCT
GTCTTCTTTCCTGCGTTATCCCCTGATTCTGTGGAT
GATTTGCGCGCTTGGCGTAATAATGGTCATAGCTGT
TGCTAGGTAGCTTGCAGTGGGCTTACATGGCGATAG
GATTAGCTTGACGGGGAAAGCCGGCGAACGTGGCGA
CAGTACGACCTACACCGAACTGAGATACCTACAGCG
TCTTACTGGAGAATCCCGGTCTGCAGGCCGCTCAAT
AACTTGTTAAAATTCGCGTTAAATTTTTGTTAAATC
AACTTGCCTGACTCCCCGTCGTGTAGATAACTACGA
CCCTAGGGGATAACGCAGGAAAGAACATGTGAGCAA
TCTTTATCCGCCTCCATCCAGTCTATTAATTGTTGC
CCCTTGGCTGCTGCCAGTGGCGATAAGTCGTGTCTT
TCTTACTCCCCGTCGTGTAGATAACTACGATACGGG
GATTACGGTGAAAGCCGTCGAACGTGGCGAGAAAGG
GATTACGAGCCGGAAGCATAAAGTGTAAAGCCTGGG
TCTTAGCTTCCCGGCAACAATTAATAGACTGGATGG
GTCTAGCCGCCGCATTGCATCAGCCATGATGGATAC
CAGTCCTGCCCATTCGACCACCAAGCGAAACATCGC
GTCTAGTCTATTAATTGTTGCCGGGAAGCTAGAGTA
GTCTCGGCGACCGAGTTGCTCTTGCCCGGCGTCAAA
TGCTTGGCGATAGCTAGACTGGGCGGTTTTATGGAC
GCATTGAAGCATTTATCAGGGTTATTGTCTCATGAG
TCTTAGCTTGACGGGGAAAGCCGGCGAACGTGGCGA
GTCTCGCCACTGGCAGCAGCCACTGGTAACAGGATT
GATTTGTCGACGGGTACCCAATTCGCCCTATAGTGA
GGGTTCATTGGCACCATGCCGTGGGTTTCAATATTG
CAGTAGTGCACGTCTGCTGTCAGATAAAGTCTCCCG
TCTTTAGACTGGAGAATCCCGGTCTGCAGGCCGCTC
GGGTTCACACCGCATATGGTGCACTCTCAGTACAAT
TCTTACAGGATGTATATATCTGACACGTGCCTCGAG
TCTTTGACTTCCCGCGCCTAGACTGGAGAATCCCGG
GCATAGGCCCGCACCGATCGCCCTTCCCAACAGTTG
CAGTCCGCTGTTGAGATCCAGTTCGATGTAACCCAC
TCTTATCGGCCAACGCGCGGGGAGAGGCGGTGTTTT
CCCTAAGCAGGTAGCTTGCAGTGGGCTTACATGGCG
TGCTTGGCCTTTTGCTGGCCTTTTGCTCACATGTTC
GATTACCGCTTTTTTGCACAACATGGGGGATCATGT
GATTCGGGGAAAGCCGGCGAACGTGGCGAGAAAGGA
CAGTTCTCATGCCTGACATTTATATTCCCCAGAACA
GATTAGCCGGCGAACGTGGCGAGAAAGGAAGGGAAG
GATTTCAAAAGAATAGACCGAGATAGGGTTGAGTGT
TCTTACGGGGAAAGCCGGCGAACGTGGCGAGAAAGG
CGATTCAGCTCATTTTTTAACCAATAGGCCGAAATC
GCATTGGCCTTTTGCTCACATGTTCTTTCCTGCGTT
CCCTTGGGAACCGGAGCTGAATGAAGCCATACCAAA
GCATTCGGCCAACGCGCGGGGAGAGGCGGGTTGTGT
GGCTAGGCCCGCACCGATCGCCCTTCCCAACAGTTG
TCTTACAGGATGTATATATCTGACACGTGCCTGGAG
GTCTAGGGGCTCGCGCCAGCCGAACTGTTCGCCAGG
CCCTCGGCCAACGCGCGGGGAGAGGCGGGGTGTGCT
GATTTGGGCGCCCTTCCGCTTCCTCGCTCACTGACT
CAGTATCGACGCTCAAGTCAGAGGTGGCGAAACCCG
TCTTATCCGGTAACTATCGTCTTGAGTCCAACCCGG
TGCTTGGGCTGACCGCTTCCTCGTGCTTTACGGTAT
GATTTGCGCAGCCTGAATGGCGAATGGGACGCGCCC
GGGTTACAATCCCACTTTGACCTTCGCCACTTTCTC
CATTCCGGTAACTATCGTCTTGAGTCCAACCCGGTA
GATTTGATCCCCCATGTTGTGCAAAAAAGCGGTTAG
TGCTTGCCCCGGCACTTCGCCCAATAGCAGCCAGTC
AACTATCCGCCTCCATCCAGTCTATTAATTGTTGCC
CAGTTCTACCCAAGCGGCCGGAGAACCTGCGTGCAA
TCTTTGGCCTTTTGCTCACATGTTCTTTCCTGCGTT
TCTTACAGGATGTATATATCTGACACGTGCCTGGAG
TAATAGCTCCCTCGTGCGCTCTCCTGTTCCGACCCT
TCTTAGGGCGCTGGCAAGTGTAGCGGTCACGCTGCG
GGGTTCATTGGCACCATGCCGTGGGTTTACATATTG
TCTTAGACTGGAGAATCCCGGTCTGCAGGCCGCTCA
CCCTGGGCGCTCTTCCGCTTCCTCGCTCACTGACTC
CGATTCAGCTCATTTTTTAACCAATCGGCCGAAATC
GGGTTGCGGCATCAGAGCAGATTGTACTGAGAGGGC
TCTTACGGGGAAAGCCGGCGAACGTGGCGAGAACGG
TCTTACAGGATGTATATATCTGACACGTGCCTGGAG
GATTTCAAAGGATCTTCTTGAGATCCTTTTTTTCTG
TTGTTCGCCTTGATCGTTGGGAACCGGAGCTGAATG
GATTACTGTTCTTCTAGTGTAGCCGTAGTTAGGCCA
GATTCGGCCAACGCGCGGGGAGAGGCGGGTTGGGTT
TAATTGGCGAGAAAGGAAGGGAAGAAAGCGAAAGGA
GGGATAAAATCCCACTTTGACCTTCGCCCCTTTCTC
GCATTTGCCTTTTTCTCACATGTTCTTTCCTGCGTT
GTCTTCCGGTAACTATCGTCTTGAGTCCAACCCGGT
TCTTTTCCTGCGTTATCCCCTGATTCTGTGGATAAC
GCATAGCGAAGAGGCCCGCACCGATCGCCCTTCCCA
GGGTTCACACCGCATATGGTGCACTCTCAGTACAAT
TCTTTCCGAAGGTAACTGGCTTCAGCAGAGCGCAGA
GTCTTTCCTGCGTTATCCCCTGATTCTGTGGATAAC
ACGTTTGCCGCGATGTCCCCAGTGTCGGCCACTACG
CCTTACGGGGAAAGCCGGCGAACGTGGCGAGAACGG
GCATTCCGCCTCCATCCAGTCTATTAATTGTTGCCG
GGGTTAAAATCCCACTTTGACCTTCGCCACTTTCTC
TCTTTTCCGAAGGTAACTGGCTTCAGCAGAGCGCCG
CAGTTGGGCTATCTGGACAAGGGAAAACGCAAGCGC
GATTACCGCTTTTTTGCACAACATGGGGGATCATGT
TGCTTCCGCTCACAATTCCACACAACATACGAGCCG
CCCTTGCCGATGATTTTCCGCCAGCCAATGAACCGG
TGCTAGAACTCGTCAAGAAGGCGATAGAAGGCGATG
CGATTGTCTTACCGGGTTGGACTCAAGACGATAGTT
CAGTTACCAAATACTGTTCTTCTAGTGTAGCCGTAG
TCTAGAAGATTGGAAGTCGTATGCCGTCTTCTGCTT
CCCTCAGGACATAGCGTTGGCTACCCGTGATATTGC
CAGTTTCCCCAGAACATCAGGTTAATGGCGTTTTTG
GCATAGCCTGAATGGCGAATGGGACGCGCCCTGTAG
TTGTTGCCCGCTTTCCAGTCGGGAAACCTGTCGTGC
GTCTAGGCGATGCGCTGCGAATCGGGAGCGGCGATA
AACTAGCAAGAGCATGGCTCCATTGAGCTCATCTAG
CAGTAGTGACAACGTCGAGCACAGCTGCGCAAGGAA
TAATTACCGGACGACTGCTGAACGAGAATTGCATTG
GGGTTCGCGCGTTTCGGTGATGACGGGGAAAACCTC
.AGTCCGCTGTTGAGATCCCGTTCGCTGCAACACCC
GATTACAGAGTTCTTGAAGTGGTGGCCTAACTACGG
GATTTGGCGAGAAAGGAAGGGAAGAAAGCGAAAGGA
TTGTTGGCCTTTTGCTGGCCTTTTGCTCACATGTTC
CAGTTCGACGCTCAAGTCAGAGGTGGCGAAACCCGA
CAGTTCAGAAGAACTCGTCAAGAAGGCGATAGAAGG
GGGTTGCGGCATCAGAGCAGATTGTACTGAGAGTGC
GATTTCCGCCTCCATCCAGTCTATTAATTGTTGCCG
GATTTCCGAAGGTAACTGGCTTCAGCAGAGCGCAGA
GATTTGCGCCTTATCCGGTAACTATCGTCTTGAGTC
GCGTACGCGCCCTGTAGCGGCGCATTAAGCGCGGCG
TAATACCAAATACTGTTCTTCTAGTGTAGCCGTAGT
GGGTTACTAACTAACGAAGATCTTGATAATTTTCAG
GCATTTCCTGCGTTATCCCCTGATTCTGTGGATAAC
TGCTTGTCAAGACCGACCTGTCCGGTGCCCTGAATG
CAGTTGCTGGCCTTTTGCTCACATGTTCTTTCCTGC
CAGTTGGCCTTTTGCTGGCCTTTTGCTCACATGTTC
TTGTAGAATCAGGGGATAACGCAGGAAAGAACATGT
GATTTCCGCTCAACTGGTAAAAGCACTCCACTAGGA
TGCTTGCTGAAGAGCTTGGCGGCGAATGGGCTGACC
GCATTCCTCCTCCATCCAGTCTATTAATTGTTTCCG
GGGTTCCTGACCAGGTTGCAATTCGAGTTTTGATAA
CAGTACATCCACAAACAGACGATAACGGCTCTCTCT
TGCTAGAACTCGTCAAGAAGGCGATAGAAGGCGACG
AACTAGACACGACTTATCGCCACTGGCAGCAGCCAC
GTCTACTCGTCAAGAAGGCGATAGAAGGCGATGCGC
TCTTAGACTGGAGAATCCCGGTCTGCAGGCCGCTCA
CCCTCCTCGTGCGCTCTCCTGTTCCGACCCTGCCGC
CAGTTACCAAATACTGTTCTTCTCGTGTAGCCGTCG
GGGTACTTTAAACATTTAAATTTTCAGATCCTGCTG
GTCTTGATCCCCCATGTTGTGCAAAAAAGCGGTTAG
CCCTAGCTAGAGTAAGTAGTTCGCCAGTTAATAGTT
CCCTTTCACGTAGAAAGCCAGTCCGCAGAAACGGTG
TTGTTGCCCGCTTTCCAGTCGGGAAACCTGTCGTGC
CAGTAGCAGCCAGTCCCTTCCCGCTTCAGTGACAAC
GATTTGCCGGGAAGCTAGAGTAAGTAGTTCGCCAGT
GATTAGCTCACGCTGTAGGTATCTCAGTTCGGTGTA
GATTTGACGGGGAAAGCCGGCGAACGTGGCGGGAAA
CAGTTGGCCTTTTGCTGGCCTTTTTCTCACATGTTC
TCTTAGCGAACGACCTACACCGAACTGAGATACCTA
GTCTAGCTACCAACTCTTTTTCCGAAGGTAACTGGC
TTGTATCCACAAACAGACGATAACGGCTCTCTCTTT
GTCTTCCACAAACAGACGATAACGGCTCTCTCTTTT
GTCTTCCGCTCACAATTCCACACAACATACGAGCCG
ACGATCATATTCGACTGCACCTCACACCGATAGGAT
GATTACGGGGAAAGCCGGCGAACGTGGCGAGACAGG
ATATTGGAAAGCGGGCAGTGAGCGCAACGCAATTAA
GCATTTCCTGCTTTATCCCCTGATTCTGTGTATAAC
CAGTAGAAAATACCGCATCAGGAAATTGTAAGCGTT
AACTACGGTTGGAAATGGAATCTCAAGGGAAGTCTG
CGATACCAGCGGTGGTTTGTTTGCCGGATCAAGAGC
TTGTCCTGCGCTGACAGCCGGAACACGGCGGCATCA
CCCTAGGGCGCCCCAGCTGGCAATTCCGGTTCTCTT
CAGTACTCTGTACATCCACAAACAGACGATAACGGC
CCCTAGACGATAACGGCTCTCTCTTTTATAGGTGTA
GATTATGTTGTGCAAAAAAGCGGTTAGCTCCTTCGG
AACTAAGCGAAAGGAGCGGGCGCTAGGGCGCTGGCA
AACTAACCGTATTACCGCCTTTGAGTGAGCTGATAC
GTCTTGCGCTCTCCTGTTCCGACCCTGCCGCTTACC
GGGTTGGGGGGGAAGAAAGAAGATTTTTGCTATTTG
CCCTTTGCAGGGCTTCCCAACCTTACCAGAGGGCGC
AACTACGCCAAGCGCGCAATTAACCCTCACTAAAGG
TCTTCTGGAGAATCCCGGTCTGCAGGCCGCTCAATT
TAATTCGGACCCACCCGTATATACATCGCGCGTCTG
GCATTGGCCTTTTGCTCACATGTTCTTTCCTGCGTT
GGCTTGTCAAGACCGACCTGTCCGGTGCCCTGCATG
GCATTCTCGGCGCAGCTTCAAAAATTCAATTTCGCT
TCTTAGACCGGAGAATCCCGGTCTGCAGTCCGCTCA
TTGTTGGGCTATCTGACAAGGGAAAACGCAAGCGCA
GGGTTCCTGACCAGGTTGCAATTCGAGCTTTGATAC
GATTCGGAAAGCGTTTTCTTTTTAATTTACCGGACG
TTGTTCCCCTGCGCCATCAGATCCTTGGCGGCAAGA
TCTTCCCTCGTGCGCTCTCCTGTTCCGACCCTGCCG
TCTTTGGCGAATGGGACGCGCCCTGTAGCGGCGCAT
CCCTTGCCGGGGCAGGATCTCCTGTCATCTCACCTT
TCTTTGGAGAATCCCGGTCTGCAGGCCGCTCAATTG
GCATTCGGCGCAGCTTCAAAAATTCAATTTCGCTGC
TTGTTCGGCCAACGCGCGGGGAGAGGCGGGGTGGGG
GATTCCGCCTTTGAGTGAGCTGATACCGCTCGCCGC
AACTAATCAAGTTTTTTGGGGTCGAGGTGCCGTAAA
CCCTCGTGAGCTATGAGAAAGCGCCACGCTTCCCGA
CAGTACTCAACCAAGTCATTCTGAGAATAGTGTATG
TGCTTACCGGGTTGGACTCAAGACGATAGTTACCGG
CCCTTGCCGGGAAGCTAGAGTAAGTAGTTCGCCAGT
GATTACGGTTGGAAATGGAATCTCAAGGGAAGTCTG
CCCTATACTTTCTCGGCAGGAGCAAGGTGAGATGAC
TCTTTGGAGAATCCCGGTCTGCAGGCCGCTCAATTG
TGCTTGCGCTCGGCCCTTCCGGCTGGCTGGGTTATT
GATTACAGCGTGAGCTATGAGAAAGCGCCACGCTTC
TCTTACTGGAGAATCCCGGTCTGCAGGCCGCTCAAT
CGATTGTTCTTTCCTGCGTTATCCCCTGATTCTGTG
CCCTATACTATAACGGCTCTCTCTTTTATAGGTGTA
GATTTGCGCAGCCTGAATGGCGAATGGGACGCGCCC
AACTTGATCCCCCATGTTGTGCAAAAAAGCGGTTAG
TGCTTGCGCTCTCCTGTTCCGACCCTGCCGCTTACC
AACTTTAGCAGAGCGAGGTATGTAGGCGGTGCTACA
GATTACCCGCCGCGCTTAATGCGCCGCTACAGGGCG
CAGTTGGCGAAACCCGACAGGACTATAAAGATACCA
GTCTTGATCCCCCATGTTGTGCACCCACGCGGTACG
CCCTACCTGTCCGCCTTTCTCCCTTCGGGAAGCGTG
GATTTGCGATCGCTTATCTGCTTAAATACTGCTAAA
CCCTAGGCTGCGCAACTGTTGGGAAGGGCGATCAGT
GATTTCTTTTTCCGAAGGTAACTGGCTTCAGCAGAG
CCCTTGGGGGATCATGTAACTCGCCTTGATCGTTGG
CCCTAAGGCGCAGCGGTCGGGCTGAACGGGGGGTTC
TTGTTGTTCTTTCCTGCGTTATCCCCTGATTCTGTG
GTCTTCGGCCAACGCGCGGGGAGAGGCGGGGTGGGG
GTCTTAGCGTTGGCTACCCGTGATATTGCTGAAGAG
CGATTGCGCAGCCTGAATGGCGAATGGGACGCGCCC
GTCTTGCAGGACCACTTCTGCGCTCGGCCCTTCCGG
TCTTACTGTTCTTCTAGTGTAGCCGTAGTTAGGCCA
TCTTACAGGATGTATATATCTGACACGTGCCTGGAG
TAATTGTCGAATGGGACGCGCCCTGTAGCGGCGCAT
TCTTCTCAGCGATCTGTCTATTTCGTTCATCCATAG
AACTTAGTTAGGCCACCACTTCAAGAACTCTGTAGC
GATTCGGTTGGAAATGGAATCTCAAGGGAAGTCTGG
GATTTGGCGAATGGGACGCGCCCTGTAGCGGCGCAT
CAGTTGGCGGACGTGAACTCCGATCAGCAGGATAAC
TGCTTACCGGGTTGGCCTCACGACGATAGTTCCCGG
TCTTAGACTGGAGAATCCCGGTCTGCAGGCCGCTCA
GATTAGGCGAGTTACATGATCCCCCATGTTGTGCAA
CAGTAGCAAGCGAACCGGAATTGCCAGCTGGGGCGC
GATTTCCGCGCAGGACCCGCGCCGGCCGGGCAAATT
TCTTTGACGGGGAAAGCCGGCGAACGTGGCGAGAAA
AACTACGAGCATCACAAAAATCGACGCTCAAGTCAG
TAATACGGTTTCCGCCAGCTTGCAGGGCCGCGAGGC
GATTTCCCCTGATTCTGTGGATAACCGTATTACCGC
TTGTACAGAAAAGCATCTTACGGATGGCATGACAGT
CCCTTGCCGGGAAGCTATAGTAAGTAGTTCTCCAGT
CAGTTCCCCCTGGAAGCTCCCTCGTGCGCTCTCCTG
GATTCCGCCTTTGAGTTAGCTGATACCGCCCTCCGC
CAGTTCGGGAGCGGCGATACCGTAAAGCACGAGGAA
CCCTTGGCCGGCTGGGTGTGGCGGACCGCTATCAGG
TGCTACGTCGTGACTGGGAAAACCCTGGCGTTACCC
GATTTCGCCTTGATCGTTGGGAACCGGAGCTGAATG
TTGTATACTTTCTCGGCAGGAGCAAGGTGAGATGAC
TCTTACCGCTCGCCGCAGCCGAACGACCGAGCGCAG
GATTTCCGCCTCCATCCAGTCTATTAATTGTTGCCG
TCTTAGTGAGGGTTAATTGCGCGCTTGGCGTAATCA
TTGTAGGAACGCCCGTCGTGGCCAGCCACGATAGCC
GTCTAGCCGGAAGCATAAAGTGTAAAGCCTGGGGTG
GGGTTGACATTAACCTATAAAAACAGGCGTATCACG
AACTTGCGCAGCCTGAATGGCGAATGGGACGCGCCC
GTCTAGGCAGCGCGGCTATCGTGGCTGGCCACCACG
TGCTTGCGCTCGGCCCTTCCGGCTGGCTGGTTTCTT
AACTTCGTTGGGAACCGGAGCTGAATGAAGCCATAC
TTGTACTGGCGAACTACTTACTCTAGCTTCCCGGCA
TGCTTGTAAGCGTTAATAATTCAGAAGAACTCGTCA
TGCTCGGCCAACGCGCGGGGAGAGGCGGGGTGTGGT
GTCTACCGGATACCTGTCCGCCTTTCTCCCTTCGGG
TTTAGCGCAGGGGCGCCCGGTTCTTTTTGTCAAGAC
AACTTCCCTCGTGCGCTCTCCTGTTCCGACCCTGCC
TCTTAGCTCACTCATTAGGCACCCCAGGCTTTACAC
AACTTCACATTAATTGCGTTGCGCTCACTGCCCGCT
TCTTAGAACAGGATGTATATATCTGACACGTGCCTG
.GCTTGCGCTCTCCTGTTCCGACCCTGCCGCTTACA
GGGTAGTTTTCTTGCGGCCCTAATCCGAGCCAGTTT
GATTTGCCGGGAAGCTAGAGTAAGTAGTTCGCCAGT
GATTTCCCCTGATTCTGTGGATAACCGTATTACCGC
TCTTTGGAGAATCCCGGTCTGCAGGCCGCTCAATTG
CCCTTGGGGGATCATGTAACTCGCCTTGATCGTTGG
TCTTACAGGATGTATATATCTGACACGTGCCTGGAG
ACGTTGTCAAGACCGACCTGTCCGGTGCCCTGAATG
TAATAGCTTGACGGGGAAAGCCGGCGAACGTGGCGA
CAGTTCCGAAGGTAACTGGCTTCAGCAGAGCGCAGA
GCATTGGGCTGGTTCGACCGTGCTTGCTGCTCAAGC
GATTTGGCGAATGGGACGCGCCCTGTAGCGGCGCAT
GATTCGCAGCCTGAATGGCGAATGGGACGCGCCCTG
GATTTGCGCAGCCTGAATGGCGAATGGGACGCGCCC
GGGTTCCCCGCGCGTTGGCCGATTCATTAATGCAGC
TCTTACTCGCCTTGATCGTTGGGAACCGGAGCTGAA
AGATTGTTCTTTCCTGCGTTATCCCCTGATTCTGCG
AACTTCACGACGTTGTAAAACGACGGCCAGTGAGCG
CCCTAGCGTGGCGCTTTCTCATAGCTCACGCTGTAG
CAGTTCGCCCAATATCAGCCAGTCCCTTCCAGCTTC
CAGTCCATCCAGTCTATTAATTGTTGCCGGGAAGCT
TTGTTGGTAACAGGATTAGCAGAGCGAGGTATGTAG
GATTACCGGACGACTGCTGAACGAGAATTGCATTGC
TCTTACCGCTCGCCGCATCCGAACGACCGAGCGCAG
AACTCGGGGGGTTCGTGCACACAGCCCAGCTTGGAG
TTGTACTCACATTAATTGCGTTGCGCTCACTGCCCC
GGGTAGTGTCTATGGGGTTTTTGCCTTAAATGACAG
GCATACCGGATACCTGTCCGCCTTTCTCCCTTCGGG
TGCTTCTTTCCTGCGTTATCCCCTGATTCTGTGGAT
CCCTTCTGTTGTGCCCAGTCATAGCCGAATAGCCTC
GGCTACGTCGTGACTGGGAAAACCCTGGCGTTACCC
GATTTCGTCTTGAGTCCAACCCGGTAAGACACAACT
TCTTTCCGCTTCCTCGCTCACTGACTCGCTGCGCTC
TCTTAGGGCGAAAAACCGTCTATCAGGGCGATGGCC
GTCTAGGCTCCGCCCCCCTGACGAGCATCACAAAAA
TAATTGGGAACCGGAGCTGAATGAAGCCATACCAAA
ACGTAGTCTATTAATTGTTGCCGGGAAGCTAGAGTA
TTGTACTGGCGAACTACTTCCTCCAGCTTCCCGGCA
GGGTCCCAGATCGGAAGTCGTATGCCGTCTTCTGCT
GTCTAGAACCGGGCGCCCCTGCGCTGACAGCCGGAA
GATTCCGCCTCCATCCAGTCTATTAATTGTTGCCGG
TCTTCAGGATGTATATATCTGACACGTGCCTGGAGA
AACTTCGCCTTGCAGCACATCCCCCTTTCGCCAGCT
GTCTAGAGCGCAGATACCAAATACTGTTCTTCTAGT
GTCTAGGACCACTTCTCCGCTCGGCCCTTCCGGCTG
GCATTGCGCAGCCTGAATGGCGAATGGGACGCGCCC
CCCTTTGCTGGCCTTTTGCTCACATGTTCTTTCCTG
GGGTTCCCCGCGCGTTGGCCGATTCATTACTGCAGC
AACTTGGCGAAAGGGGGATGTGCTGCAAGGCGATTA
GGCTTGTAAGCGTTAATAATTCAGAAGAACTCGTCA
GTCTTCCGCAGGTAACTGGCTTCAGCCGACCTCCGA
GGGTTTCCCTGGGTGGGTGGATTGGGAGGCGGGGAT
CCCTTGGCCGGCTGGGTGTGGCGGACCGCTATCAGG
CAGTTCGCCTTGATCGTTGGGAACCGGAGCTGAATG
CAGTAGGGCACCGGACAGGTCGGTCTTGACAAAAAG
TCTTAGCTTGACGGGGAAAGCCGGCGAACGTGGCGA
CCCTTCATCTCATCTTGCTCCTGCCGAGAAAGTATC
TAATAGCGGCGCATTAAGCGCGGCGGGTGTGGTGGG
AACTTGTTCCAAACTGGAACAACACTCAACCCTATC
TCTTTGGAGAATCCCGGTCTGCAGGCCGCTCAATTG
GGGTCGTGTCTATGGGGTTTTTGCCTTAAATTCCAG
TTGTTAGCTTGCAGTGGGCTTACATGGCGATAGCTA
GCATCGTCTTGAGTCCAACCCGGTAAGACACGACTT
GTCTTCGCTCTGCTAATCCTGTTACCAGTGGCTGCT
CCCTATCGTGGCGCTTTCTCATAGCTCACTCTGTAG
GATTACGAACCCCCCGTTCAGCCCGACCGCTGCGCC
TTGTACCGCTTTTTTGCACAACATGGGGGATCATGT
TGCTAGCCGCGCTGCCTCGTCTCGCAGTTCATTCAG
CCCTAAGGCGCAGCGGTCGGGCTGAACGGGGGGTTC
GGGTAGTTTAAACTTACTCTGATGCCAGCGGCCCCT
TCTTGGGCGCTCTTCCGCTTCCTCGCTCACTGACTC
GTCTTCGGCCAACGCGCGGGGAGAGGCGGGTGGGCG
TCTTACAGGATGTATATATCTGACACGTGCCTGGAG
TGCTTCCCTTCGGGAAGCGTGGCGCTTTCTCATAGC
GATTTCGGTGAGCAGCGCGGTGGTGCGCACGCCAGC
TGCTTCCACAAACAGACGATAACGGCTCTCTCTTTT
GATTAGGTGGCGAAACCCGACAGGACTATAAAGATA
TCTTACGCGCGATGTATATACGGGTGGGTCCGACGG
TTGTCGGTCCGCCACACCCAGCCGGCCACAGTCGAT
ACGTAGTCTATTAATTGTTGCCGGGAAGCTAGAGTA
GATTATCGTCTTGAGTCCAACCCGGTAAGACACGAC
AACTTGGCGAATGGGACGCGCCCTGTAGCGGCGCAT
CCCTACTCCCCGTCGTGTAGATAACTACGATACGGG
CGATCCCGACAGGACTATAAAGATACCAGGCGTTTC
CAGTTGGAAAATGGCCGCTTTTCTGGATTCATCGAC
TGCTATCCACAAACAGACGATAACGGCTCTCTCATT
ATATTGGGCGCTCTTCCGCTTCCTCGCTCACTGACT
TTGTTGCCGGGAAGCTAGAGTAAGTAGTTCGCCAGT
ATATTGCCGATTTCGGCCTATTGGTTAAAAAATGAG
GATTTCTTTCCTGCGTTATCCCCTGATTCTGTGGAT
GTCTTGCAAAGTAAACTGGATGGCTTTCTTGCCGCC
TGCTCGTCTTGAGTCCAACCCGGTAAGACACGACTT
GCATTGCTGAAGCCAGTTACCTTCGGAAAAAGAGTT
TTGTACCGCTTTTTTGCACAAAATGGGGGCTCATGT
CAGTCCGCTTTTTTGCACAACATGGGGGATCATGTA
GCATTCTTTCCTGCGTTATCCCCTGATTCTGTGGAT
CCCTTGCCGGGAAGCTAGAGTAAGTAGTTCGCCAGT
CGATAGTCGTGTCTTACCGGGTTGGACTCAAGACGA
GCATTACCAGCGGTGGTTTGTTTGCCGGATCAAGAG
GGGTTGCGCTGTTCGCATTATCCGAACCATCCGCTG
CCCTTGGAAAATGGCCGCTTTTCTGGATTCATCGAC
GGGTTTCCCTGGGTGGGTGGATGGGGAGGCGGGGAT
AACTAAGGCGCAGCGGTCGGGCTGAACCGGGGGTTC
CGATTGCGCTCTCCTGTTCCGACCCTGCCGCTTACC
TTGTTGAGCGAGGAAGCGGAAGAGCGCCCAATACGC
GATTACGGTTCCTGGCCTTTTGCTGGCCTTTTGCTC
TGCTAGGGCTTCCCAACCTTACCAGAGGGCGCCCCA
TCTTTGCTGCAACGATACCGCGAGACCCACGCCCAC
GCATTGGCGAATGGGACGCGCCCTGTAGCGGCGCAT
GTCTTAGAAAAATAAACAAATAGGGGTTCCGCGCAC
TCTTACGCTCGATTTATATACGGGTGGTTCCTACGG
CCCTAGAAGAACTCGTCAAGAAGGCGATAGAAGGCG
GTCTTGGCCGGCTGGGCGTGGCGGACCCCTATCCGG
GTCTAGGGCGAATTCGCGGCCGCTAAATTCAATTCG
TGCTTCCGCAGAAACGGTGCTGACCCCGGATGAATG
TCTTATCCGCCTCCATCCAGTCTATTAATTGTTGCC
TTGTAAGGTCAAGCGATACCGCTCTTACAGAGGAGA
TGCTTCCGACCCTGCCGCTTACCGGATACCTGTCCC
TCTTAGCCGGCGAACGTGGCGAGAAAGGAAGGGAAG
GATTAGGGAAGAAAGCGAAAGGAGCGGGCGCTAGGG
GCATTCGGCGCAGCTTCAAAAATTCAATTTCGCTGC
GTCTTCATTTTCGCGGTGGCTGAGATCAGCCACTTC
AACTTTGACGGGGAAAGCCGGCGAACGTGGCGAAAA
GTCCACCCTGCCGCTACCCGGATACATGACGGCTTT
CCCTAAGGCCAGCAAAAGGCCAGGAACCGTAAAAAG
GTCTAGGACTATAAAGAGACCAGGCGATACCCCCTG
GCATTGGCGAACTACTTACTCTAGCTTCCCGGCAAC
CAGTTCCCTCGTGCGCTCTCCTGTTCCGACCCTGCC
AACTACGCTTCCCGAAGGGAGAAAGGCGGACAGGTA
CCCTAAGTCAGAGGTGGCGAAACCCGACAGGACTAT
CGATCCCGACAGGACTATAAAGATACCAGGCGTTCA
TTGTAGCCATCCAGTTTACTTTGCAGGGCTTCCCAA
TTGTCCGGGTTGGACTCAAGACGATAGTTACCGGAT
GATTCCGCCTCCATCCAGTCTATTAATTGTTGCCGG
GCATAGCCGTAGTTAGGCCACCACTTCAAGAACTCT
AACTTACCAAATACTGTTCTTCTAGTGTAGCCGTAG
CAGTTGGGAACCGGAGCTGAATGAAGCCATACCAAA
TTGTTCCGGAAAGGAAATTTTCGAGGGATCTCCGTC
CCCTTTCCTGCGTTATCCCCTGATTCTGTGGATAAC
GCATAGCCGGCGAACGTGGCGAGAAAGGAAGGGAAG
GTCTCGTTCATCCATAGTTGCCTGACTCCCCGCCGT
TAGTTGGAAAATGGCCGCTTTTCTGGATTCATCGCA
TTGTAAAGCATCTTACGGATGGCATGACAGTAAGAG
GATTAGAATCAGGGGATAACGCAGGAAAGAACATGT
GATTCCCGACAGGACTATAAAGATACCAGGCGTTTC
GCATATGAATCGGCCAACGCGCGGGGAGAGGCGGGT
GTCTAAGCGAACCGGAATTGCCAGCTGGGGCGCCCT
TGCTAGTTGCCTGACTCCCCGTCGTGTAGATAACTA
TGCTATCCACAAACAGACGATACCGGCTCTCTCTTT
TCTTAAGCCGGCGAACGTGGCGAGAAAGGAAGGGAA
GATTAGCCTGAATGGCGAATGGGACGCGCCCTGTAG
GCATTCGTTCAGCAGTCGTCCGGTAAATTAAAAAGA
CCCTTACCGGATACCTGTCCGCCTCTCTCCCTTCGG
GATTACGGTTCCTGGCCTTTTGCTGGCCTTTTGCTC
ATATACCCGCGCCGGCCGGGCAAATTTGAAGGAAAA
GGGTCGACCCAGGCGTTAGGGTCAATGCGGGTCGCT
TGCTTTGGTCTGACAGTTACCAATGCTTAATCAGTG
GGCTAGGGCTTCCCAACCTTACCCGAGGGCGCCCCA
TCTTACGGGGAAAGCCGGCGAACGTGGCGCGAAAGG
CAGTTCGCTCCAAGCTGGGCTGTGTGCACGAACCCC
GGGTAGGCGGTTTGCGTATTGGGCGCTCTTCCGCTT
AACTTGAGTCCAACCCGGTAAGACACGACTTATCGC
TCTTTCGCGGCCTAGAACAGGATGTATATATCTGAC
CAGTTGCGCCATCAGATCCTTGGCGGCAAGAAAGCC
CAGTTCCCCTGCGCCATCAGATCCTTGGCGGCAAGA
CAGTTGGCAATTCCGGTTCGCTTGCTGTCCATAAAA
CGATTTGCTCACATGTTCTTTCCTGCGTTATCCCCT
TGCTTGGCCGATTCATTAATGCAGCTGGCACGACAG
CAGTTGGCGAGAGCTAGACTGGGCGGTTTTATGGAC
AACTAGCGCCACGCTTCCCGAAGGGAGAAAGGCGGA
TCTTTCCCGGCGTCGCGGCCTAGAACAGGATGTATA
GATTATCAGATCGGAAGTCGTATGCCCCCTTCTGCT
CCCTACGCGGCCTTTTTACGGTTCCTGGCCTTTTGC
TGCTTGACTCCCCGTCGTGTAGATAACTACGATACG
GATTTTGGGCGCTCTTCCGCTTCCTCGCTCACTGAC
TTGTCGCAGCGGTCGGGCTGAACGGGGGGTTCGTGC
TCTTACTGTTCTTCTAGTGTAGCCGTAGTTAGGCCA
TCTTAGCTTGACGGGGAAAGCCGGCGAACGCGGCGA
TTGTCGAGCCGTAAGCATAAAGTGTAAATCCTTGGG
TCTTACTGGAGAATCCCGGTCTGCAGGCCGCTCAAT
GTCTTCTGGACAAGGGAAAACGCAAGCGCAAAGAGA
AACTACGGTTATCCACAGAATCAGGGGATAACGCAG
GTCTAGTCTATTAATTGTTGCCGGGAAGCTAGAGTA
TGCTACCGGGCGCCCCTGCGCTGACAGCCGGAACAC
AACTTCCCTCGTGCGCTCTCCTGTTCCGACCCTGCC
TCTTTGCGCAGCCTGAATGGCGAATGGGACGCGCCC
AACTACTGTTCTTCTAGTGTAGCCGTAGTTAGGCCA
TTGTTCGCCGCTCCCGATTCGCAGCGCATCGCCTTC
GATTTCGTCTTGAGTCCAACCCGGTAAGACACGACT
GTCTATAGTGAGTCGTATTACAATTCACTGGCCGTC
TCTTAGCGGAAAGCGTTTTCTTTTTAATTTACCGGA
AACTCGCAGCCTGAATGGCGAATGGGACGCGCCCTG
CAGTCTGGAAGCTCCCTCGTGCGCTCTCCTGTTCCG
CCCTCGACCACCAAGCGAAACATCGCATCGAGCGAG
TCTTACTGGAGAATCCCGGTCTGCAGGCCGCTCAAT
CCCTTCCGCCTCCATCCAGTCTATTAATTGTTGCCG
AACTTTGCAGGACCACTTCTGCGCTCGGCCCTTCCG
TTGTAGCGTCGATTTTTGTGATGCTCGTCCGGGGGG
TCTTTCGCGTCCTAGAACAGGATGTATATATCTTAC
TGCTACTCGTCAAGAAGGCGATAGAAGGCGATGCGC
CGCTTTGCTCAAATGTTCTTTCCTGCGTTCTCCCCT
GCATACCGTATTACCGCCTTTGAGTGAGCTGATACC
TAATTGAGAAAGCGCCACGCTTCCCGAAGGGAGAAA
GATTTCCAGTCGGGAAACCTGTCGTGCCAGCTGCAT
GTCTTGGACAAGGGAAAACGCAAGCGCAAAGAGAAA
AACTAGCTTGACGGGGAAAGCCGGCGAACGTGGCGA
TCTTAGACTGGAGAATCCCGGTCTGCAGGCCGCTCA
TGCTTATTAATTGTTGCCGGGAAGCTAGAGTAAGTA
AACTCGTCCAACGCGCGGTGAGAGTCGTTCTTCATA
TTGTTGAATCGGCCAACGCGCGGGGAGAGGCGGGTT
CGCTTTGGTCTGACAGTTACCAATGCTTAATCAGTG
TTGTTGCTGGCCTTTTGCTCACATGTTCTTTCCTGC
TTGTTCGGGAAGCGTGGCGCTTTCTCATAGCTCACG
GCATAGCGGTCGGGCTGAACGGGGGGTTCGTGCACA
GTCTATAGGTGTAAACCTTAAACTGCCGTACGTATA
GCATAGCCGGCGAACGTGGCGAGAAAGGAAGGGAAG
GCATTCGTGCGCTCTCCTGTTCCGACCCTGCCGCTT
ACGTACCTTAAACTGCCGTACGTATAGGCTGCGCCA
AACTTCCGCGCAGGACCCGCGCCGGCCGGGCAAATT
GGGAACCGGCTCGCAACGTTCATTTTCACCACTGCT
CGATAGGGAAGAAAGCGAAAGGAGCGGGCGCTAGGG
CGATATGGCGAATGGGACGCGCCCTGTAGCGGCGCA
GTCTTAGGCTGCGCAACTGTTGGGAAGTGCGATCCG
GTCTAGAAGATCCTTTGATCTTTTCTACGGGGTCTG
GGGTCGACCGCTGCGCCTTATCCGGTAACTATCGTC
CAGTTGAGATCCTTTTTTTCTGCGCGTAATCTGCTG
GTCTTGGTGGAAAATGGCCGCTTTTCTGGATTCATC
CGATAGCGGCGCATTAAGCGCGGCGGGTGTGGTGGG
TTGTTCGCCGCTCCCGATTCGCAGCGCATCTCCTTC
CCCTATCCGCCTCCATCCAGTCTATTAATTGTTGCC
GTCTTGGCCGCTTTTCTGGATTCATCGACTGTGGCC
TCTTAGCTTGACGGGGAAAGCCGGCGAACGCGGCGA
GCATACGGTTCCTGGCCTTTTGCTGGCCTTTTGCTC
CGATAGGCGCAGCGGTCGGGCTGAACGGGGGGTTCG
AACTAAGGGAAGAAAGCGAAAGGAGCGGGCGCTAGG
GTCTTGAATCGGCCAACTCGCGGGGATATTCGGTTT
CGATTGGCCTTTTGCTCACATGTTCTTTCCTGCGTT
TGCTACCGGGCGCCCCTGCGCTGACAGACGGACCCC
CGATTTGCTCACATGTTCTTTCCTGCGTTATCCCCT
CCCTTCTTTCCTGCGTTATCCCCTGATTCTGTGGAT
GTCTAGCGTTGGCTACCCGTGATATTGCTGAAGAGC
GCATACCTTATTACCGCCTTTGAGTGAGCTTATACC
CAGTTCACCAGTCACAGAAAAGCATCTTACGGATGG
TCTTTAGACTGGAGAATCCCGGTCTGCAGGCCGCTC
TCTTTAGAACAGGATGTATATATCTGACACGTGCCT
CCCTTGGCGGCAAGAAAGCCATCCAGTTTACTTTGC
TGCTACCGAACTGAGATACCTACAGCGTGAGCTATG
TCTTAGACTGGAGAATCCCGGTCTGCAGGCCGCTCA
TCTTTTGGGCGCTCTTCCGCTTCCTCGCTCACTGAC
TTGTAGCGTCGATTTTTGTGATGCTCGTCAGGGGGG
TTGTAGGAACGCCCGTCGTGCCCACCCACGAAAGCC
AAATTTGGGCGCTCTTCCGATGAATCGATCACTGCC
TAATAGGCCACCACTTCAAGAACTCTGTAGCACCGC
CAGTTCCGCCTCCATCCAGTCTATTAATTGTTGCCG
ATACAGAGCGCCTGATGCGGTATTTTCTCCTTACGC
GATTATCAGATCGGAAGTCGTATTCCGTCTTCTTCT
TCTTTCGGCCAACGCGCGGGGAGAGGCGGTTTTTTC
TTGTAGATACCTACAGCGTGACATATGAGAAAGCGC
CAGTAGGCGTTTCCCCCTGGAAGCTCCCTCGTGCGC
TGCTACCAGTCACAGAAAAGCATCTTACGGATGGCA
TAATTCGCGTGGCCAGTAATTTACCAAAGCTGATAA
TGCTTATTAATTGTTGCCGGGAAGCTAGAGTAAGTA
CAGTTCCGGTGCCCTGAATGAACTGCAAGACGAGGC
CTGTTGCTGGCCTTTTGCTCACCTGTTCTTTCCTGA
TCTTAGGCGGTTTGCGTATTGGGCGCTCTTCCGCTT
GTCTAGGCGATAGAAGGCGATGCGCTGCGAATCGGG
AACTTCCTTCAAATTTGCCCGGCCGGCGCGGGTCCT
AACTAGGCCCGCACCGATCGCCCTTCCCAACAGTTG
GCATACGCGCGGGGAGAGGCGGGTTTGGGGTTGGGG
CAGTTAGGCCACCACTTCAAGAACTCTGTAGCACCG
TTGTAGCATCTTTTACTTTCACCAGCGTTTCTGGGT
GCATTGCAGCACATCCCCCTTTCGCCAGCTGGCGTA
GCATACCGGAATAAGGGACAGTAATATACGGTTGGA
TCTTAGAACAGGATGTATATATCTGACACGCGCCTG
TCTTAAGGATCTTCTTGAGATCCTTTTTTTCTGCGC
TCTTACTGGAGAATCCCGGTCTGCAGGCCGCTCAAT
TCTTACAGGATGTATATATCTGACACGTGCCTGGAG
GATTCCCTCGTGCGCTCTCCTGTTCCGACCCTGCCG
ACGTACAGAGTTCTTGAAGTGGTGGCCTAACTACGG
TTGTAGAAAGCGCCACGCTTCCCGAAGGGAGAAAGG
CCCTTCGTTGGGAACCGGAGCTGAATGAAGCCATAC
CAGTTGAGATCCTTTTTTTCTGCGCGTAATCTTCTG
TGCTTCGGGGATGAAAGCTGGCGCATGATGACCACC
CAGTTGGGCTATCTGGACAAGGGAAAACGCAAGCGC
GTCTTGCTCATCATTGGAAAACGTTCTTCGGGGCGA
GGGTCTTGAATGGCGAATGGCGCTTTGCCTGGTTTC
GATTACTCACCAGTCACAGAAAAGCATCTTACGGAT
TCTTAGACTGGAGAATCCCGGTCTGCAGGCCGCTCA
CGATTGGCCTTTTGCTCACATGTTCTTTCCTGCGTT
AACTAGGGGCTCGCTCTCGATGTAACGCCATCGCGA
TCTTACTGGAGAATCCCGGTCTGCAGGCCGCTCAAT
CAGTACCTACAGCGTGAGCTATGAGAAAGCGCCACG
AACTAGCGGGCAGTGAGCGCAACGCAATTAATGTGA
TTGTACCACTTCTGCGCTCGGCCCTTCCGGCTGGCT
CCCTAAAAGAGAGAGCCGTTATCGTCTGTTTGTGGA
TGCTAGGAGCAAGGTGAGATGACAGGAGATCCTGCC
GATTAGCTTGACGGGGAAAGCCGGCGAACGTGGCGA
TTACCACCGCTACCAGCGGTGGATTGTTTGCCGGAT
CCCTTGCCGGGAAGCTAGAGTAAGTAGTTCGCCAGT
GTCTCCACCGCTACCAGCGGTGGTTTGTTTGCCGGA
GATTAGCTGGCACGACAGGTTTCCCGACTGGAAAGC
CCCTACACGACTTATCGCCACTGGCAGCAGCCACTG
CTGTCGACAGCGCCACGCTTCCAGACGGGCGCACGG
TAATATGGCGAATGGGACGCGCCCTGTAGCGGCGCA
GTCTTGCCAGCTGCATTAATGAATCGGCCAACGCGC
TAATCCCGTCGACACATACTACCGCCTGGCCATTCC
CGATACTATCGTCTTGAGTCACACCCGGTAAGACAC
GATTCCGGTAACTATCGTCTTGAGTCCAACCCGGTA
GGGTAATCAGGGGATAACGCAGGAAAGAACATGTGA
CAGTACTCGTCAAGAAGACGATAGAATGCGATTCGC
CAGTTGGGTAACGCCAGGGTTTTCCCAGTCACGACG
GCATTCGGCCAACGCGCGGGGAGAGGCGGGTTGCGT
TTGTACCGTAAAGCACGAGGAAGCGGTCAGCCCATT
CCCTTAGCCGAATAGCCTCTCCACCCAAGCGGCCGG
GTCTAGGGGCGCCCGGTTCTTTTTGTCAAGACCGAC
TTGTACGCTTGAGCCGGCTACCTGCCCATTCGACCA
GGGTAGAATCAGGGGATAACGCAGGAAAGAACATGT
GATTTCCATTTCCAACCGTATATTACTGTCCCTTAT
CCCTAGCTAGACTGGGCGGTTTTATGGACAGCAAGC
TCTTACAACATGGGGGATCATGTAACTCGCCTTGAT
TTGTTCTTTCCTGCGTTATCCCCTGATTCTGTGGAT
TCTTAGGATGTATATATCTGACACGTGCCTGGAGAC
TCTTTGGCGAAACCCGACAGGACTATAAAGATACCA
TCTTACGTCAAAGGGCGAAAAACCGTCTATCAGGGC
CAGTTCGGCCAACGCGCGGGGAGAGGCGGGTTTCCG
GATTACAGGGCGCGTCCCATTCGCCATTCAGGCTGC
GTCTCCGGTGGTGCATATCGGGGATGAAAGCTGGCG
CCCTTAGCAGCCAGTCCCTTCCCGCTTCAGTGACAA
CCCTTAGGCACCCCAGGCTTTACACTTTATGCTTCC
GATTACGCGCGGGGAGAGGCGGGTTGGTGTTTTTGG
GATTTCGGCCAACGCGCGGGGAGAGGCGGTGTGCGG
GATTTTGCCTTCCTGTTTTTGCTCACCCAGAAACGC
TCTTTAGCAGAACTTTAAAAGTGCTCATCATTGGAA
TTGTAGCCGCCGCATTGCATCAGCCATGATGGATAC
GATTTAGGGCTTGATTGTCTGCCGGGATCGAGTAGA
TCTTATATATCTGACACGTGCCTGGAGACTAGGGAG
GATTTCCTTCAAATTTGCCCGGCCGGCGCGGGTCCT
GTCTAGCAGAGCGCAGATACCAAATACTGTTCTTCT
TTGTATCCGCCTCCATCCAGTCTATTAATTGTTGCC
GTCTTCGGGGATGAAAGCTGGCGCATGATGACCACC
CAGTTCGACTGTGGCCGGCTGGGTGTGGCGGACCGC
AACTAGCGGGCAGTGAGCGCAACGCAATTAATGTGA
AGGTCTTGAATGGCGAATGGCGCTTTGCCTGGTTTC
GATTTCAAATTTGCCCGGCCGGCGCGGGTCCTGCGC
TCTTTTGCCCGGCCGGCGCGGGTCCTGCGCGGAGTT
GTCTTGTCATTTTCGCGGTGGCTGAGATCAGCCACT
TCTTTCGCCCTTCCCAACAGTTGCGCAGCCTGAATG
ACGTTACTGAGCCATCGTTGAAGTTGGTACAAGAGA
GATTCGCCGAGGCGCCTCGCGGCCCTGCAAGCTGGC
GATTAGGCGATTAAGTTGGGTAACGCCAGGGTTTTC
AACTTGACGGGGAAAGCCGGCGAACGTGGCGAGAAA
CCCTAGCCATCCAGTTTACTTTGCAGGGCTTCCCAA
AACTCGGTCGGGCTGAACGGGGGGTTCGTGCACACA
CCCTTGTCTCTTGATCAGAGCTTGATCCCCTGCGCC
GCATACCTCCCCACTTCGCGCTTACTTATGTTACCA
GTCTTACCAAATACTGTTCTTCTAGTGTAGCCGTAG
TAATTCGCTGCGCTCGGTCGTTCGGCTGCGGCGAGC
GATTAAACCAGCCAGCCGGAAGGGCCGAGCGCAGAA
AACTAGCTTGACGGGGAAAGCCGGCGAACGTGGCGA
TGCTTGCCTGACTCCCCGTCGTGTAGATAACTACGA
CAGTACGCGCGGGGAGAGGCGGGTTGGTGGTTGGTG
TGCTTACAACGTCGTGACTGGGAAAACCCTGGCGTT
GATTATGAATCGGCCAACGCGCGGGGAGAGGCGGGT
AACTACCAGGCGTTTCCCCCTGGAAGCTCCCTCGTG
CCCTAGACCGACCTGTCCGGTGCCCTGAATGAACTG
TCTTAGAGATTATTTACGCTGGCAAACACTGAATTA
TCTTTAGCAGAATTTAAGCAGATAAGCGATCGCAGT
CAGTAGAGCGCAGATACCAAATACTGTTCTTCTAGT
TCTTTGGGCGCTCTTCCGCTTCCTCGCTCACTGACT
TCTTTGGCGAGAAAGGAAGGGAAGAAAGCGAAAGGA
CAGTTGACAGGAGATCCTGCCACGGCACTTCGCCCA
TGCTTGCCCCGGCACTTCGCACACTAGCAGCCAGTC
GGGTTGCGGGTCGCTTCACTTACGCCCATGTCGTTA
GATTTCTCAGCGATCTGTCTATTTCGTTCATCCATA
GGGTAGAATCAGGGGATAACGCCGGCAAGCACATGT
TTGTTACTTTCTCGGCAGGAGCAAGGTGAGATGACA
GGGTTCCCCTGATTCTGTGGATACCCGTCTTACCTC
TCTTACTGGAGAATCCCGGTCTGCAGGCCGCTCAAT
CCCTAGGGGCGCCCGGTTCTTTTTGTCAAGACCGAC
CAGTTGGGTAACGCCAGGGTTTTCCCAGTCACGACG
GATTTCGGCCAACTCGCGGGGAGAGTCGTGTTTCGC
TTGTTGCAGCACATCCCCCTTTCGCCAGCTGGCGTA
GGGTTCCCCTGATTCTGTGGATAACCGTATCACCGC
GTGTTCTTTCCTGCGTTATCCCCTGATTCTGTGGAT
CGATACTATCGTCTTGAGTCCAACCCGGTAAGAAAA
GTCTAAGCCAGTCCGCAGAAACGGTGCTGACCCCGG
GTCTAGCTCACTCAAAGGCGGTAATACGGTTATCCA
TCTTACCCGACAGGACTATAAAGATACCAGGCGTTT
TCTTTGTTTTTGCTCACCCAGAAACGCTGGTGAAAG
TCTTAGTGCTCATCATTGGAAAACGTTCTTCGGGGC
GTCTACTGTTCTTCTAGTGTAGCCGTAGTTAGGCCA
TCTTACGGGGAAAGCCGGCGAACGTGGCGAGAAAGG
AACTACAGAATCAGGGGATAACGCAGGAAAGAACAT
TAATAGGAAGGGAAGAAAGCGAAAGGAGCGGGCGCT
CAGTAATGATACCGCGAGACCCACGCTCACCGGCTC
TCTTACTGTTCTTCTAGTGTAGCCGTAGTTAGGCCA
CAGTAGCTGCGCAAGGAACGCCCGTCGTGGCCAGCC
TGCTTGTATTTAGAAAAATAAACAAATAGGGGTTCC
CCCTAAGCAGGGAGCTTGCAGTGGGCTTACATGGCG
ACGTAACTCGCCTTGATCGTTGGGAACCGGAGCTGA
GTCTAGCCGTTATCGTCTGTTTGTGGATGTAACGAG
CAGTACCGCTCGCCGCAGCCGAACGACCGAGCGCAG
CAGTTCAAAAAGGATCTTCACCTAGATCCTTTTCAC
TAATTGCGTAAGGAGAAAATACCGCATCAGGCGCTC
TGCTCGAGGCAGCGCGGCTATCGTGGCTGGCCCCGA
GATTAGGCCCGCACCGATCGCCCTTCCCAACAGTTG
CTGTTCGGGAAGCGGGGCGCAGGCGGATAGCGAACG
CAGTACTCGTCAAGAAGGCGATAGAAGGCGATGCGC
GATTTGAAACGACCTAAAAATTAAACAAAAATTCTA
CAGTCCTGCCCCGGCACTTCGCCCAATAGCAGCCAG
TGCTATCGTCTTGAGTCCAACCCGGTAAGACACGAC
CCCTAGTCGGGAAACCTGTCGTGCCAGCTGCATTAA
TCTTCCCGTCGGACCCACCCGTATATACATCGCGCG
CCCTTCAGATAAAGTCTCCCGTGAACTTTACCCGGT
TCTTACGTGGCGAGAAAGGAAGGGAAGAAAGCGAAA
GCATACTGCGGCCAACTTACTTCTGACAACGATCGG
GCATAAACTTCTTTTACCTGCGGTGCAATATTACGT
TTGTTGATTGAACAAGATGGATTGCACGCAGGTTCT
GATTCCGCTTTTTTGCACAACATGGGGGATCATGTA
TAATTCGCTGCGCTCGGTCGTTCGGCTGCGGCGAGC
GCATTGTGGATAACCGTATTACCGCCTTTGAGTGAG
TCTTTCGGCCAACGCGCGGGGAGAGGCGGGTTGCGT
TGCTACCGCCTTTGAGTGAGCTGATACCGCTCGCCG
AACTTGGTCCTGCAACTTTCTCCGCCTCCATCCAGT
TGCTTACAACGTCGTGACTGGGACAACCCTGGCGTT
TCTTACTGGAGAATCCCGGTCTGCAGGCCGCTCAAT
GGGTAAGCCAGCCCCGACACCCGCCACCACCCGCTG
CAGTAGCCGGTGAGCGTGGGTCTCGCGGTATCATTG
TTGTTGGGCGCTCTTCCGCTTCCTCGCTCACTGACT
CCCTAGCGGTCGGGCTGAACGGGGGGTTCGTGCACA
GATTAGCTTGACGGGGAAAGCCGGCGAACGTGGCGA
TCTTTCCTGCGTTATCCCCTGATTCTGTGGATAACC
GATTTGCGTTGCGCTCACTGCCCGCTTTCCAGTCGG
TCTTAGGGAAGAAAGCGAAAGGAGCGGGCGCTAGGG
AACTTGGCGAATGGGACGCGCCCTGTAGCGGCGCAT
GTCTTCCACAAACAGACGATAACGGCTCCCTCTTTT
TTGTTCGCCTTGCAGCACATCCCCCTTTCGCCAGCT
GATTAGCGGAAAGCGTTTTCTTTTTAATTTACCGGA
CAGTACGCCCGTCGTGGCCAGCCACGATAGCCGCGC
GGGTTGCGGGTCGCTTCACTTACGCCAATGTCGTTA
TGCTACCGCCTTTGCGTGAGCTGATAACGCTACCCG
AACTCTAAAGTATATATGAGTAAACTTGGTCTGACA
GATTCGCGCGCTCACTGGCCGTCGTTTTACAACGTC
TTGTTGCTGATAAATCTGGAGCCGGTGAGCGTGGGT
CCCTTCGCCACTGGCAGCAGCCACTGGTAACAGGAT
TGCTAGTTGCAGGACCACTTCTGCGCTCGGCCCTTC
CCTTACTGTTCTTCTAGTGTAGCCGTCGTTAGCCCA
CAGTTGGATGTACAGAGGGATATTATTGACACGCCG
GATTTTGGAAATGGAATCTCAAGGGAAGTCTGGCTC
CCCTTCAGGGGATAACGCAGGAAAGAACATGTGAGC
GTCTTGGCGGCAAGAAAGCCATCCAGTTTACTTTGC
CAGTCGGGGATGAAAGCTGGCGCATGATGACCACCG
GATTAGGGAAGAAAGCGAAAGGAGCGGGCGCTAGGG
GCATCGGGGAAAGCCGGCGAACGTGGCGAGAAAGGA
CAGTTCCGGTAACTATCGTCTTGAGTCCAACCCGGT
CAGTTCCAGTCGGGAAACCTGTCGTGCCAGCTGCAT
GTCTCACGAACCCCCCGTTCAGCCCGACCGCTGCGC
CCCTAGAAAAGCATCTTACGGATGGCATGACAGTAA
GCATACTGCGGCCAACTTACTTCTGACAACGATCGG
TCTTTCGCCTTGATCGTTGGGAACCGGAGCTGAATG
TTGTAGCGTGAGCTATGAGAAAGCGCCACGCTTCCT
TTGTTGGGCACAACAGACAATCGGCTGCTCTGATGC
TTGTTGGGCGCTCTTCCGCTTCCTCGCTCACTGCCT
GGGTAATTTTCAGATCCTGCTGATGAAGCAGAACAA
GGGTAGCGCGGATCATCGGTCAGACGATTCATTGGC
TAATCGGGGAAAGCCGGCGAACGTGGCGAGAAAGGA
AACTAGCGAGGAAGCGGAAGAGCGCCCAATACGCAA
GTGTTGATTGAACAAGATGGATTGACCGCAGGTTCT
GATTTGCGCAGCCTGAATGGCGAATGGGACGCGCCC
CAGTAGACCGACCTGTCCGGTGCCCTGAATGAACTG
AACTATCATTGCAGCACTGGGGCCAGATGGTAAGCC
TTGTACTCACCAGTCACAGAAAAGCATCTTACGGAT
GATTCCGCTTTTTTGCACAACATGGGGGATCATGTA
TAATTCCGCTCACAATTCCACACAACATACGAGCCG
GCATCGCCTCCATCCAGTCTATTAATTGTTGCCGGG
ATATTCACCAGTCACAGAAAAGCATCTTACGGATGG
AACTTGTTCTTTCCTGCGTTATCCCCTGATTCTGTG
CCCTTAGCGTTGGCTACCCGTGATATTGCTGAAGAG
GATTTGCCTGACTCCCCGTCGTGTAGATAACTACGA
TTGTAACCGCCCAGTCTAGCTATCGCCATGTAAGCC
AATAGCTTGACGGGGAAAGCCGGCGAACGTGGCGAG
GATTTCGTCTTGAGTCCAACCCGGTAAGACACGACT
CCCTCGGTGCCCTGAATGAACTGCAAGACGAGGCAG
TGCTACTCGTCAAGAAGGCGATAGAAGGCGATGCGC
TGCTTAGCAGAGCGAGGTATGTAGGCGGTGCTACAG
GATTTACGGGGTCTGACGCTCAGTGGAACGAAAACT
CAGTAGCGGAATCAATATCTTCGCATCATCCAGAAT
TAATACATGATCCCCCATGTTGTGCAAAAAAGCGGT
TAATTGCGTAAGGAGAAAATACCGCATCAGGCGCTC
TTGTTAGGCTGCGCAACTGTTGGGAAGGGCGATCGG
CAGTTGCCCCGGCACTTCGCCCAATAGCAGCCAGTC
TCTTAAGGGAGCCCCCGATTTAGAGCTTGACGGGGA
CGATTAGGCCGCGACGCCGGGATTAGCAGAGGACTT
GTCTTCCCCTGATTCTGTGGATAACCGTATTACGCG
TCTTTCGCCTTGATCGTTGGGAACCGGAGCTGAATG
CCCTAGGAGATCCTGCCCCGGCACTTCGCCCAATAG
GCATTCGCCTTGATCGTTGGGAACCGGAGCTGAATG
CCCTTCCGACCCTGCCGCTTACCGGATACCTGCCCG
GATTAGTCAGAGGTGGCGAAACCCGACAGGACTATA
CAGTACGGGGGGTTCGTGCACACAGCCCAGCTTGGA
GGCTAGTTGCAGGACCACTTCTGCGCTCGGCCCTTC
TGCTTGCAGCCGCCGCATTGCATCAGCCATGATGGA
CCCTTGGGCGCTCTTCCGCTTCCTCGCTCACTGACT
CAGTAGCGTGAGCTATGAGAAAGCGCCACGCTTCCC
GATTCGCAGCCTGAATGGCGAATGGGACGCGCCCTG
CAGTAGGATGAGGATCGTTTCGCATGATTGAACAAG
GTCTACGTCGTGACTGGGAAAACCCTGGCGTTACCC
GCATACCGGTCAGCGTGCGGATGGTTACCACACGCT
GTCTTGTTCTTCTAGTGTAGCCGTAGTTAGGCCACC
ACGTTGGGCAGGTAGCCGGATCAAGCGTATGCAGCC
GATTTGCGCAGCCTGAATGGCGAATGGGACGCGCCC
TGCTTCGTCTTGAGTCCAACCCGGTAAGACACGACT
GGGTAATTTTCAGATCCTGCTGCTGAAGCAGAACAA
CAGTAGCGAAGAGGCCCGCACCGATCGCCCTTCCCA
CAGTTCCTGCCCCGGCACTTCGCCCAATAGCAGCCA
TGCTTGTTGCCGGGAAGCTAGAGTAAGTAGTTCGCC
AACTACGGGGAAAGCCGGCGAACGTGGCGAGAAAGG
TCTTCGGGGAGTCAGGCAACTATGGATGAACGAAAT
TCTTACGGGGAAAGCCGGCGAACGTGGCGAGAAAGG
TTGTCCTGCCCCGGCACTTCGCCCAATAGCAGCCAG
AACTTGCGCAGCCTGAATGGCGAATGGGACGCGCCC
TTGTACCGACCTGTCCGGTGCCCTGAATGAACTGCA
GATTTGCGCAGCCTGAATGGCGAATGGGACGCGCCC
CAGTTCGCCACTGGCAGCAGCCACTGGTAACAGGAT
TGCTAGGCAGCGCGGCTATCGTGGCTGGCCACGACG
AACTTGGCCCCAGTGCTGCAATGATACCGCGAGACC
AACTATCATTGCAGCACTGGGGCCAGATGGTAAGCC
GATTACGGGGAAAGCCGGCGAACGTGGCGAGAAAGG
TTGTAACCGCCCAGTCTAGCTATAGCCATGTAAGCC
CATAGCTTGACGGGGAAAGCCGGAGAACGTGGCGAG
TCTTTGACTTCCCGCGCCTAGACTGGAGAATCCCGG
GCATTGCTCGTCAGGGGGGCGGAGCCTATGGAAAAA
GATTTCCTCGCTCACTGACTCGCTGCGCTCGGTAGT
GATTTGGCCTTTTGCTGGCCTTTTGCTCACATGTTC
CAGTTCAGAAGAACTCGTCAAGAAGGCGATAGAAGG
TGCTAGAGCGCAGATACCAAATACTGTTCTTCTAGT
GATTTCTGTCTATTTCGTTCATCCATAGTTGCCTGA
GTCTTGGAAAATGGCCGCTTTTCTGGATTCATCGAC
CCCTATGATATCCTGCCCCTGCACTTCGCCCAATAG
.AGTTTCGTTCATCCATAGTTGCCTGACTCCCCGTC
GATTTCGTCTTGAGTCCAACCCGGTAAGACACGACT
GATTTCGGCCAACGCGCGGGGAGAGGCGGGTTGTGG
TGCTTGGAAAGCGGGCAGTGAGCGCAACGCAATTAA
TGCTAAGCTCCCTCGTGCGCTCTCCTGTTCCGACCC
GATTAGCAGAGCGAGGTATGTAGGCGGTGCTACAGA
CAGTAGCTTGCAGTGGGCTTACATGGCGATAGCTAG
CATTTACGGGGTCTGACGCTCAGCGGAACGAAACCT
GCATACCGGTCAGCGTGCGGCTGGTTACCACCCGCC
AACTAGGGCTTGATTGTCTGCCGGGATCGAGTAGAG
GGGTTGGCTTCATCCACCACATACAGGCCGTAGCGG
ATATACGGGGAAAGCCGGCGAACGTGGCGAGAAAGG
AACTTGGAAGCGTTAATATTTTGTTAAAATTCGCGT
GTCTTGGTCCTGCAACTTTATCCGCCTCCATCCAGT
TTGTACCGGGCGCCCCTGCGCTGACAGCCGGAACAC
GCATTCCATTTCCAACGTTATATTACTTCCCCGTAT
TTGTAGCTCCCTCGTGCGCTCTCCTGTTCCGACCCT
GATTAGCGGAAAGCGTTTTCTTTTTAATTTACCGGA
CAGTTACTTTCTCGGCAGGAGCAAGGTGAGATGACA
AACTTGGCGAATGGGACGCGCCCTGTAGCGGCGCAT
TCTTTTCCTGCGTTATCCCCTGATTCTGTGGATAAC
AGCTTGCAGCCGCCGCATTGCATCAGCCATGATGGA
AACTTGGACTCTTGTTCCAAACTGGAACAACACTCA
TTGTACGGTGCTGACCCCGGATGAATGTCAGCTACT
TCTTAGGGGGATGTGCTGCAAGGCGATTAAGTTGGG
TCTTAGGATGTATATATCTGACACGTGCCTGGAGAC
CGATAAGGCGCAGCGGTCGGGCTGAACGGGGGGTTC
CGATAGCTTGACTGGGAAAGCCGGCGAACGCGGCGA
CAGTTGCTCACCCAGAAACGCTGGTGAAAGTAAAAG
TTGTTGGAATTGTGAGCGGATAACAATTTCACACAG
TCTTCCGATCGCCCTTCCCAACAGTTGCGCAGCCTG
TAATTGCAGCTGGCACGACAGGTTTCCCGACTGGAA
TGCTTCGTCTTGAGTCCAACCCGGTAAGACACGACT
GATTTGGGCGCTCTTCCGCTTCCTCGCTCACTGACT
TCTTAGCCCAGCTTGGAGCGAACGACCTACACCGAA
GATTAGAAAGCGCCACGCTTCCCGAAGGGAGAAAGG
TCTTTAGACTGGAGAATCCCGGTCTGCAGGCCGCTC
GCATTGCGCTCTCCTGTTCCGACCCTGCCGCTTACC
TCTTTAGGCCACCACTTCAAGAACTCTGTAGCACCG
GATTTAGGGCGCGTCCCATTCGCCATTCAGGCTGCG
TAATACCAAATACTGTTCTTCTAGTGTAGCCGTAGT
GATTACGCGCCCTGTAGCGGCGCATTAAGCGCGGCG
CAGTTCTGTGGATAACCGTATTACCGCCTTTGAGTG
AGCTTGTTGCCGGGAAGCTCGAGTAAGTAGTTCGCC
CGATAGCTCGCAGGGCCGCGAGGCGCCTCGGCGAAG
ATATTGGGCGCTCTTCCGCTTCCTCGCTCACTGACT
CCCTCCCCGCGCGTTGGCCGATTCATTAATGCAGCT
TTGTTCCACAAACAGACGATAACGGCTCTCTCTTTT
GATTAAGCGATCGCAGTAGGAACGGTTTCCGCCAGC
CCCTTCTTTCCTGCGTTATCCCCTGATTCTGTGGAT
TGCTCGGCTCTCTCTTTTATAGGTGTAAACCTTAAA
CAGTTGCTCACCCAGCAACGCTGGTGAAAGTACCAG
TCTTAGCCTGAATGGCGAATGGGACGCGCCCTGTAG
CCCTTGCAGGGCTTCCCCACCTTACCAGAGGGCGCC
TTGTCCCGACAGGACTATAAAGATACCAGGCGTTTC
GATTTCCCAACAGTTGCGCAGCCTGAATGGCGAATG
GGGTTGGCTTCATCCACCACATACAGGCCGTAGCGG
TGCTTCGGGTTTCGCCACCTCTGACTTGAGCGTCGA
TTGTACGGTGCTGACCCCGGATGAATGTCCGCTCCT
CCCTAGCGTTAATAATTCAGAAGAACTCGTCAAGAA
GGGTGGGGTTCGTGCACACAGCCCAGCTTGGAGCGA
GTCTAAACAAATAGGGGTTCCGCGCACATTTCCCCG
CAGTTCCCCGAAAAGTGCCACCTGATGCGGTGTGAA
GTCTTGCCCAGTCATAGCCGAATAGCCTCTCCACCC
CCCTTATCGTCTTGAGTCCAACCCGGTAAGACACGA
TGCTTCCTTTTCACGTAGAAAGCCAGTCCGCAGAAA
GATTAGGCGGATAAAGTTGCAGGACCACTTCTGCGC
TCTTAGCTACCAACTCTTTTTCCGAAGGTAACTGGC
GTCTTGCCTGACTCCCCGTCGTGTAGATAACTACGA
AACTTGCTACCATATTTACCATATGTTGGAGAGCAA
TCTTTGAGTGAGCTGATACCGCTCGCCGCAGCCGAA
AACTTGGCGAATGGGACGCGCCCTGTAGCGGCGCAT
TCTTTCGCGGCCTAGAACAGGATGTATATATCTGAC
CAGTAGGCGGTTTGCGTATTGGGCGCTCTTCCGCTT
TCTTTCCCTCGTGCGCTCTCCTGTTCCGACCCTGCC
TTGTAAGGAAATTTTCGAGGGATCTCCGTCGACGCT
TCTTAACGCCATCGCGAGTACAATAACTTCGAGCTT
GCATAGAAAGCGCCACGCTTCCCGAAGGGAGAAAGG
GATTTGTTCTTCTAGTGTAGCCGTAGTTAGGCCCCC
TTTATACTTTCTCGGCAGGAGCAAGGTGAGATGACA
GTCTTGCAATGATACCGCGAGACCCACGCTCACCGG
TAATAGCGAAGAGGCCCGCACCGATCGCCCTTCCCA
ATATACGGGGAAAGCCGGAGAACGTGGCGAGAAAGG
GATTAGGAAGGGAAGAAAGCGAAAGGAGCGGGCGCT
TGCTTGGAAAGCGGGCAGTGAGCGCAACGCAATTAA
TCTTAGAAGATCGGAAGCCGTATTCCGTCTGCTGCT
TCTTAGGACTATAAAGATACCAGGCGTTTCCCCCTG
TCTTTACCAGTGGCTGCTGCCAGTGGCGATAAGTCC
TAATTGCCGCTTACCGGATACCTGTCCGCCTTTCTC
CCCTTCACAGAAAAGCATCTTACGGATGGCATGACA
GTCTTGGCCGGCTGGGTGTGGCGGACCGCTATCAGG
TCTTTCCCGCGCCTAGACTGGAGAATCCCGGTCTGC
GTCTTGCACCACCGGGTAAAGTTCACGGGAGACTTT
AACTTCCCCCATGTTGTGCAAAAAAGCGGTTAGCTC
ATATTGGGCGCTCTTCCGCTTCCTCGCTCACTGACC
AGATAGCTCGCAGGGCCGCGAGGCGCCTCGGCGAAG
GCATAAGCAGATAAGCGATCGCAGTAGGAACGGTTT
CAGTTCGGCTGGCGCGAGCCCCTGATGCTCTTCGTC
TCTAGAAGATCGGAAGTCGTATGCCGTCTTCTGCTT
GGGTTCGGTCAGACGATTCATTGGCCCCATGCCGTG
CGATAGCTTGACTGGGAAAGCCGGCGAACGTGGCGG
TCTTAATCAGGGGATAACGCAGGAAAGAACATGTGA
GGGTCACGAACCCCCCGTTCAGCCCGACCGCTGCGC
CCCTTCCCCAGAACATCAGGTTAATGGCGTTTTTGA
GATTAGCGGCCGCCACCGCGGTGGAGCTCCAGCTTT
CGATAAGGCGCAGCGGTCGGGCTGAAAGGGGGGTTC
GTCTTGCCCAGTCATAGCCGAATAGCCTCTCCACCC
GTCTAAGGCGCAGCGGTCGGGCTGAACGGGGGGTTC
GATTAGTCTATTAATTGTTGCCGGGAAGCTAGAGTA
AACTCCGGTAACTATCGTCTTGAGTCCAACCCGGTA
TCTTTCGCCGAGGCGCCTCGCGGCCCTGCAAGCTGG
GCATCCAAATACTGTTCTTCTAGTGTAGCCGTAGTT
CCCTTCCCTCGTGCGCTCTCCTGTTCCGACCCTGCC
CCTTAGAAGATCGGAAGTCCTATGCCGCCTTTTGCT
GTCTAGGCCGCGTTGCTGGCGTTTTACCATAGGCTC
TTGTCGAAACGATCCTCATCCTGTCTCTTGATCAGA
TCTTTGGAGAATCCCGGTCTGCAGGCCGCTCAATTG
GTCTAAGATCCTTGAGAGTTTTCGCCCCGAAGAACG
GGGTGGGGTTCGTGCACACAGCCCAGCTTGGAGAGA
CGATACCTACACCGAACTGAGATACCTACAGCGTGA
TTGTAGCCAGTCCGCAGAAACGGTGCTGACCCCGGA
CCCTTGCCGAGAAAGTATCCATCATGGCTGATGCAA
TCTTCACCAGCGTTTCTGGGTGAGCAAAAACAGGAA
CAGTAGGATCGTTTCGCATGATTGAACAAGATGGAT
TTGTACGTGCGGGGAGAGGCGGGTTTGGGCTTGTGT
GTCTATACTTTCTCGGCAGGAGCAAGGTGAGATGAC
GTCTTCGCCTTGCAGCACATCCCCCTTTCGCCAGCT
TCTTCGAGAATTGCATTGCCTTTATAGGGCTTGATT
GATTCCCTGATTCTGTGGATAACCGTATTACCGCCT
TCTTTGATCCCCCATGTTGTGCAAAAAAGCGGTTAG
AACTAACCGCTTTTTTGCACAACATGGGGGATCATG
GATTAACCGGAACAATCGTTAAGCGTGGAGCAGACC
GATTCGGCCAACGCGCGGGGAGAGGCGGGGTCGTGT
TTGTTGGCCGCTTTTCTGGATTCATCGACTGTGGCC
TTGTAGATACCAAATACTGTTCTTCTAGTGTAGCCG
CCCTTGGCAATTCCGGTTCGCTTGCTGTCCATAAAA
GATTAACGCGCGGGGAGAGGCGGGTTGTGTGTTTGG
CCCTTGGCAGCAGCCACTGGTAACAGGATTAGCAGA
CCCTAGCCAGTCCGCAGAAACGGTGCTGACCCCGGA
TTGTTGGCCTTTTGCTGGCCTTTTGCTCACATGTTC
TAATAGGCGGATAAAGTTGCAGGACCACTTCTGCGC
CAGTTCGACGCTCAAGTCAGAGGTGGCGAAACCCGA
AACTAAAGATACCAGGCGTTTCCCCCTGGAAGCTCC
CAGTTCGCCTTGCAGCACATCCCCCTTTCGCCAGCT
TCTTACAGGATGTATATATCTGACACGTGCCTGGAG
GTCTAAGCAGGTAGCTTGCAGTGGGCTTACATGGCG
TAATACCGCATCAGGCGCTCTTCCGCTTCCTCGCTC
ATATTCGAACCAGCCCACCACCAGGGAGCGTACCTC
CAGTAGGAACGCCCGTCGTGGCCAGCCACGATAGCC
GATTAGACCGGTGAAGATCATACAACGCCTGGCAGC
TGCTACAGGAGATCCTGCCCCGGCACTTCGCCCAAT
TTGTAGGCTGCGCAACTGTTGGGAAGGGCGATCGGT
CTGAAAGGAAATTTTCGAGGGCTCGCCGCCGAAGCG
GGGTTCGGTTTCCGCGAGGTGCGGATTGAAAATGGT
CAGTTGGCGGACCGCTATCAGGACATAGCGTTGGCT
CAGTACCCAACTTAATCGCCTTGCAGCACATCCCCC
GATTATCAGATCGGAAGGCGTATGCCGTCTTCTGCT
TCTTAGGCGGTTTGCGTATTGGGCGCTCTCCCGCTT
GATTCGCGCAATTAACCCTCACTAAAGGGAACAAAA
TCTTAGACTGGAGAATCCCGGTCTGCAGGCCGCTCA
AACTTCGGGAAGCGTGGCGCTTTCTCATAGCTCACG
CCCTCCGACCTGTCCGGTGCCCTGAATGAACTGCAA
AACTCCGCCTCCATCCAGTCTATTAATTGTTGCCGG
TCTTACGGGGAAAGCCGGCGAACGTGGCGAGAAAGG
TGCTTGACTCCCCGTCGTGTAGATAACTACGATACG
TTGTAGGAGATCCTGCCCCGGCACTTCGCCCAATAG
TGCTTCGCCTTGATCGTTGGGAACCGGAGCTGAATG
GTCTTCCCCTGCGCCATCAGATCCTTGGCGGCAAGA
TAATTTGGGAACCGGAGCTGAATGAAGCCATACCAA
TAATTGGGAACCGGAGCTGAATGAAGCCATACCAAA
TAGTTCGGCTGGCGCGCGCCCCCGCTGCTCTTCGCC
TCTTTGGCGAATGGGACGCGCCCTGTAGCGGCGCAT
CCCTAGCCGGAAGCATAAAGTGTAAAGCCTGGGGTG
GGGTAGCGTTGGCAATTTAACCGCCAGTCAGGCTTT
AACTACGGGGAAAGCCGGCGAACGTGGCGAGAAAGG
GCATCGGGGAAAGCCGGCGAACGTGGCGAGAAAGGA
AACTAAATATACCAGGCTTTTCCCCCTGGAATCTCC
CAGTTGCCGGGAAGCTAGAGTAAGTAGTTCGCCAGT
GATTTCCTGCGTTATCCCCTGATTCTGTGGATAACC
CCCTAGCTTGATCCCCTGCGCCATCAGATCCTTGGC
TTGTTGGCCGTCGTTTTACAACGTCGTGACTGGGAA
GATTACCAAATACTGTTCTTCTAGTGTAGCCGTAGT
GATTCGCTCGGCCCTTCCGGCTGGCTGGTTTATTGC
ATATTCGAACCAGCCCACCACCAGGGAGCGTACCTC
TTGTTCGACGCTCAAGTCAGAGGTGGCGAAACCCGA
TTGTCCAGCGGTGGTTTGTTTGCCGGATCAAGAGCT
GTCTACTGCCGTACGTATAGGCTGCGCAACTGTTGG
CGATACCTACACCGAACTGAGATACCTACAGCGTGA
GGGTTGTTTAAACTTACCTTCGCAACTGTTGGGAAG
CCCTCGTCCAGATCATCCTGATCGACAAGACCGGCT
GGGTACTTTAAACATTTAAATTTTCAGATCCTGCTG
TCTTACGGGGAAAGCCGGCGAACGTGGCGAGAAAGG
ATATCCTGCGTTATCCCCTGATTCTGTGGATAACCG
CGATTCGCGTTAAATTTTTGTTAAATCAGCTCATTT
CAGTACCGGATACCTGTCCGCCTTTCTCCCTTCGGG
GCTTACGGGGAAAGCCGTCGAACGTGGCGAGAAAGG
TAATTACCGGACGACTGCTGAACGAGAATTGCATTG
TCTTAGTCCAACCCGGTAAGACACGACTTATCGCCA
TCTTAGCGGTTAGCTCCTTCGGTCCTCCGATCGTTG
TCTTAGGATGTATATATCTGACACGTGCCTGGAGAC
CAGTAACTCGTCAAGAAGGCGATAGAAGGCGATGCG
TCTTACTGGAGAATCCCGGTCTGCAGGCCGCTCAAT
GATTTTTTTCTCTGAAACGACCTAAAAATTAAACAA
CCCTAACTATCGTCTTGAGTCCAACCCGGTAAGACA
GGGTTCGGTTTCCGCGAGGTGCGGATTGAAAATGGT
CAGTTGTGGCCGGCTGGGTGTGGCGGACCGCCATCA
GATTTGGGCGCTCTTCCGCTTCCTCGCTCACTGACT
CAGTTCCGGTTCGCTTGCTGTCCATAAAACCGCCCA
CCCTACCGGAGCTGAATGAAGCCATACCAAACGACG
CCCTTCAGAGCTTGATCCCCTGCGCCATCAGATCCT
GCATGGCTGAACCGGAAGCGCACCGCGACCCGCTCG
GGGCAGCGGTGGCCTTTGCACCGTCAGTCAGGCTTT
TGCTCGGTGGTCATCATGCGCCAGCTTTCATCCCCG
TGCTTGGAAGCCGGTCTTGTCGATCAGGATGATCTG
GTCTAGCCAGCCGGAAGGGCCGAGCGCAGAAGTGGT
CAGTTCCTGCGTTATCCCCTGATTCTGTGGATAACC
TGCTACTCTGTACATCCACAAACAGACGATAACGGC
TTGTTGAGTCCAACCCGGTAAGACACGACTTATCGC
CCCTTGGGCGCTCTTCCGCTTCCTCGCTCACTGACT
TCTTAGACTGGAGAATCCCGGTCTGCAGGCCGCTCA
TCTTACAGGATGTATATATCTGACACGTGCCTGGAG
TTGTTGCGCCATCAGATCCTTGGCGGCAAGAAAGCC
GATTACCGAACTGAGATACCTACAGCGTGAGCTATG
TAATCTCGTTCAGCAGTCGTCCGGTAAATTAAAAAG
GATTACGATTTTTCCGGTTGCGAGCGCATCTCGTTC
TAATACGCAAACCGCCTCTCCCCGCGCGTTGGCCGA
CAGTTCCCCGCGCGTTGGCCGATTCATTAATGCAGC
CAGTTGGCGGCCAGAAAGCCATCCAGTTTACTTTGC
GATTTCCCTCGTGCGCTCTCCTGTTCCGACCCTGCC
ATATTGACGGGGAAAGCCGGCGAACGTGGCGAGAAA
TGCTTCCGTCGCCCCGGCGTGTCAATAATATCACTC
GATTAGGGCGCGTCCCATTCGCCATTCAGGCTGCGC
TTGTTGACTCCCCGTCGTGTAGATAACTACGATACG
GATTTCCAGTCTATTAATTGTTGCCGGGAAGCTAGA
GATTCGCGAAGTGGGGAGGTACGCTCCCTGGTGGTG
CGATAGCACTCCACTAGGAATGGCCAGGCGGTAGTA
GTGTTGGCCGTCGTTTTACAACGTCTTGACTGGGAA
TCTTAACGCCAGCAACGCGGCCTTTTTACGGTTCCT
GATTACTCTACCAAGTCATTCTGAGAATAGTGTATG
TTGTTCGCCAGCTGGCGTAATAGCGAAGAGGCCCGC
TTGTAAGGCGATAGAAGGCGATGCGCTGCGAATCGG
GATTTCCTTCAAATTTGCCCGGCCGGCGCGGGTCCT
GGGTACTTTAAACATTTAAATTTTCAGATCCTGCTG
GGGTTGCTCTGATGCCGCATAGTTAAGCCAGCCCCG
TTGTAACTCGCCTTGATCGTTGGGAACCGGAGCTGA
CAGTTGCCGGGAAGCTAGCGTAAGTAGTTCGCCAGT
TTGTTGGCAATTCCGGTTCGCTTGCTGTCCATAAAA
GGGTTGTTTAAAATTACCTTCGCAACTGTTGGGCAG
GATTTCCTGCGTTATCCCCTGATTCTGTGGATAACC
TAATTACCGGACGACTGCTGAAAGAGAATTGCATTG
AACTTGGTTGCTACCATATTTACCATATGTTGGAGA
TCTTTGGAGAATCCCGGACTGCAGGCCGCTCAATTG
TTGTGGCGCAGCGGTCGGGCTGAACGGGGGGTTCGT
CCCTTCGGCCAACGCGCGGGGAGAGGCGGGTTTCGG
TCTTTGGGCTGGTTCGACCGTGCTTGCTGCTCAAGC
TGCTACATACCTCGCTCTGCTAATCCTGTTACCAGT
TAATTGCGTCGCGACACGCTTCGCTTGTAGCTTTCT
TCTTTCCCGCGCCTAGACTGGAGAATCCCGGTCTGC
CAGTTACCGGGTTGGACTCAAGACGATAGTTACCGG
CGATTCGCGTTAAATTTTTGTTAAATCAGCTCATTT
GATTGCCTGACTCCCCGTCGTGTAGATAACTACGAT
GTCTTGGGAACCGGAGCTGAATGAAGCCATACCAAA
TTGTTGAGTCCAACCCTGTAAGACACGACTTATCGC
GGGTTCGGTGATGACGGTGAAAACCTCTGACACATG
GATTACCAACTCTTTTTCCGAAGGTAACTGGCTTCA
TTGTTGCAACTTTATCCGCCTCCATCCAGTCTATTA
GATTACCCACCCGTATATACATCGCGCGTCTGAAAG
CGATTTGAGTCCAACCCGGTAAGACACGACTTATCG
GATTTAGGCCACCACTTCAAGAACTCTGTAGCACCG
TGCTCGGTGGTCATCATGCGCCAGCTTTCATCCCCG
CCCTTGGGCGCTCTTCCTCTTCCTCGCTCACTGACT
CAGTATTATCAAAAAGGATCTTCACCTAGATCCTTT
GATTTCGCCACTGGCAGCAGCCCCTGGTAACAGGAT
GATTTGGCGAATGGGACGCGCCCTGTAGCGGCGCAT
TCTTTCCCAACAGTTGCGCAGCCTGAATGGCGAATG
TTGTTGACTCCCCGTCCTGTAGATAACTACGATACG
TGCTTGCTCGTCAGGGGGGCGGAGCCTATGGAAAAA
CAGTAGGACATAGCGTTTGCTACCCGTGATATTGCT
TAATAGGCGCGGGAAGTCACTGTCGTTCATCCTATG
TTGTTGCGCCATCAGATCCTTGGCGGCAAGAAAGCC
CCCTTCGACGCTCAAGTCAGAGGTGGCGAAACCCGA
CCCTTGTACGCGTTAATAATTCAGAAGAACTCGTCA
CCCTTGGGGGATCATGTAACTCGCCTTGATCGTTGG
GGGTTCACCAGTCACAGAAAAGCATCTTACGGATGG
TCTTAGACTGGAGAATCCCGGTCTGCAGGCCGCTCA
TGCTTCCGTCGCCCCGGCGTGTCAATAATATCACTC
GATTAGGGCGAAAAACCGTCTATCAGGGCGATGGCC
TCTTCGCGCCTAGACTGGAGAATCCCGGTCTGCAGG
TAATCAGGGTTATTGTCTCATGAGCGGATACATATT
GATTCCGCCTTTGAGTGAGCTGATACCGCTCGCCGC
GATTTACGGTTGGAAATGGAATCTCAAGGGAAGTCT
CCCTACTCGTCAAGAAGGCGATAGAAGGCGATGCGC
TCTTTGGAGAATCCCGGTCTGCAGGCCGCTCAATTG
GCATTGCAGATCGGAAGTCGTATGCCGTCTTCTGCT
GATTACCCGCGCCGGCCGGGCAAATTTGAAGGAAAA
GATTTGCGCAGCCTGAATGGCGAATGGGACGCGCCC
TCTTTGGTAAGCCCTCCCGTATCGTAGTTATCTACA
GATTTGGGGGATCATGTAACTCGCCTTGATCGTTGG
GTCTACCTTACCAGAGGGCGCCCCAGCTGGCAATTC
TAATTAAGATCGGAAGTCGTATGCCGTCTTTTGCTT
CCCCCCCCCCCCCCCCCCCCCCCCCCCCCCCCCCCC
TGCTACCAAATACTGTTCTTCTAGAGTAGCCGTAGT
GATTTCGTGCCAGCTGCATTAATGAATCGGCCAACG
TCTTACTGGAGAATCCCGGTCTGCAGGCCGCTCAAT
GTGTAAGGCGATAGAAGTCGATGCGCTGCGAATCGG
CCCTAAGCCCACTGCAAGCTACCTGCTTTCTCTTTG
GCATTGGGCGCTCTTCCGCTTCCTCGCTCACTGACT
GTCTATCGACGCTCAAGTCAGAGGTGGCGAAACCCG
AACTAGATAAGCGATCGCAGTAGGAACGGGTTCCGC
CGATAGCGGGCGCTAGGGCGCTGGCAAGTGTAGCGG
GGGTTGCTCTGATGCCGCATAGTTAAGCCAGCCCCG
TGTTATCAGATCCTTGGCGGCAAGAAAGCCATCCAG
AACTCGTCTTGAGTCCAACCCGGTAAGACACGACTT
TCTTACAGGATGTATATATCTGACACGTGCCTGGAG
TCTTTGGAGAATCCCGGTCTGCAGGCCGCTCAATTG
GTCTAGTCTCCCGTGAACTTTACCCGGTGGTGCATA
GTCTAGCGAGGTATGTAGGCGGTGCTACAGAGTTCT
CCCTAGTCCCTTCCCGCTTCAGTGACAACGTCGAGC
TTGTTCCTTTTTGATAATCTCATGCCTGACATTTAT
AACTAAAAGAAAACGCTTTCCGCTCAACTGGTAAAA
CGATTTGAGTCCAACCCGGCAAGACACGACTTATCG
ATATTCCCCCTGGAAGCTCCCTCGTGCGCTCTCCTG
TGCTACTCGTCAAGAAGGCGATAGAAGGCGATGCGC
GGGTTCCCTTCGGGAAGCGTGGCGCTTTCTCATAGC
TAATACTCAACCAAGTCATTCTGAGAATAGTGTATG
GATTAACCGTATTACCGCCTTTGAGTGAGCTGATAC
TGCTAGGATGAGGATCGTTTCGCATGATTGAACAAG
GATTTCAGCAGTCGTCCGGTAAATTAAAAAGAAAAC
GATTATCCGCCTCCATCCAGTCTATTAATTGTTGCC
GCATAGCCTGAATGGCGAATGGGACGCGCCCTGTAG
GATTAGCGAAAGGAGCGGGCGCTAGCGCGCTGGCAA
CGATAGCTCACGCTGTAGGTATCTCAGTTCGGTGTA
TCTTAGCGGAAAGCGTTTTCTTTTTAATTTACCGGA
CCCTTGCCCCGGCACTTCGCCCAATAGCAGCCAGTC
TCTTACGGGGAAAGCCGGCGAACGTGGCGAGAAAGG
AACTATCCGCCTCCATCCAGTCTATTAATTGTTGCC
GATTTCGTTCCAGCTGCCTTAATGAATCGGCCAACG
GGGTTGAAAATTTAAATGTTTAAAGTTAGTTAGTAA
TAATCGTTCAACCATAGTTGCCTGACTCCCCGTCGT
TCTTAGAAAACGCTTTCCGCTCAACTGGTAAAAGCA
TCTTTGCGCAGCCTGAATGGCGAATGTGACGCGCCC
GTCTTGGCCGGCTGGGTGTGGCGGACCCGTATCAGG
GATTCCGCGAGACCCACGCTCACCGGCTCCAGATTT
CCCTGGCGGCAAGAAATCCATCCAGTTTACTTTGCA
CAGTACAGGAAACAGCTATGACCATGATTACGCCAA
CGATTTGGTCTGACAGTTACCAATGCTTAATCAGTG
AACTTCACCAGTCACAGAAAAGCATCTTACGGATGG
GATTCCCGTCGACACATACTACCGCCTGGCCATTCC
AACTTCGGCCAACGCGCGGGGAGAGGCGGGGTGTGG
CAGTACTCTGTACATCCACAAACAGACGATAACGGC
GTCTCGGCTGCGGCGAGCGGTATCAGCTCACTCAAA
GCATAGCCGGAAGCATAAAGTGTAAAGCCTGGGGTG
CAGTTCGGGTTTCGCCACCTCTGACTTGAGCGTCGA
GTCTTCGGGAAACCTGTCGTGCCAGCTGCATTAATG
CCCTAGTCCCTTCCCTCTTCAGTGACAACGTCGAGC
CAATGATCGGAAGGCGTATGCCGTCTTCTGCTTGAA
ATATTCCCCCTGGAATCTCCCTCGTGCGCTCTCCTG
GATTTTTTTTCTCTGAAACGACCTAAAAATTAAACA
CAGTTGCGCCATCAGATCCTTGGCGGCAAGAAAGCC
CCCTAGAAGGCGATAGAAGGCGATGCGCTGCGAATC
TAATTGGCGAATGGGACGCGCCCTGTAGCGGCGCAT
TGCTTCTCATGCCTGACATTTATATTCCCCAGAACA
TAATAGCTTGACGGGGAAAGCCGGCGAACGTGGCGA
CAGTCCAACTTAATCGCCTTGCAGCACATCCCCCTT
TAATTGACGAGCATCACAAAAATCGACGCTCAAGTC
TTGTTCGACTGTGGCCGGCTGGGTGTGGCGGCCCGC
GATTCCGCCTCTCCCCGCGCGTTGGCCGATTCATTA
GTCTAGCTCCCTCGTGCGCTCTCCTGTTCCGACCCT
TCTTACAGGATGTATATATCTGACACGTGCCTGGAG
ATGTTCCTTTTTGATAATCTCATGCCTGACATTTAT
AACTACGCCAGCAACGCGGCCTTTTTACGGTTCCTG
ATATAGCGTCGATTTTTGTGATGCTCGTCAGGGGGG
AACTACGGTTGGAAATGGAATCTCAAGGGAAGTCTG
TCTTAGCAGAGCGAGGTATGTAGGCGGTGCTACAGA
CGATAGCTCCCTCGTGCGCTCTCCTGTTCCGACCCT
GATTAGAAAGCGCCACGCTTCCCGAAGGGCGAAAGG
GTCTAGGTAGCTTGCAGTGGGCTTACATGGCGATAG
TTGTTACTTTCTCGGCAGGAGCAAGGTGAGATGACA
TCTTTCGCCATTCAGGCTGCGCAACTGTTGGGAAGG
GGGTTCCCTTCGGGAAGCGTGGCGCTTTCTCATAGC
GCATACCGGATACCTGTCCGCCTTTCTCCCTTCGGG
GTCTCCGGGGGGGACACAAGACGATAGTTACAGGAG
GATTCGCCCTTATTCCCTTTTTTGCGGCATTTTGCC
GATTAGCTCCCTCGTGCGCTCTCCTGTTCCGACCCT
TCTTACAGGATGTATATATCTGACACGTGCCTGGAG
GATTATCAGATCGGAAGTCGTATGCCGTCTTCTGCT
AACTTGCGCAGCCTGAATGGCGAATGGGACGCGCCC
GATTTGCGTTGCGCTCACTGCCCGCTTTCCAGTCGG
TTGTTCGGCCAACGCGCGGGGAGAGGCGGGTTTTTT
TGCTACCAAATACTGTTCTTCTAGTGTAGCCGTAGT
GATTTCCGCGCAGGACCCGCGCCGGCCGGGCAAATT
CGATAGCTCACGCTGTAGGTATCTAAGTTCGGTGTA
TTTAGCGGCGATACCGTAAAGCACGAGGAAGCGGTC
TTGTTGCTGCCAGTGGCGATAAGTCGTGTCTTACCG
GATTACGGGTGGGTCCGACGGAAGCCACTTCGCCGA
TCTTTGCGCAGCCTGAATGGCGAATGGGACGCGCCC
TCTTATCTGACCCGTGCCTGGAGACTATGGAGTAAT
GATTACGCAAACCGCCTCTCCCCGCGCGTTGGCCGA
GGGTTGAAAATTTAAATGTTTAACGTTAGTTAGTAA
TGCTTCTCATGCCTGACATTTATATTCCCCAGAACA
CGATTTGGTCTGACAGTGACCAATGCTTAATCAGTG
GATTAGGCCACCACTTCAAGAACTCTGTAGCACCGC
TCTTTCTCCCTTCGGGAAGCGTGGCGCTTTCTCATA
CCCTTGTTGCCGGGAAGCTAGAGTAAGTAGTTCGCC
GCATTCGGCCAACGCGCGGGGAGAGGCGGTTTCCTC
CCCTAGCAGGTAGCTTGCAGTGGGCTTACATGGCGA
TGCTTCGCCTTGATCGTTGGGAACCGGAGCTGAATG
AACTTGCGCAGCCTGAATGGCGAATGGGACGCGCCC
TAATTGCGGAGTCCGGTCCGCCCCACGCTTCACGAT
TAATTGAGTCCAACCCGGTAAGACACGACTTATCGC
CCCTAGGGAAAACGCAAGCGCAAAGAGAAAGCAGGT
TTGTAGCTGGCACGACAGGTTTCCCGACTGGAAAGC
GTCTTTGTTGCCGGGAAGCTAGAGTAAGTAGTTCGC
GTCTACTCACCAGTCACAGAAAAGCATCTTACGGAT
ACGTTTGGCGGCAAGAAAGCCATCCAGTTTACTTTG
CAGTATCGCCTTGCAGCACATCCCCCTTTCGCCAGC
TCTTTGGGGTCGAGGTGCCGTAAAGCACTAAATCGG
CCCTATGGCGATAGCTAGACTGGGCGGTTTTATGGA
GTCTACCAGCCAGCCGGAAGGGACGAGCGCAGAAGT
TAATTGACGAGCATCACAAAAATCGACGCTCAAGTC
GATTAGCGTCGATTTTTGTGATGCTCGTCAGGGGGG
CAGTTGCAACTTTATCCGCCTCCATCCAGTCTATTA
GTCTTGGCCGGCTGGGTGTGGCGGACCGCTATCAGG
CCCTAGCTCCCTCGTGCGCTCTCCTGTTCCGACCCT
GCATAGGCCGCGACGCCGGGATTAGCAGAGGACTTA
TCTTAGAGGACTTATCAGCTTTGGTAAATTACTGGC
TTGTTACTTTCTCGGCAGGAGCAAGGTGAGATGACC
TGCTTCTTTCCTGCGTTATCCCCTGATTCTGTGGAT
AACTATGGCGAATGGGACGCGCCCTGTAGCGGCGCA
GTCTTCATGCCTGACATTTATATTCCCCAGAACATC
TTGTAAGCCCACTGCAAGCTACCTGCTTTCTCTTTG
TTGTTAGCGTCGACGGAGATCCCTCGAAAATTTCCT
GTCTACGCAATTAATGTGAGTTAGCTCACTCATTAG
TGCTTGGCCGCTTTTCTGGATTCATCGACTGTGGCC
TCTTAGACTGGAGAATCCCGGTCTGCAGGCCGCTCA
GATTATCAGATTGGAAGTCGTATGCCGTCTTCTGCT
GTCTTGGGCTATCTGGACAAGGGAAAACGCAAGCGC
CAGTTGCAGGACCACTTCTGCGCTCGGCCCTTCCGG
CGATAGCTCCCTCGTGCGCTCTCCTGTTCCGACCCT
GATTTGGCGGAAACCGTTCCTACTGCGATCGCTTAT
CAGTTGGGCGCTCTTCCGCTTCCTCGCTCACTGACT
CCCTCGACGCTCAAGTCAGAGGTGGCGAAACCCGAC
AACTTCGGGTTTCGCCACCTCTGACTTGAGCGTCGA
GATTAGAGCTTGACGGGGAAAGCCGGCGAACGTGGC
GATTTGAAACGACCTAAAAATTAAACAAAAATTCTA
GATTAGGAGCGGGCGCTAGGGCGCTGGCAAGTGTAG
TCTTAGAACAGGATGTATATATCTGACACGTGCCTG
GATTAGCCTGAATGGCGAATGGGACGCGCCCTGTAG
GATTTGCCCGCTTTCCAGTCGGGAAACCTGTCGTGC
CCCTTGGTATCTGCGCTCTGCTGAAGCCAGTTACCT
TCTTAAGGCGCAGCGGTCGGGCTGAACGGGGGGTTC
GGCTACCAAATACTGTTCTTCTAGTGTAGCCGTAGT
TCTTAGCGAAAGGAGCGGGCGCTAGGGCGCTGGCAA
TGCTCGGGAAGCGTGGCGCTTTCTCATAGCTCACGC
TGCTAGGGCTTCCCAACCTTACCAGAGGGCGCCCCA
GTCTAGCGAGGTATGTAGGCGGTGCTACAGAGTTCT
GGCTAAGGCGACGCGGTCGGGCTGCACGGGGGGGTC
GCATTCGGCCAACGCGCGGGGAGAGGCGGGTTGTGC
GATTTCAAGAGCTACCAACTCTTTTTCCGAAGGTAA
TCTTAACAGGATGTATATATCTGACACGTGCCTGGA
TAATAGCAGAATTTAAGCAGATAAGCGATCGCAGTA
TCTTTCCGTGTCGCCCTTATTCCCTTTTTTGCGGCA
GTCTAGGCTTTACACTTTATGCTTCCGGCTCGTATG
AACTTCGCCTTGATCGTTGGGAACCGGAGCTGAATG
TAATACCGCATCAGGCGCTCTTCCGCTTCCTCGCTC
GCATACCGGGTTGGACTCAAGACGATAGTTACCGGA
TTTACAGAGTTCTTGAAGTGGTGGCCTAACTACGGC
GTCTACCAGCCAGCCGTAAGGGCCGAGCGCAGAAGT
GCATTGATCCCCCATGTTGTGCAAAAAAGCGGTTAG
TAATTACCGCATCAGGCGCTCTTCCGCTTCCTCGCT
TCTTACCGCTCGCCGCAGCCGAACGACCGAGCGCAG
TCTTTCCGAAGGTAACTGGCTTCAGCAGAGCGCAGA
AACTTACAGCGTGAGCTATGAGAAAGCGCCACGCTT
GCATACGCCAAGCGCGCAATTAACCCTCACTAAAGG
TTGTTCGATGAATCCAGAAAAGCGGCCATTTTCCAC
GTCTAGGAAATTGTAAGCGTTAATAATTCAGAAGAA
CGATAGCAGTCGTCCGGTAAATTAAAAAGAAAACGC
TCTTACAGGATGTATATATCTGACACGTGCCTGGAG
GGGTAGGGGAAAACCTTATTTATCAGCCGGAAAACC
TTTAGGGCGATCGGTGCGGGCCTCTTCGCTATTACG
TTGTAGCCGTAGTTAGGCCACCACTTCAAGAACTCT
GTCTTGGCCGTCGTTTTACAACGTCGTGACTGGGAA
TTGTTCTCATGCCTGACATTTATATTCCCCAGAACA
TAATTAAGATCGGAAGTCGTATGCCGGCTTCTGCTT
TGCTTCTTTCCTGCGTTATCCCCTGATTCTGTGGAT
AACTCCGCTGTTGAGATCCAGTTCGATGTAACCCAC
CGATTCCGCGCAGGACCCGCGCCGGCCGGGCAAATT
CAGTAGATCCTTGAGAGTTTTCGCCCCGAAGAACGT
TGCTACCTGCAGGACTAGTCCCTTTAGTGAGGGTTA
GTCTTCTCATGCCTGACATTTATATTCCCCAGAACA
CAGTTGGCAATTCCGGTTCGCTTGCTGTCCATAAAA
TGCTTGCAAAAAAGCGGTTAGCTCCTTCGGTCCTCC
TTGTTGACAAAAAGAACCGGGCGCCCCTGCGCTGAC
ATGTAAGCCCACTGCAAGCTACCTGCTTTCTCTTTG
TGCTTACGAGCCGGAAGCATAAAGTGTAAAGCCTGG
GATTTGGCGAATGGGACGCGCCCTGTAGCGGCGCAT
AACTTCGGGTTTCGCCACCTCTGACTTGAGCGTCGA
TGCTACGATAACGGCTCTCTCTTTTATAGGTGTAAA
GATTACGGGGAAAGCCGGCGAACGTGGCGAGAAAGG
GTCTCGTCCAACGCGCGGGGAGAGGCGGGTTTGGTT
GATTAAGGCGCAGCGGTCGGGCTGAACGGGGGGTTC
CGATTGCGGCTACTTGAGCCAGACTTCCCTTGAGAT
CGATTGGACGCCAACGCCAAAGGGCGAAAGACCGTC
CAGTTTCCTGCGTTATCCCCTGATTCTGTGGATAAC
TGCTAGCCAGTCCGCAGAAACGGTGCTGACCCCGGA
TTGTAGGCCACCACTTCAAGAACTCTGTAGCACCGC
GTCTTGCGATTTTTTGGTCGAAAAAAATATTTTTAG
CGATATCCCCTGATTCTGTGGATAACCGTATTACCG
GATTAGGCTGCGCAACTGTTGGGAAGGGCGATCGGT
CGATACGGGGAAAGCCGGCGAACGTGGCGAGAAAGG
CCCCCCCCCCCCCCCCCCCCCCCCCCCCCCCCCCCC
TGCTTGAGTCCAACCCCGTAAGACACGACTTATCGC
CAGTCCGCTTTTTTGCACAACATGGGGGATCATGTA
GATTCGCGCGCTCACTGGCCGTCGTTTTACAACGTC
GTCTATACCAAATACTGTTCTTCTAGTGTAGCCGTA
GATTTGTTCTTTCCTGCGTTATCCCCTGATTCTGTG
GATTCCTGCGTTATCCCCTGATTCTGTGGATAACCG
AACTTGGTGGTGGCTGGTTCGACCGTGCTTGCCGCC
TAATACGGTTGGAAATGGAATCTCAAGGGAAGTCTG
TTGTTCCGGCTGGCTGGTTTATTGCTGATAAATCTG
GTCTTCGCCTTGCAGCACATCCCCCTTTCGCCAGCT
CCCTTGGCTGCTGCCAGTGGCGATAAGTCGTGTCTT
TCTTACTCCCCGTCGTGTAGATAACTACGATACGGA
TTGTCACGGGTAGCCAACGCTATGTCCTGATAGCGG
CCCTGGGAGATCGGAAGTCGTATGGCGGCTTTTGCT
TGCTCCGCTCACGGCTCTCTCTTTTATAGGTGTCAA
GATTGCGCAGCCTGAATGGCGAATGGGACGCGCCCT
GATTTCTGTGGATAACCGTATTACCGCCTTTGAGTG
CCCTAGCCGGAACACGGCGGCATCAGAGCAGCCGAT
TTGTAAAACGTTCTTCGGGGCGAAAACTCTCAAGGA
GTCTAGCTCCCTCGTGCGCTCTCCTGTTCCGACCCT
TCTTTCCTGCGTTATCCCCTGATTCTGTGGATAACC
TAATTAAGATCGGAAGTCGTATGCCGTCTTCTGCTT
GTCTAGGAAATTGTAAGCGTTAATAATTCAGAAGAA
TCTTTCGCCATTCAGGCTGCGCAACTGTTGGGAAGG
GATTTACCAGTGGCTGCTGCCAGTGGCGATAAGTCG
GTCTTCTCCCCGCGCGTTGGCCGATTCATTAATGCA
TGCTTGAGCGGATAACAATTTCACACAGGAAACAGC
TAATATGAACGACAGTGACTTCCCGCGCCTAGAGAT
GGCTTACGAGCCGGAAGCATAAAGTGTAAAGCCTGG
TCTTTCCCGGCGTCGCGGCCTAGAACAGGATGGATA
GATTTGAATCGGCCAACGCGCGGGGAGAGGCGGGTT
TTGTTGCAAAAAAGCGGTTAGCTCCTTCGGTCCTCC
TCTTTCCCGCGCCTAGACTGGAGAATCCCGGTCTGC
TGCTTCGGCTGCTCTGATGCCGCCGTGTTCCGGCTT
CGATTCCGCGCAGGACCCGCGCCGGCCGGGCAAATT
TGCTTAGTCCTGTCGGGTTTCGCCACCTCTGACTTG
AACTTTGCCGGATCAAGAGCTACCAACTCTTTTTCC
GATTACGGGGAAAGCCGGCGAACGTGGCGAGAACGG
GCATAGCTTGACGGGGCAAGCCGGCGAACGTGGCGA
AACTTCCCCCATGTTGTGCAAAAAAGCGGTTAGCTC
TCTTAGCTTGACGGGGAAAGCCGGCGAACGTGGCGA
GGGTTGCAAGGGAGCCTGTGGGGCTCCCGTCATCCA
TTGTAGGGAAAACGCAAGCGCAAAGAGAAAGCAGGT
AACTTGCCCAGCCTGAATGGCGAATGGGACGCGCCC
CGATTCGCCTTGATCGTTGGGAACCGGAGCTGAATG
GATTAACGCCAGCAACGCGGCCTTTTTACGGTTCCT
TAATAGGCGGTGTGCGTCTTGGGCGCTCGTCCGCCT
TGCTTGCGTTATCCCCTGATTCTGTGGATAACCGTA
GATTTGACGGGGAAAGCCGGCGAACGTGGCGAGAAA
GATATCAGATCGGAAGTCGTATGCCGTCTTTTGCTT
CGATCAGCTCGGAAGTCGTATTCCGCCTTCTTCTTT
TTGTTGCCGGGAAGCTAGAGTAAGTAGTTCGCCAGT
AACTAAGCGAAACGAGCGGGCGCTAGGGCCCTGGCA
TCTTTAGACTGGAGAATCCCGGTCTGCAGGCCGCTC
TTGTTCTTCTAGTGTAGCCGTAGTTAGGCCACCACT
TTGTCACGGGTAGCCAACGCTATGTCCTGATAGCGG
GTCTTCGCCTTGCAGCACATCCCCCTTTCGCCCGCT
GATTAGGGCGCGTCCCATTCGCCATTCAGGCTGCGC
GTCTTCCAGTCGGGAAACCTGTCGTGCCAGCTGCAT
TCTTATTTGCCCGGCCGGCGCGGGTCCTGCGCGGAG
TGCTTGCCTGCTTGCCGAACATCATGGCGCAAAATG
GTCTAGGGAAAACGCAAGCGCAAAGAGAAAGCAGGT
TCTTACAGGATGTATATATCTGACACGTGCCTGGAG
TGCTAGACCGACCTGTCCGGTGCCCTGAATGAACTG
TGCTTCGGCTGCTCTGATGCCGCCGTTTTCCGGCTG
ACGTTGAGTGAGCTGATACCGCTCGCCGCAGCCGAA
GATTTGGGTCCGACGGAAGCCACTTCGCCGAGGCGC
GATTTTGAGCGTCGATTTTTGTGATGCTCGTCAGGG
CCCTAAGGGAAAACGCAAGCGCAAAGAGAAAGCAGG
TCTTAGAGCGAGGTATGTAGGCGGTGCTACAGAGTT
CCCTACTCACCAGTCACAGAAAAGCATCTTACGGAT
GATTTCCTTCAAATTTGCCCGGCCGGCGCGGGTCCT
TCTAGAAGATCGGAAGTCGTATGCCGTCTTCTGCTT
CCCTAGGGGCGCCCGGTTCTTTTTGTCAAGACCGAC
TCTTACCGCTTTTTTGCACAACATGGGGGATCATGT
TTGTTGGATGTACAGAGTGATATTATTGACACGCCG
AACTAGCTTGACGGGGAAAGCCGGCGAACGTGGCGA
GATTAGCCGGCGAACGTGGCGAGAAAGGAAGGGAAG
GCATTAACCGTATTACCGCCTTTGAGTGAGCTGATA
CCCTAGGGCGATCGGTGCGGGCCTCTTCGCTATTAC
GCATCGGGGAAAGCCGGCGAACGTGGCGCGAAAGGA
TCTTACAGGATGTATATATCTGACACGTGCCTGGAG
ACGTCGTTAATAATTCAGAAGAACTCGTCAAGAAGG
CGATCTGTTTCTCATGAGAATTATACTAGAAAAATT
CGATTGAGATCGGAAGTCGTATGCCGTCTTCTGCTT
GCATACGGTTGGAAATGGAATCTCAAGGGAAGTCTG
GATTAAGAAAGCTACAAGCGAAGCGTGTCGCGACGC
CCCTTGTGCCCAGTCATAGCCGAATAGCCTCTCCAC
GTCTTGCTCACATGTTCTTTCCTGCGTTATCCCCTG
GTCTTCCCTCGTGCGCTCTCCTGTTCCGACCCTGCC
TCTTAGACTGGAGAATCCCGGTCTGCAGGCCGCTCA
CGATAGTCTATTAATTGTTGCCGGGAAGCTAGAGTA
CAGCAGCGGTCGGGCTGAACGGGGGGTTCGTGCACA
GGGTACACCGAACTGAGATACCTACAGCGTGAGCTA
GGGTTACAATCTGCTCTGATGCCGCATAGTTAAGCC
ACGTACGCAGGTTCTCCGGCCGCTTGGGTGGAGAGG
CAGTTGGGCTGTGTGCACGAACCCCCCGTTCAGCCC
GATTTCTTTCCTGCGTTATCCCCTGATTCTGTGGAT
CAGTATCGACTGTGGCCGGCTGGGTGTGGCGGACCC
GTCTTGGCCGGCTGGGTGTGGCGGACCGCTATCAGG
TAATTTACCAAAGCTGATAAGTCCTCTGCTAATCCC
CAGTTGTCAAGACCGAACTGTCCGGTGCCCTGAATG
CCCTAAGGGAAAACGCAAGCGCAAAGAGAAAGCAGG
TGCTCGGGGATGAAAGCTGGCGCATGATGACCACCG
TCTTACAGGATGTATATATCTGACACGTGCCTGGAG
TCTTACAGCGTGAGCTATGAGAAAGCGCCACGCTTC
GTCTTCTTTCCTGCGTTATCCCCTGATTCTGTGGAT
TTGTCCGGATAAGGCGCAGCGGTCGGGCTGAACGGG
TCTTTGGCGAATGGGACGCGCCCTGTAGCGGCGCAT
GCATAGTTACCAATGCTTAATCAGTGAGGCACCTAT
CGATTCGCCTTGATCGTTGGGAACCGGAGCTGAATG
CAGTTGGGCACAACAGACAATCGGCTGCTCCGATGC
GGGTCCAGTTCCGTTTATCCGGGCAAACCATCGAAG
TTGTTCCCCGTCGTGTAGATAACTACGATACGGGAG
GATTTTGAGCGTCGATTTTTGTGATGCTCGTCAGGG
TCTTACCGCTTTTTTGCACAACATGGGGGATCATGT
TAATAAGCGATCGCAGTAGGAACGGTTTCCGCCAGC
AACTACGCGCGGGGAGAGGCGGGTTTCGTTTTGTGG
AACTTGCGTTGCGCTCACTGCCCGCTTTCCAGTCGG
CAGTTGACAGGAGATCCTGCCCCGGCACTTCGCCCA
TCTTACAGGATGTATATATCTGACACGTGCCTGGAG
TCTTACACGCTTCGCTTGTAGCTTTCTTTCAGACGC
GCATTGACGGGGAAAGCCGGCGAACGTGGCGAGAAA
ACGTTCGGAGAATCTTCGAGAATTCCCGGGGAATTT
TTGCTAGGAGATCCTGCCCCGGCACTTCGCCCAATA
TCTTCGCTCGGCCCTTCCGGCTGGCTGGTTTATTGC
TCTTGTTCATCCTATGCGCCGGGATGCTTACTGCGG
CCCTTTGCTCACATGTTCTTTCCTGCGTTATCCCCT
TTGTAGGCGGATAAAGTTGCAGGACCACTTATGCGC
GCATCGGGGAAAGCCGGCGAACGTGGCGAGACAGGA
TTGTTGGGCGCTCTTCCGCTTCCTCGCTCACTGACT
GTTACAGGAGATCCTGCCCCGGCACTTCGCCCAATA
CGATAGTCTATTAATTGTTGCCGGGAAGCTAGAGTA
GTCTAAATCTGGAGCCGGTGAGCGTGGGTCTCGCGG
CGATCGAGATCGGAAGTCGTATGCCGTCTTTTGCTT
AACTACGGGGAAAGCCGGCGAACGTGGCGAGAAAGG
TCTTAGACTGGAGAATCCCGGTCTGCAGGCCGCTCA
AACTTGTTAAATCAGCTCATTTTTTAACCAATAGGC
GATTACTCCGCGCAGGACCCGCGCCGGCCGGGCAAA
CCCTTCCGCCTTTCTCCCTTCGGGAAGCGTGGCGCT
GTCTATCGTCTTGAGTCCAACCCGGTAAGACACGAC
ATATAGGGCCGCGAGGCGCCTCGGCGAAGTGGCTTC
GTCTAGCATCTTACGGATGGCATGACAGTAAGAGAA
GCATTCTCGCCACGTTCGCCGGCTTTCCCCGTCAAG
GCATAGGTGGCGAAACCCGACAGGACTATAAAGATA
TCTTAGCTTGACGGGGAAAGCCGGCGAACGTGGCGA
CAGTAGCCAGTCCGCAGAAACGGTGCTGACCCCGGA
TCTTAGGATGTATATACCTGACACGTGCCTGGAGAC
TCTTAAGGCGCAGCGGTCGGGCTGAACGGGGGGTTC
TATAGGAACGGTTTCCGCCAGCTTGCAGGGCCGCGA
TGCTAGAGCTACCAACTCTTTTTCCGAAGGTAACTG
GATTTGGCCCCAGTGCCGCAATGATACCGCGAGACC
CGATAGTGAGTCGTATTACGCGCGCTCACTGGCCGT
ACGTTGTGCAAAAAAGCGGTTAGCTCCTTCGGTCCT
AACTTCCGGCTCGTATGTTGTGTGGAATTGTGAGCG
AACTTGCCCGCTTTCCAGTCGGGAAACCTGTCGTGC
GATTTGCGCAGCCTGAATGGCGAATGGGACGCGCCC
GATTTCGTGCGCTCTCCTGTTCCGACCCTGCCGCTT
CAGTTCCGGTAACTATCGTCTTGAGTCCAACCCGGT
TTGTTCCACAAACAGACGATAACGGCTCTCTCTTTT
TGCTTGGCAATTCCGGCTCGCTGGCTGTCCATCAAA
CAGTAGTCCGCAGAACCGGTGCTGACCCCGGATGAA
GGGTTCACGTTGGTGTAGATGGGCGCATCGTAACCG
GCATACTCGCCTTGATCGTTGGGAACCGGAGCTGAA
TTTAGTCTCCCGTGAACTTTACCCGGTGGTGCATAT
TCTTACGCTCACCGGCTCCAGATTTATCAGCAATAA
TCTTACACGCTTCGCTTGTAGCTTTCTTTCAGACGC
GATTACAGACTTCTTGAAGTGGTGGCCTAACTACTG
CAGTTGCCTGCTTGCCGAATATCATGGTGGAAAATG
TCTTACGGGGAAAGCCGGCGAACGTGGCGAGAAAGG
TGCTCGCCACTGGCAGCAGCCACTGGTAACAGGATT
GATTAGAGGCCCGCACCGATCGCCCTTCCCAACAGT
GATTAGGGCTTGATTGTCTGCCGGGATCGAGTAGAG
TCTTAAGCCGGCGAACGTGGCGAGAAAGGAAGGGAA
AACTTGTAACTCGCCTTGATCGTTGGGAACCGGAGC
TGCTTCGGGTTTCGCCACCTCTGACTTGAGCGTCGA
GATTAGGGTGATGGTTCACGTAGTGGGCCATCGCCC
TAATACACTTGCCAGCCCCCTAGCGCCCGCTCCTTT
GATTTAGGCGCGGGAAGTCACTGTCGTTCATCCTAT
GTCTAGCATCTTACGGATGGCATGCCCGTAATAGAA
GATTTCCCTCGTGCGCTCTCCTGTTCCGACCCTGCC
AACTACGAGCCGGAAGCATAAAGTGTAAAGCCTGGG
CGATTTTCCTGCGTTATCCCCTGATTCTGTGGATAA
GATTGAAATAAAAACTGAAAAAAAAGACATCTAGGC
TCTTACTCCCCGTCGTGTAGATAACTACGATACGGG
TCTTTCCCAGTCACGACGTTGTAAAACGACGGCCAG
TGCTTGTCAATAATATCACTCTGTACATCCACAAAC
TTGTTCAAGACCGACCTGTCCGGTGCCCTGAATGAA
CAGTTCCGCCTCCATCCAGTCTATTAATTGTTGCCG
CCCTCGATATTCATTTCAAAAAACCCGAAAAATGTT
GTCTACCGGGCGCCCCTGCGCTGACAGCCGGAACAC
GATTTGCGCAGCCTGAATGGCGAATGGGACGCGCCC
CAGTTGGCCGTCGTTTTACAACGTCGTTACTGGGAA
TAATTCGCGGCCCTGCAACATGGCGGAAACCGTTCC
CAGTTCGGGGCGAAAACTCTCAAGGATCTTACCGCT
CAGTTTACCAGAGGGCGCCCCAGCTGGCAATTCCGG
CAGTTCCGGTAACTATCGTCTTGAGTCCAACCCGGT
GATTTGGCGAATGGGACGCGCCCTGTAGCGGCGCAT
GATTACGCGCGGGGAGAGGCGGTTTTCTTTTTTGTG
TGCTTGCGCCATCAGATCCTTGGCGGCAAGAAAGCC
GATTTAACCGTATTACCGCCTTTGAGTGAGCTGATA
CCCTAAGCGTGGCGCTTTCTCATAGCTCACGCTGTA
TAATTGCTCACATGTTCTTTCCTGCGTTATCCCCTG
GCATTGACGGGGAAAGCCGGCGAACGTGGCGAGAAA
CCCTAGCGAACCGGAATTGCCAGCTGGGGCGCCCTC
AACTAAGGGACAGTAATATACGGTTGGAAATGGAAT
GCATAGCGGTCGGGCTGAACGGGGGGTTCGTGCACA
TTGTAGACTGGATGGAGGCGGATAAAGTTGCAGGAC
GTCTTGGGCTGTGTGCACGAACCCCCCGTTCAGCCC
GTCTAGGCGATGCGCTGCGAATCGGGAGCGGCGATA
GGGTTCCTGCGTTATCCCCTGATTCTGTGGATAACC
CCCTTTCCTGCGTTATCCCCTGATTCTGTGGATAAC
GCATAAGGCGCAGCGGTCGGGCTGAACGGGGGGTTC
GTCTATCGGCCAACGCGCGGGGAGAGGCGGGGTTCG
CGATAGGCGGATAAAGTTGCAGGACCACTTCTGCGC
GCATTGCGCAGCCTGAATGGCGAATGGGACGCGCCC
GGGTTAGGCCACCACTTCAAGAACTCTGTAGCACCG
CCCTCCACCGCTACCAGCGGTGGTTTGTTTGCCGGA
GATTTCGCCAGTTAATAGTTTGCGCAACGTTGTTGC
GATTTCGCCACTGGCAGCAGCCACTGGTAACAGGAT
TCTTAGAAGATCGGAAGTCGTATGCCGTCTTCTGCT
CCCTTGAATCGGCCAACGCGCGGGGAGAGGCGGGTT
CAGTACGAGGCAGCGCGGCTATCGTGGCTGGCCCCG
CCCTTCCGGTAACTATCGTCTTGAGTCCAACCCGGT
CCCTTGGGAAAACCCTGGCGTTACCCAACTTAATCG
GCATACGGTTGGAAATGGAATCTCAAGGGAAGTCTG
CAGTTGTTCTTCTAGTGTAGCCGTAGTTAGGCCACC
TTGTTAATCGCCTTGCAGCACATCCCCCTTTCGCCA
CCCTTGGAAAATGGCCGCTTTTCTGGATTCATCGAC
TTGTCGGCCAACGCGCGGGGAGAGGCGGGGTTCTGT
GTCTTCGGCCAACGCGCGGGGAGAGGCGGTGTTGCT
GTCTTCATGGTGGAAAATGGCCGCTTTTCTGGATTC
TCTTTACCGGGTTGGACTCAAGACGATAGTTACCGG
TCTTTCGCGGCCTAGAACAGGATGTATATATCTGAC
CCCTTGAGTCGTATTACAATTCACTGGCCGTCGTTT
AACTTCGACGGGTACCCAATTCGCCCTATAGTGAGT
TGCTTGTTCTTCTAGTGTAGCCGTAGTTAGGCCACC
CGATAGCTCCCTCGTGCGCTCTCCTGTTCCGACCCT
TCTTAACAGGATGTATATATCTGACACGTGCCTGGA
AACTTGCGCAGCCTGAATGGCGAATGGGACGCGCCC
TTGTTGCTGGCCTTTTGCTCACATGTTCTTTCCTGC
TTGTCAGCAGAGCGCAGATACCAAATACTGTTCTTC
GCATTGCGCAGCCTGAATGGCGAATGGGACGCGCCC
CAGTAGGGGCGCCCGGTTCTTTTTGTCAAGACCGAC
GGGTTGGTAGTGGTCAAATGGCGATTACCGTTGATG
TTGTCGCCTTGCAGCACATCCCCCTTTCGCCAGCTG
TGCTTGTGGCCGGCTGGGTGTGGCGGACCCCTATCA
GATTAGCGGATAACAATTTCACACAGGAAACAGCTA
CAGTTTGCTGGCCTTTTGCTCACATGTTCTTTCCTG
AACTAACTCGCCTTGATCGTTGGGAACCGGAGCTGA
TCTTTGGCGAATGGGACGCGCCCTGTAGCGGCGCAT
TCTTCAGGATGTATATATCTGACACGTGCCTGGAGA
TAATTCCTGCAACTTTATCCGCCTCCATCCAGTCTA
ACGTTCCCCCTTTCGCCAGCTGGCGTAATAGCGAAG
TAGCCAGTCCGCAGAAACGGTGCTGACCCCGGATGA
AACTAGCCAGACTTCCCTTGAGATTCCATTTCCAAC
CCCTAGGAGATCCTGCCCCGGCACTTCGCCCAATAG
GCATTCGCCACGTTCGCCGGCTTTCCCCGTCAAGCT
TGCTTGAGGCACCTATCTCAGCGATCTGTCTATTTC
TGCTTCATGCCTGACATTTATATTCCCCAGAACATC
CCCTCCGGATAAGGCGCAGCGGTCGGGCTGAACGGG
GATTAGGGAAGAAAGCGAAAGGAGCGGGCGCTAGGG
CCCTTGTGCAAAAAAGCGGTTAGCTCCTTCGGTCCT
ACGTTGGCCGTCGTTTTACAACGTCGTGACTGGGAA
CAGTTGACATTTATATTCCCCAGAACATCAGGTTAA
TCTTAGCAGAATTTAAGCAGATAAGCGATCGCAGTA
CAGTTAGGCCACCACTTCAAGAACTCTGTAGCACCG
TGCTAACGCCCGTCGTGGCCAGCCACGATAGCCGCG
TCTTACCGGGTTGGACTCAAGACGATAGTTACCGGA
TAATAAGGGGGATGTGCTGCAAGGCGATTAAGTTGG
CGATCGTGGCGCTTTCTCATAGCTCACGCTGTAGGT
TGCTACCCAACTTAATCGCCTTGCAGCACATCCCCC
GCATCGTCTTGAGTCCAACCCGGTAAGACACGACTT
CAGTTACCCGGTGGTGCATATCGGGGATGAAAGCTG
GATTTCGTTCAGCAGTCGTCCGGTAAATTAAAAAGA
TGTTCCGGTTCGCTTGCTGTCCATAAAACCGCCCAG
CAGTAGCTTGATCCCCTGCGCCATCAGATCCTTGGC
CAGTTGGCGTTACCCAACTTAATCGCCTTGCAGCAC
GGGTAGGTAAGTTTAAACAAGATCCTACTAACTAAC
GTCTTACCGGGTTGGACTCAAGACGATAGTTACCGG
TAATATGCTCGTCAGGGGGGCGGAGCCTATGGAAAA
TTGTTCACCAGTCACAGAAAAGCATCTTACGGATGG
AACTTCCTTTTTTTCTGCGCGTAATCTGCTGCTTGC
AACTACAACGTCGTGACTGGGAAAACCCTGGCGTTA
CCCTTGGCAATTCCGGTTCGCTTGCTGTCCATAAAA
TGCTTCATGCCTGACCTTTATCTTCCCCAGCACCTC
GGGTAAGCGTTGGCAATTTAACCGCCAGTCAGGCTT
TTGTTGGGAACCGGAGCTGAATGAAGCCATACCAAA
TTGTAGGAAATTTTCGAGGGATCTCCGTCGACGCTA
CGATCCACCGCTACCAGCGGTGGTTTGTTTGCCGGA
GATTTCGCCCTTCCCAACAGTTGCGCAGCCTGAATG
AACTATGGTAGCAACCACATATGGGGACTTGCAGCT
CCCTTGCTTTCTCTTTGCGCTTGCGTTTTCCCTTGT
GATTTCGTCTTGAGTCCACCCCGGTAAGACACGACT
CAGTAGGTAGCTTGCAGTGGGCTTACATGGCGATAG
TAATAGAGCGAGCCCCTCTCCTTAAATCAGGTGTCG
TTGTACTCAACCAAGTCATTCTGAGAATAGTGTATG
TTGTTCGGTGACCGAACGCCCGCCAAGCAGTTGGCA
ATATCCGCTCGCCGCAGCCGAACGACCGAGCGCAGC
CCCTAAGGGAAAACGCAAGCGCAAAGAGAAAGCAGG
TTGTTCGACTGTGGCCGGCTGGGTGTGGCGGACCGC
CCCTTGAACGGGGGGTTCGTGCACACAGCCCAGCTT
ACGTACCTTAAACTGCCGTACGTATAGGCTGCGCAA
GATTCGATCGCCCTTCCCAACAGTTGCGCAGCCTGA
TGCTTCGCCTTGATCGTTGGGAACCGGAGCTGAATG
GGGTTGGTAGTGGTCAAATGGCGATTACCGTTGATG
TTGTTCCGCCTCCATCCAGTCTATTAATTGTTGCCG
GATTTCGCCCTATAGTGAGTCGTATTACGCGCGCTC
AACTTGGCGAATGGGACGCGCCCTGTAGCGGCGCAT
CAGTTCATGCCTGACATTTATATTCCCCAGAACATC
CGATAGCTCCCTCGTGCGCTCTCCTGTTCCGACCCT
TTGTTCTTTTTCCGAAGGTAACTGGCTTCAGCAGAG
CCCTCCGCTTCCTCGCTCACTGACTCGCTGCGCTCG
CCCTTCTTTCCTGCGTTATCCCCTGATTCTGTGGAT
GCATTGGCGCTTTCTCATAGCTCACGCTGTAGGTAT
CCCTTACTTTGCAGGGCTTCCCAACCTTACCAGAGG
GATTACGGGTGGGTCCGACGGAAGCCACTTCGCCGA
ACGTTGATCAGAGCTTGATCCCCTGCGCCATCAGAT
CCCTTGGGAACCGGAGCTGAATGAAGCCATACCAAA
CCCTAGAATCAGGGGATAACGCAGGAAAGAACATGT
TTGTACTCCCCGTCGTGTAGATAACTACGATACGGG
TCTTAGTCGGGAAACCTGTCGTGCCAGCTGCATTAA
TCTTAGACTGGAGAATCCCGGTCTGCAGGCCGCTCA
AACTAAGGCGCAGCGGTCGGGCTGAACGGGGGGTTC
GCATTGGAAATGGAATCTCAAGGGAAGTCTGGCTCA
AACTAACCGTATTACCGCCTTTGAGTGAGCTGATAC
ATATTCCCCCATGTTGTGCAAAAAAGCGGTTAGCTC
CGATCGTGGCGCTTTCTCATAGCTCAAGCTGTATGT
AACTAGCGAAGAGGCCCGCACCGATCGCCCTTCCCA
AACTCCCCCATGTTGTGCAAAAAAGCGGTTAGCTCC
AACTTGCCGGGATCGAGTAGAGTGCGTCGCGACACG
TGCTCGACCTACACCGAACTGAGATACCTACAGCGT
GTCTAGGGCGATCGGTGCGGGCCTCTTCGCTATTAC
CAGTTCCCTCGTGCGCTCTCCTGTTCCGACCCTGCC
TGCTTCCCGTGAACTTTACCCGGTGGTGCATATCGG
GCATAGCCCTCCCGTATCGTAGTTATCTACACGACG
ATATAACTATCGTCTTGAGTCCAACCCGGTAAGACA
GATTACTGTTCTTCTAGTGTAGCCGTAGTTAGGCCA
TAATTTAAGATCGGAAGTAGTATGCCGTCTTCTGCT
CGATAGAAAGGAAGGGAAGAAAGCGAAAGGAGCGGG
TGCTTGAACTGCAAGACGAGGCAGCGCGGCTATCGT
TCTTAGACTGGAGAATCCCGGTCTGCAGGCCGCTCA
ATATACGACAGTGACTTCCCGCGCCTAGATATGCGG
TCTTTCGCTGCGCTCGGTCGTTCGGCTGCGGCGAGC
AACTTGGGCTGGTTCGACCGTGCTTGCTGCTCAAGC
.GGTAAGCGTTGGCAATTTAACCGCCAGTCAGGCTT
CGATAGCTATGACCATGATTACGCCAAGCGCGCAAT
TAAAAAGGCCACGACTTACATAACTCAGTCGCAGCT
TGCTTGAGCTGATACCGCTCGCCGCAGCCGAACGAC
GTCTTGGCCTTTTGCTCACATGTTCTTTCCTGCGTT
GTCTTCCCTTCGGGAAGCGTGGCGCTTTCTCATAGC
TTGTTGCAGGACCACTTCTGCGCTCGGCCCTTCCGG
GTCTCGGGGATGAAAGCTGGCGCATGATGACCACCG
TGCTTCAGGTTAATGGCGTTTTTGATGTCATTTTCG
TCTTAGTTGCAGGACCACTTCTGCGCTCGGCCCTTC
TCTTAGAGTGCGTCGCGACACGCTTCGCTTGTAGCT
GCATAGCTTTCTTTCAGACGCGCGATGTATATACGG
TTGTAGGCGTTTCCCCCTGGAAGCTCCCTCGTGCGC
GATTTGCAGGGCCGCGAGGCGCCTCGGCGAAGTGGC
TCTTCCGTATTACCGCCTTTGAGTGATCTGATACCG
GTCTTCCACAAACAGACGATAACGGCTCTCTCTTTT
CTGTTCTTTTTCCGAAGGTAACTGGCTTCAGCAGAG
CAGTTGGCGTTACCCAACTTAATCGCCTTGCAGCAC
GGGTTGCCGTGGGTTTCAATATTGGCTTCATCCACC
TGCTTGGCTGGCCACGACGGGCGTTCCTTGCGCAGC
CAGTTCGGCCAACGCGCGGGGAGAGGCGTGGTGCTT
TCTTCGACTTATCGCCACTGGCAGCAGCCACTGGTA
TGCTAGGCTGCGCAACTGTTGGGAAGGGCGATCGGT
GTCTTAGACTGGGCGGTTTTATGGACAGCAAGCGAA
CCCTAGGCAGCGCGGCTATCGTGGCTGGCCACGACG
TGCTACTCGTCAAGAAGGCGATAGAAGGCGATGCGC
TCTTACAGGATGTATATATCTGACACGTGCCTGGAG
TGCTTGGGCTATCTGGACAAGGGAAAACGCAAGCGC
TGCTTGCGCCATCAGATCCTTGGCGGCAAGAAAGCC
GATTTCATTGCAGCACTGGGGCCAGATGGTAAGCCC
CCCTACTCCCCGTCGTGTAGATAACTACGACACGGG
TAATTCCGGCTGGCTGGGTTATTGCTGATAAATCTG
GGGTAGCGAGGTATGTAGGCGGTGCTACAGAGTTCT
TGCTAGGGAAAACGCAAGCGCAAAGAGAAAGCAGGT
TTGTTGGGAAAACCCTGGCGTTACCCAACTTAATCG
TGCTTCCCGTGAACTTTACCCGGTGGTGCATATCGG
AACTAACTACGGCTACTCTAGAAGAACAGTTTTTGG
TCTTTCCTTCAAATTTGCCCGGCCGGCGCGGGTCCT
GATTCGCCAGCTGGCGAAAGGGGGATGTGCTGCAAG
TAATAAGGGAAGAAAGCGAAAGGAGCGGGCGCTAGG
GATTAGGCGCAGCGGTTGGGCTGAACGGGGGGTTCG
TAATTGGCCTTTTGCTCACATGTTCTTTCCTGCGTT
TCTTTCGTCTTGAGTCCAACCCGGTAAGACACGACT
AACTTTCCTGCGTTATCCCCTGATTCTGTGGATAAC
TCTTTGAATCGGCCAACGCGCGGGGAGAGGCGGGTT
GTCTTGTGAGCGGATAACAATTTCACACAGGAAACA
TTCTTGCCCCGGCACTTCGCCCAATAGCAGCCAGTC
CGATCGGGTTTCGCCACCTCTGACTTGAGCGTCGAT
GTCTCGACCAAAAAATCGCAATTTAATTTTTTCGTC
TAATTAGGCCACCACTTCAAGAACTCTGCAGCACCG
CGATAGCTATGACCATGATTACGCCAAGCGCGCAAT
CAGTTGCCGGGAAGCTAGAGTAAGTAGTTCGCCAGT
AGCTTGCCCCGGCACTTCGCCCACTACCACACAGTC
ACGTAGCATTGGTAACTGTCAGACCAAGTTTACTCA
GATTTGCAGGGCCGCGAGGCGCCTCGGCGAAGTGGC
TGCTACATTAATTGCGTTGCGCTCACTGCCCGCTTT
AGCTTGAACTGCAAGACGAGGCCGCGCGGATATCGG
CAGTTCCGCCTCCATCCAGTCTATTAATTGTTGCCG
TGCTCGGCTGCGCAACTGTTGGGAAGGGAGCTCGGT
TGCTAACTATCGTCTTGAGTCCAACCCGGTAAGACA
CCCTAGCGAGCACGTACTCGGATGGAAGCCGGTCTT
GTCTTAACAGGATTAGCAGAGCGAGGTATGTAGGCG
TCTAGAAGATCGGAAGTCGTATGCCGTCTTTTGCTT
TTGTAGTGCTCATCATTGGAAAACGTTCTTCGGGGC
GTCTTGGCGCTTTCTCATAGCTCACGCTGTAGGTAT
ATATAGCCTGAATGGCGAATGGGACGCGCCCTGTAG
TGCTACTCGTCAAGAAGGCGATAGACGGCGATGCGC
CCCTCTCCCCGTCGTGTAGATAACTACGATACGGGA
GATTACGGGGAAAGCCGGCGAACGTGGCGAGAAAGG
GTGTAGGCGTTTCCCCCTGGAAGCTCCCTCGTGCGC
GCATAGGAAGGGAAGAAAGCGAAAGGAGCGGGCGCT
GTCTTCCGGTTCGCTTGCTGTCCATAAAACCGCCCA
CCCTCCGGGTTGGACTCAAGACGATAGTTACCGGAT
GTCTTCCACAAACAGACGATAACGGCTCTCTCTTTT
GTCTTCGGCCAACGCGCGGGGAGAGGCGGGTTTTGT
TCTTCCGTATTACCGCCTTTGAGTGAGCTGATACCG
TGCTTGGCTGGCCACGACGGGCGCTCCTTGCGCAGC
GATTTTCGCCACCTCTGACTTGAGCGTCGATTTTTG
GATTTGCGCAGCCTGAATGGCGAATGGGACGCGCCC
TAATACCGCTCGCCGCAGCCGAACGACCGAGCGCAG
GCATTGTTGGGAAGGGCGATCGGTGCGGGCCTCTTC
TGCTAGGCGATGCGCTGCGAATCGGGAGCGGCGATA
CGATCGGGTTTCGCCACCTCTGACTTGAGCGTCTCT
GTCTAGGTAGCTTGCAGTGGGCTTACATGGCGATAG
GTCTTCCATCATGGCTGATGCAATGCGGCGGCTGCA
GATTTCCGCCTCCATCCAGTCTATTAATTGTTGCCG
GCATTTGCCCGGCCGGCGCGGGTCCTGCGCGGAGTT
CAGTTCGTGCGCTCTCCTGTTCCGACCCTGCCGCTT
GATTTGCGGGCCTCTTCGCTATTACGCCAGCTGGCG
CCCTTGGGCTATCTGGACAAGGGAAAACGCAAGCGC
AACTAGCAGATAAGCGATCGCAGTAGGAACGGTTTC
CCCTAGGTAGCTTACAGTGGGCTTACATGGCGATAG
CCCTTGCCCCGGCACTTCGCCCAATAGCAGCCAGTC
GATTTCCTTCAAATTTGCCCGGCCGGCGCGGGTCCT
ATATTCGCCACCTCTGACTTGAGCGTCGATTTTTGT
GTCTTGCTCACATGTTCTTTCCTGCGTTATCCCCTG
TAATAAGGGAAGAACGCGAAAGGAGCGGGCGCTAGG
GATTAGGTCGTTCGCTCCAAGCTGGGCTGTGTGCAC
TGCTTGCGCCATCAGATCCTTGGCGGCAAGAAAGCA
GATTACCATGATTACGCCAAGCGCGCAATTAACCCT
TCTTTCCCGCGCCTAGACTGGAGAATCCCGGTCTGC
CCCTTGGCTGCTGCCAGTGGCGATAAGTCGTGTCTT
AACTACGACGGCCAGTGAGCGCGCGTAATACGACTC
TTGTTCGTCAAGAAGGCGATAGAAGGCGATGCGCTG
AACTTCAAAAGAATAGACCGAGATAGGGTTGAGTGT
TTGTACTTTAGATTGATTTAAAACTTCATTTTTAAT
TGCTAAGGCGAGTTACATGATCCCCCATGTTGTGCA
GATTTACGGGTGGGTCCGACGGAAGCCACTTCGCCG
TTGTAGGCCAGCAAAAGGCCAGGAACCGTAAAAAGG
TAATTTGCCCGGCCGGCGCGGGTCCTGCGCGGAGTT
GTCTTAGCAGAACTTTAAAAGTGCTCATCATTGGAA
CCCTTGATCAAGAGACAGGATGAGGATCGTTTCGCA
TGCTAACGGGGGGTTCGTGCACACAGCCCAGCTTGG
CAGTTGCAGCACATCCCCCTTTCGCCAGCTGGCGTA
GATTTTGCCGGATCAAGAGCTACCAACTCTTTTTCC
TCTTAGACTGGAGAATCCCGGTCTGCAGGCCGCTCA
TGCTCGCCTTGATCGTTGGGAACCGGAGCTGAATGA
GTCTAGGGCTTCCCAACCTTACCAGAGGGCGCCCCA
TCTTAGAAGATCGGAAGTCGTATTCCGTCTTCTGCT
GTCTTGGCCAGGGGGATCACCATCCGTCGCCCCGGC
CAGTTGTGAGCAAAAGGCCAGCAAAAGGCCAGGAAC
GGGTACATGTTCTTTCCTGCGTTATCCCCTGATTCT
TTGTTCCTGCCCCGGCACTTCGCCCAATAGCAGCCA
AACTAGGCGTTTCCCCCTGGAAGCTCCCTCGTGCGC
GCATACGCAAACCGCCTCTCCCCGCGCGTTGGCCGA
TCTTTGCGCTCTCCTGTTCCGACCCTGCCGCTTACC
GCGTAGGACCCGCGCCGGCCGGGCAAATTTGAAGGA
GATTTCCGGTAACTATCGTCTTGAGTCCAACCCGGT
ATATTGAGACAATAACCCTGATAAATGCTTCAATAA
TTGTAAAAAAACCACCGCTACCAGCGGTGGTTTTTT
AACTTAGGGGTTCCGCGCACATTTCCCCGAAAAGTG
GATTTCAGACGCGCGATGTATATACGGGTGGGTCCG
CCGTTCTTTCGCTCTCCTGTTCCGACCCTGCCTCTT
GGCTAGGCGATGCGCTGCGAATCGGGAGCGGCGATC
TCTTCGGGGAAAGCCGGCGAACGTGGCGAGAAAGGA
TTGTTCGTCAATAAGGCGATAGAAGGCGATGCGCTG
TAATTGTTCTTCTAGTGTAGCCGTAGTTAGGCCACC
TCTTTAGACTGGAGAATCCCGGTCTGCAGGCCGCTC
GATTTGAGTTAGCTCACTCATTAGGCACCCCAGGCT
GTCTTCGTCTTGAGTCCAACCCGGTAAGACACGACT
GTCTAGCGTGGGTCTCGCGGTATCATTGCAGCACTG
TTGTATCCGCCTCCATCCAGTCTATTAATTGTTGCC
TGCTTGGCGGACCGCTATCAGGACATAGCGTTGGCT
TCTTACAGGATGTATATATCTGACACGTGCCTGGAG
GCATACAACGTTGCGCAAACTATTAACTGGCGAACT
GTCTAGGTAGCTTGCAGTGGGCTTACATGGCGATAC
CCCTTGCCCCGGCACTTCGCCCAATAGCAGCCAGTC
TGCTTGGTAACAGGATTAGCAGAGCGAGGTATGTAG
GCATAAGCTCCCTCGTGCGCTCTCCTGTTCCGACCC
GATTAGGGAGCCCCCGATTTAGAGCTTGACGGGGAA
GGGTACACGCTGTGCGACCGCTACGGCCTGTATGGG
TGCTCGTCTTGAGTCCAACCCGGTAAGACACGACTT
CAGTAAACTGCCGTACGTATAGGCTGCGCCACTGTT
TGCTTCGCCACTGGCAGCAGCCACTGGTAAAAGGAT
GATTTCTTTCCTGCGTTATCCCCTGATTCTGTGGAT
GTCTTGGCCGGCTGGGTGTGGCGGACCGCTATCAGG
CAGTTGCAAAGTAAACTGGATGGCTTTCTTGCCGCC
TAATTGTGCAAAAAAGCGGTTAGCTCCTTCGGTCCT
GATTTCGTGCGCTCTCCCGTTCCGACCCTGCCGCTT
TGCTCGCCTTGATCGTTGGGACCCGGAGCTGAATGA
TTTAACTCGTCAAGAAGGCGATAGAAGGCGATGCGC
AACTAGCCGGCGAACGTGGCGAGAAAGGAAGGGAAG
TGCTAAGTTCACGGGAGACTTTATCTGACAGCAGAC
CCCTACAAACAGACGATAACGGCTCTCTCTTTTATA
TCTTAGCGAAAGGAGCGGGCGCTAGGGCGCTGGCAA
TCTTAACAGGATGTATATATCTGACACGTGCCTGGA
TAATTAGCACCGCCTACATACCTCGCTCTGCTAATC
CCCTCCTGTCGTGCCAGCTGCATTAATGAATCGGCC
TTGTTTGTCAAGACCGACCTGTCCGGTGCCCTGAAT
GATTTCGTCTTGAGTCCAACCCGGTAAGACACGACT
TTGTAGCCATGATGGATACTTTCTCGGCAGGAGCAA
TGCTTCCCCTGATTCTGTGGATAACCGTATTACCGC
GTCTTGGCCAGGGGGATCACCATCAGTCGCCCCGGC
GGGTTATCCTCACAATACCTTCTCTCTTCTTTGCCA
GATTTATTTTAAGTGATTTTTTCTCTGAAACGACCT
GGGTAGACGCGCCCGCTGATTCTTTGCGAGGTAAGT
AACTTCGTCTTGAGTCCAACCCGGTAAGACACGACT
CAGTTCCTGCCCCGGCACTTCGCCCAATAGCAGCCA
TCTTTGACTCGCTGCGCTCGGTCGTTCGGCTGCGGC
TAATAGCTTGACGGGGAAAGCCGGCGAACGTGGCGA
GTCTTCGTCTTGAGTCCAACCCGGTAAGACACGACT
GTCTAGGTAGCTTGCAGTGGGCTTACATGGCGATAG
GATTATGCGCTCGCAACCGGAAAAATCGTGAAGCGT
CCCTAGACGATAACGGCTCTCTCTTTTATAGGGGTA
TCTTAACCATCACCCTAATCAAGTTTTTTGGGGTCG
GGCTTGGCGGACCGCTATCAGGACATAGCGTTGGCT
TGCTCTGGCCTTTTGCTCACATGTTCTTTCCTGCGT
GATTCCCTCGTGCGCTCTCCTGTTCCGACCCTGCCG
TCTTACTGGAGAATCCCGGTCTGCAGGCCGCTCAAT
GTCTAGGGGCGCCCGGTTCTTTTTGTCAAGACCGAC
GATTTGTTCTTCTAGTGTAGCCGTAGTTAGGCCACC
AACTAGCATTTATCAGGGTTATTGTCTCATGAGCGG
GATTGCGTTATCCCCTGATTCTGTGGATAACCGTAT
CCCTCCCCGGATGAATGTCAGCTACTGGGCTATCTG
TTGTAGCGTTGGCTACCCGTGATATTGCCGAAGAGC
TGCTCGTCTTGAGTCCAACCCGGTAAGACACGACTT
GATTTGTGAGCGGATAACAATTTCACACAGGAAACA
GTCTAGGATCGTTTCGCATGATTGAACAAGATGGAT
AACTAGCCGGCGAACGTTGCGAGAAAGGAAGGTAAG
GGGTACACGCTGTGCGACCGCTACGGCCTGTATGTG
TGCTCCCCTGATTCTGTGGATAACCGTATTACCGCC
CCCTTAGCTCACGCTGTAGGTATCTCAGTTCGGTGT
GATTTACCGGGTTGGACTCAAGACGATAGTTACCGG
CAGTAGCACCGCCTACATACCTCGCTCTGCTAATCC
CCCTACCGACCTGTCCGGTGCCCTGAATGAACTGCA
TAATCTGCTTAAATTCTGCTACATGCTTGAGCAGCA
GCATTACCGGGTTGGACTCAAGACGATAGTTACCGG
CCCTCCGTCGCCCCGGCGTGTCAATAATATCGATAT
CGATATCCGCCTCCATCCAGTCTATTAATTGTTGCC
TCTTTGCCGGGAAGCTAGAGTAAGTAGTTCGCCAGT
TCTTACAGGATGTATATATCTGACACGTGCCTGGAG
TTGTAGCCAGTCCGCAGAAACGGTGCTGACCCCGGA
GATTTGACCGCTACACTTGCCAGCGCCCTAGCGCCC
CCCTAGGCCCGCACCGATCGCCCTTCCCAACAGTTG
TTGTTCTTTCCTGCGTTATCCCCTGATTCTGTGGAT
TCTTTAGACTGGAGAATCCCGGTCTGCAGGCCGCTC
GTCTAGCAGAGCGAGGTATGTAGGCGGTGCTACAGA
TCTTTGAGCGGAAAGCGTTTTCTTTTTAATTTACCG
CGCTTCCCCTGATTCTGTGGATACCCGTATTACCGC
AACTACTTCAAGAACTCTGTAGCACCGCCTACATAC
GCATAGTTTTTTGGGGTCGAGGTGCCGTAAAGCACT
ACGTAGCCGCGCTGCCTCGTCTTGCAGTTCATTCAG
GATTTGCGCAGCCTGAATGGCGAATGGGACGCGCCC
ACGTTGGGCAGGTAGCCGGATCAAGCGTATGCAGCC
CAGTAGCGGTCGGGCTGCACGGGGGGTTCGTGCACA
CAGTAGGATGAGGATCGTTTCGCATGATTGAACAAG
TTGTTCGTTGGGAACCGGAGCTGAATGAAGCCATAC
GATTAGGCCCGCACCGATCGCCCTTCCCAACAGTTG
TGCTTCACTGGCCGTCGTTTTACAACGTCGTGACTG
GATTACTCGCCTTGATCGTTGGGAACCGGAGCTGAA
GGGTACCACCACGCTCAGCGATAATTTCACCGCCGA
GATTTGTTCTTCTAGTGTAGCCGTAGTTAGTCCACC
TTGTTGCCGGATCAAGAGCTACCAACTCTTTTTCCG
CAGTACCGCCTCTCCCCGCGCGTTGGCCGATTCATT
ATATTGGCGAGAAAGGAAGGGAAGAAAGCGAAAGGA
TATTTAAGATCGGAAGTCGTATGCCGCCTTCTGCTT
TTGTTGCACAACATGGGGGATCATGTAACTCGCCTT
CCCTTGGCTTTCTTGCCGCCAAGGATCTGATGGCGC
GCATTGGGCCATCGCCCTGATAGACGGTTTTTCGCC
GATTTGACGGGGAAAGCCGGCGAACGTGGCGAGCAA
GTCTAAGGGAAAACGCAAGCGCAAAGAGAAAGCAGG
GCATCGCCACTGGCAGCAGCCACTGGTAACAGGATT
ACGTTGCTCGCCTTGAGCCTGGCGAACAGTTCGGCT
CCCTTGACTTGAGCGTCGATTTTTGTCATGCTCCTC
CCCTCCCGGTGGTGCATATCGGGGATGAAAGCTGGC
CCCTAGCGAGGTATGTAGGCGGTGCTACAGAGTTCT
TCTTACAGGATGTATATATCTGACACGTGCCTGGAG
TAATAACGCCAGGGTTTTCCCAGTCACGACGTTGTA
TCTTACTGGAGAATCCCGGTCTGCAGGCCGCTCAAT
CCCTTCGTTCGCTCCAAGCTGGGCTGTGTGCACGAA
GCATTGCCCGCTTTCCAGTCGGGAAACCTGTCGTGC
TTGTTGCCGGATCAAGAGCTACCAACTCTTTTTCCG
CCCTACAGAGTTCTTGAAGTGGTGGCCTAACTACGG
TCTTATGGCGAATGGGACGCGCCCTGTAGCGGCGCA
GATTCCCCCTTTCGCCAGCTGGCGTAATAGCGAAGA
GATTTCTCCCTTCGGGAAGCGTGGCGCTTTCTCATA
CCCTAGCTGGCGCATGATGACCACCGATATGGCCAG
TGCTCGTAGTTATCTACACGACGGGGAGTCAGGCAA
TCTTTGGCGAATGGGACGCGCCCTGTAGCGGCGCAT
TCTTAGCGAAAGGAGCGGGCGCTAGGGCGCTGGCAA
GATTCGCCAGGGTTTTCCCAGTCACGACGTTGTAAA
TTGTTCGTTGGGAACCGGAGCTGAATGAAGCCATAC
CAGTTGGCGGACCGCTATCAGGACATAGCGTTGGCT
GCATTGGCGAATGGGACGCGCCCTGTAGCGGCGCAT
TTGTTGCTGTCCATAAAACCGCCCAGTCTAGCTATC
CCCTCCGCATCAGGAAATTGTAAGCGTTAATAATTC
CGATTGTTCTTTCCTGCGTTATCCCCTGATTCTGTG
TGCTAGGGGCGCCCGGTTCTTTTTGTCAAGACCGAC
GATTTGTTCTTTCCTGCGTTATCCCCTGATTCTGTG
TCTTACTCCCCGTCGTGTAGATAACTACGATACGGG
GGGTACCACCACGCTCATCGATAATTTCACCGCCGA
GCATACTCCCCGTCGCGTAGATAACTACGATACGGG
AACTAGCGTTAATATTTTGTTAAAATTCGCGTTAAA
TCTTACTCCAACGTCAAAGGGCGAAAAACCGTCTAT
GCATAGTGATAACACTGCGGCCAACTTACTTCTGAC
TCTTACGGGGAAAGCCGGCGAACGTGGCGAGAAAGG
TGCTTCGACGCTCAAGTCAGAGGTGGCGAAACCCGA
GATTTGACGGGGAAAGCCGGCGAACGTGGCGAGAAA
GATTTATCTCAGCGATCTGTCTATTTCGTTCATCCA
AACTTCGGCCAACGCGCGGGGAGAGGCGGGTTGCTG
GCATTTCTTCTAGTGTAGCCGTAGTTAGGCCACCAC
AACTTCCGTCGGACCCACCCGTATATACATCGCGCG
GCATAGCGCAGATACCAAATACTGTTCTTCTAGTGT
GATTTCCTGCGTTATCCCCTGATTCTGTGGATAACC
TCTTCGCGGCCTAGAACAGGATGTATATATCTTACA
ACGTAGGTGTAAACCTTAAACTGCCGTACGTATAGG
GTCTTCCACAAACAGACGATAACGGCTCTCTCTTTT
GTCTAGGCGATGCGCTGCGAATCGGGAGCGGCGATA
CAGTTCCCTCGTGCGCTCTCCTGTTCCGACCCTGCC
CAGTAACTCTGTAGCACCGCCTACATACCTCGCTCT
CCCTTGGCCGCTTTTCTGGATTCATCGACTGTGGCC
GATTTGACGGGGAAAGCCGGCGAACGTGGCGAGAAA
GATTATGTTCTTTCCTGCGTTATCCCCTGATTCTGT
GGGTAGCGCCGAAATCCCGAATCTCTATCGTGCGGT
TCTTAGAGTGCGTCGCGACACGCTTCGCTTGTAGCT
CCCTAGGCTATTCGGCTATGACTGGGCACAACAGAC
CAGTTCGACGCTCAAGTCAGAGGTGGCGAAACCCGA
AACTAGTCCTGTCGGGTTTCGCCACCTCTGACTTGA
AACTAGCAGAATTTAAGCAGATAAGCGATCGCAGTA
ACGTTCATGCCTGACATTTATATTCCCCAGAACATC
TTGTTGCCGGATCAAGAGCTACCAACTCTTTTTCCG
TCTTTGGCGAATGGGACGCGCCCTGTAGCGGCGCAT
AACTAGTGTAGCCGTAGTTAGGCCACCACTTCAAGA
TTGTTGCGCCATCAGATCCTTGGCGGCAAGAAAGCC
TGCTTGCCGGATCAAGAGCTACCAACTCTTTTTCCG
CAGTTGGGCACAACAGACAATCGGCTGCTCTGATGC
TAATTCGGCCAACGCGCGGGGAGAGGCGGGTTGTTT
TCTTACTGTTCTTCTAGTGTAGCCGTAGTTAGGCCA
CAGTTCCAGTTTACTTTGCAGGGCTTCCCAACCTTA
CAGTAGCCGTAGTTAGGCCACCACTTCAAGAACTCT
TAATACCAGTGGCTGCTGCCAGTGGCGATAAGTCGT
CCCTACGCAAACCGCCTCTCCCCGCGCGTTGGCCGA
AACTTGCCGGGAAGCTAGAGTAAGTAGTTCGCCAGT
TCTTTCGCCTTGATCGTTGGGAACCGGAGCTGAATG
CACTAGCGTTAATATTTTGTTAAAATTCGCGTTAAC
AACTACGGGGAAAGCCGGCGAACGTGGCGAGAAAGG
GTCTTGCATTAATGAATCGGCCAACGCGCGGGGAGA
TCTTTGGAGAATCCCGGTCTGCAGGCCGCTCAATTG
TCTTACGGGGAAAGCCGGCGAACGTGGCGAGAAAGG
CCCTAGCCAGTCCGCAGAAACGGTGCTGACCCCGGA
TTGTTCGGCCAACGCGCGGGGAGAGGCGGGTTTCTT
TGCTTCCCCTGATTCTGTGGATAACCGTATTACCGC
GATTTCCTGCGTTATCCCCTGATTCTGTGGATAACC
CAGTCATAGCGTTGGCTACCCGTGATATTGCTGAAG
CCCTTGGGTGTGGCGGACCGCTATCAGGACATAGCG
GATTATGTTCTTTCCTTCGTTATCCCCTGATTCTGT
GATTTGCGCAGCCTGAATGGCGAATGGGACCCGCCC
AACTTCCCCCATGTTGTGCAAAAAAGCGGTTAGCTC
GCATAGCCGTAGTTAGGCCACCACTTCAAGAACTCT
CCTAGTCGGAAGTCGTATGCCGTCTTCTGCTTGAAA
CAGTTGGGGGATCATGTAACTCGCCTTGATCGTTGG
TCTTAGGCGTTTCCCCCTGGAAGCTCCCTCGTGCGC
AACTAGCGAAGAGGCCCGCACCGATCGCCCTCCCCA
TCTTTGGGCGCTCTTCCGCTTCCTCGCTCACTGACT
CAGTATCCGCCTCCATCCAGTCTATTAATTGTTGCC
CCCTACCGCTCGCCGCAGCCGAACCACCTAGCGCAG
TCTTACAGGATGTATATATCTGACACGTGCCTGGAG
TCTTAACAGGATGTATATATCTGACACGTGCCTGGA
CTGTTGCGCCATCAGATCCTTGGCGGCAAGAAAGCC
TCTTTTGGGCGCTCTTCCGCTTCCTCGCTCACTGAC
TTGTTAGCGTTGGCTACCCGTGATATTGCTGAAAAG
ACGTTGGGCACAACAGACAATCGGCTGCTCTGATGC
GATTTGTGTGCACGAACCCCCCGTTCAGCCCGACCG
CAGTTGCGCTCTCCTGTTCCGACCCTGCCGCTTACC
CCCTAGCGGTGGTTTCTTTGCCGGATCAAGAGCTAC
AACTAAGCCGGCGAACGTGGCGAGAAAGGAAGGGAA
GATTTAGGCTCCGCCCCCCTGACGAGCATCACAAAA
TGCTTCCTGCGTTATCCCCTGATTCTGTGGATAACC
GCATAGAAAGCGCCACGCTTCCCGAAGGGAGAAAGG
CAGTTAGCAACTTCAAACCTTCTCAGAATCCTCATA
CCCTACGGTTATCCACAGAATCAGGGGATAACGCAG
ATATACGCCAAGCGCGCAATTAACCCTCACTAAAGG
CAGTTCGCCTTGCAGCACATCCCCCTTTCGCCAGCT
GATTTACCAAGCTCGAAGTTATTGTACTCGCGATGG
GATTACGCTGCGCGTAACCACCACACCCGCCGCGCT
TCTTTCGCCTTGATCGTTGGGAACCGGAGCTGAATG
GATTTGAGTGAGCTGATACCGCTCGCCGCAGCCGAA
TTGTTGCTCACATGTTCTTTCCTGCGTTATCCCCTG
GTCTTGGCCGGCTGGGTGTGGCGGACCCCTATCAGG
GCATTCGACGCTCAAGTCAGAGGTGGCGAAACCCGA
CAGTTCACCCAACTTATCGTGCGCTGCTGGAAAAAC
GATTTGCCTGACTCCCCGTCGTGTAGATAACTACGA
GATTTGAGCTGATACCGCTCGCCGCAGCCGAACGAC
GTCTTCACAAAAATCGACGCTCAAGTCAGAGGCGGC
GATTTGGCAACAACGTTGCGCAAACTATTAACTGGC
CGATAGGGAAGAAAGCGAAAGGAGCGGGCGCTAGGG
CCCTTGCAGGACCACTTCTGCGCTCGGCCCTTCCGG
GCATAGGGTTTTCCCAGTCACGACGTTGTAAAACGA
TTGTAGGCTGCGCAACTGTTGGGAAGGGCGATCGGT
GTCTAGCAGGTAGCTTGCAGTGGGCTTACATGGCGA
CCCTAGGTGTAAACCTTAAACTGCCGTACGTATAGG
TCTTTAGACTGGAGAATCCCGGTCTGCAGGCCGCTC
CAGTTCACCTAGATCCTTTTAAATTAAAAATGAAGT
CCCTTGCCGGGAAGCTAGAGTAAGTAGTTCGCCAGT
TTGTAGGGCGCCCCAGCTGGCAATTCCGGTTCGCTT
CGATAGCTTGACGGGGAAAGCCGGCGAACGTGGCGA
CGATAGGGAAGAAAGCGAAAGGAGCGGGCGCTAGGG
CGATCGGGGGGTTCGTGCACACAGCCCAGCTTGGAG
CAGTAGGCTGCGCAACTGTTGGGAAGGGCGATCGGT
GATTTCCCCGCGCGTTGGCCGATTCATTAATGCAGC
TCTTTCCCAACAGTTGCGCAGCCTGAATGGCGCATG
CAGTTCAGCTACTGGGCTATCTGGACAAGGGAAAAC
AACTTGTGCACGAACCCCCCGTTCAGCCCGACCGCT
GATTTCCGACCCTGCCGCTTACCGGATACCTGTCCG
GATTACCGGGTTGGACTCAAGACGATAGTTACCGGA
GATTAGCTGATACCGCTCGCCGCAGCCGAACGACCG
GATTTCCTTGAGAGTTTTCGCCCCGAAGAACGTTTT
GATTATCAGATCGGAAGTCGTATGCCGTCTTTTTCT
TCTTAGTTGCGCAGCCTGAATGGCGAATGGGACGCG
CGATCGGGGAAAGCCGGCGAACGTGGCGAGACAGGA
CCCTAGTTGCAGGACCACTTCTGCGCTCGGCCCTTC
CGATAAGCGAAAGGAGCGGGCGCTAGGGCGCTGGCA
TAATAGGCCCGCACCGATCGCCCTTCCCACCAGTTG
AACTAGCAGAGCGAGGTATCTAGGCGGTGCTACAGA
GTCTTAAGGTTGGGAACACCTGCAAAGTAAACTGGA
TGCTCGATACGGGAGGGCTTACCATCTGGCCCCAGT
GTCTTCACAAAAATCGACGCTCAAGTCAGATGTGGC
TCTTACAGGATGTATATATCTGACACGTGCCTGGAG
GTCTAGAGCGCAGATACCAAATACTGTTCTTCTAGT
TGCTAGCCGCGCTGCCTCGTCTTGCAGTTCATTCAG
CGATAGGGAAGAAAGCTAAAGGAGCGGGCGCTAGGG
TCTTTGTCGTTCATCCTATACGCCGGGATGCTTACT
TCTTAGGGGCTCGCTCTCGATGTAACGCCCTCGCGA
TGCTATCGCCTTGCAGCACATCCCCCTTTCGCCAGC
TCTTTGTTCTTCTAGTGTAGCCGTAGTTAGGCCACC
TTGTTGTTGCCGGGAAGCTAGAGTAAGTAGTTCGCC
GCATTTCCTGCGTTATCCCCTGATTCTGTGGATAAC
CCCTCCCCTGATTCTGTGGATAACCGTATTACCGCC
GCATTCGTCTTGAGTCCAACCCGGTAAGACACGACT
ATATCGCCGAGGCGCCTCGCGGCCCTGCAAGCTGGC
CCCTTGTCTCTTGATCAGAGCTTGATCCCCTGCGCC
TCTTTCGGCCAACGCGCGGGGAGAGGCGGGTTGTGT
GTCTAGGCATGAGATTATCAAAAAGGATCTTCACCT
GCATTGACTTGAGCGTCGATTTTTGTGATGCTCGTC
GCATTGGCGAATGGGACGCGCCCTGTAGCGGCGCAT
GCATTCCGCCTCCATCCAGTCTATTAATTGTTGCCG
CAGTAGATCCTTGGCGGCAAGAAAGCCATCCAGTTT
TAATTAGGATGAACGACAGTGACTTCCCGCGCCTAG
GATTTGTTGCCGGGAAGCTAGAGTAAGTAGTTCGCC
CGATCGGGACGAAAGCGAAAGGAGCGGGCGCTACGG
CATATGGCTTTCTTGCCGCCAAGGATCTGATGGCGC
CAGTTCGTTGGGAACCGGAGCTGAATGAAGCCATAC
ACGTTGAGTAAACTTGGTCTGACAGTTACCAATGCT
GTCTACGAGCCGGAAGCATAAAGTGTAAAGCCTGGG
CCCTAGGCCACCACTTCAAGAACTCTGTAGCACCGC
AACTAGCCAGACTTACCTTGAGATTCCATTTCCAAC
CCCTAGATGGATTGCACGCAGGTTCTCCGGCCGCTT
TAATTGAACGACAGTGACTTCCCGCGCCTAGAGATA
CAGTTGCAGCTCCAACACTGTTATTAGCAACTTCAA
GCATTGCGCAGCCTGAATGGCGAATGGGACGCGCCC
CCCTCGGGTTGGACTCAAGACGATAGTTACCGGATA
GTCTACCGGGCGCCCCTGCGCTGACAGCCGGAACAC
GATTTGGCGAATGGGACGCGCCCTGTAGCGGCGCAT
CCCTAGATCCTGCCCCGGCACTTCGCCCAATAGCAG
CCCTAGCTCCCTCGTGCGCTCTCCTGTTCCGACCCG
TGCTACCACGATGCCTGTAGCAATGGCAACAACGTT
GCATAGGAAACAGCTATGACCATGATTACGCCAAGC
TTGTTGGCCGGCTGGGTGTGGCGGACCGCTATCCGG
CGATAGCTTGACGGGGAAAGCCGGCGAACGTGGCGC
GATTTCCTGCGTGATCCCCTGATTCTGTGGATAACC
GATTTCGTTGGGAACCGGAGCTGAATGAAGCCATAC
GATTCGGCCAAAGCGCGGGGAGAGGCGGGGTGCGGT
TGCTCGATACGGGAGGGCTTACCATCTGGCCCCAGT
CGATTCAGCTCATTTTTTAACCAATAGGCCGAAATC
TGCTTGGCGAAACCCGACAGGACTATAAAGATACCA
CCCTTTTCTCTTGATCATAGCTTGATCCCCTGCGCC
GTCTTGACTCGCTGCGCTCGGTCGTTCGGCTGCGGC
TTGTTCTGTACATCCACAAACAGACGATAACGGCTC
GGGTTTCGGGAAGCGTGGCGCTTTCTCATAGCTCAC
GGCTAAGGCGCAGCGGTCGGGCTGAACGGGTGGTTC
TCTTACAGGATGTATATATCTGACACGTGCCTGGAG
GCATATGACCCGCGCCGGCCGGGCAAATTTGAAGGA
CCCTAGGCGATGCGCTGCGAATCGGGAGCGGCGATA
GATTTGCCGGGAAGCTAGAGTAAGTAGTTCGCCAGT
TTGTAGCCGGTGAGCGTGGGTCTCGCGGTATCATTG
TCTTACTGGAGAATCCCGGTCTGCAGGCCGCTCAAT
TAATTGACGGGGAAAGCCGGCGAACGTGGCGAGAAA
GTCTATCGTCTTGAGTCCAACCCGGTAAGACACGAC
CCCTTGTTCTTCTAGTGTAGCCGTAGTTAGGCCACC
GATTGCGCAGCCTGAATGGCGAATGGGACGCGCCCT
CCCTAGCGCACGAGGGAGCTTCCAGGGGGAAACGCC
CGATATGAATCGGCCAACGCGCGGGGAGAGGCGGTT
GTCTACGATCCGGAAGCATAAAGTGTAAAGCCTGGG
CAGTCACTCTGTACATCCACAAACAGACGATAACGG
GGGTACGCGCGGGGAGAGGCGGGTTTTGTCTTCTTC
GATTGCTTCGCTTGTAGCTTTCTTTCAGACGCGCGA
CAGTTCACTGGCCGTCGGTTTACAACGTCGTGACTG
TCTTAGACTGGAGAATCCCGGTCTGCAGGCCGCTCA
GCATTGGCGAATGGGACGCGCCCTGTAGCGGCGCAT
CCCTTGATCCCCCATGTTGTGCAAAAAAGCGGTTAG
GCATAGGAAACATCTATTACCATGATTACTCCAAGC
TGCTCGTCTTGAGTCCAACCCGGTAAGACACGACTT
GTCTTCGGCCAACGCGCGGGGAGAGGCGGGTTGTGT
GCATACCTGTCGTGCCAGCTGCATTAATGAATCGGC
GTCTACAACATGGGGGATCATGTAACTCGCCTTGAT
TTGTATCGCCTTGCAGCACATCCCCCTTTCGCCAGC
GATTAGTCGTCCGGTAAATTAAAAAGAAAACGCTTT
TCTTACACCGAACTGAGATACCTACAGCGTGAGCTA
TCTTACTGGAGAATCCCGGTCTGCAGGCCGCTCAAT
TTGTTACGAGCCGGAAGCATAAAGTGTAAAGCCTGG
TTGTTCTCCCTTCGGGAAGCGTGGCGCTTTCTCATA
TCTTACAGTTGCGCAGCCTGAATGGCGAATGGGACG
GATTTTCGCCATTCAGGCTGCGCAACTGTTGGGAAG
AACTACGCGCGATGTATATACGGGTGGGTCCGACGG
CCCTTCTTTCCTGCGTTATCCCCTGATTCTGTGGAT
GATTAGCCGGCGAACGTGGCGAGAAAGGAAGGGAAG
ATGTTGGCCGGCTGGGTGTGGCGGACCGCTTACCGG
TGCTTGGCGAAACCCGACAGGACTATAAAGATACCA
GATTTAGTGAGGGTTAATTGCGCGCTTGGCGTAATC
TCTTACAGGATGTATATATCTGACACGTGCCTGGAG
CCCTACACGGCGGCATCAGAGCAGCCGATTGTCTGT
ACGTTGGTAAGGTTGGGAAGCCCTGCAAAGTAAACT
GTCTTCCGGTTCGCTTGCTGTCCATAAAACCGCCCA
TTGTTCTGTACATCCACAAACAGCCGATAACGGCTC
TAGCCATCCAGTTTACTTTGCAGGGCTTCCCAACCT
CGATAGCTTGACGGGGAAAGCCGGCGAACGTGGCGA
TCTTTGGAGAATCCCGGTCTGCAGGCCGCTCAATTG
TCTTAACAGGATGTATATATCTGACACGTGCCTGGA
TGCTTCCCCTGATTCTGTGGATAACCGTATTACCGC
TTGTTCCGAAGGTAACTGGCTTCAGCAGAGCGCAGA
CCCTTCACTCATTAGGCACCCCAGGCTTTACACTTT
GTCTTCGATCAGGATGATCTGGACGAAGAGCATCAG
TTGTTAGGCTGCGCAACTGTTGGGAAGGGCGATCGG
GATTTAGCAGAATTTAAGCAGATAAGCGATCGCAGT
CCCTTCGGGGAAGAAGTGGCTGATCTCAGCCACCGC
GATTAGCGCAGATACCAAATACTGTTCTTCTAGTGT
TCTTAGAAGATTGGAAGGCGTATTCCGTCTTCTGCT
TAATCGGGGAAAGCCGGCGAACGTGGCGAGAAAGGA
CCCTTGGCCCCAGTGCTGCAATGATACCGCGAGACC
GATTAACAACTTCACACAGGAAACAGCTATGACCAT
TGCTATCCAGAAAAGCGGCCATTTTCCACCATGATA
AACTTGACGGGGAAAGCCGGCGAACGTGGCGAGAAA
TCTTTGCGCAGCCTGAATGGCGAATGGGACGCGCCC
AACTTCCGGTACCGCATCAGGCTCACTCATCTAGGC
GCATTTGCCGGGAAGCTAGAGTAAGTAGTTCGCCAG
TCTTTGGTAAATTACTGGCCACGCGACACCTGATTT
TTGTTCTCCCTTCTGGAAGCGTGGCGCTTTCTCATA
TTGTACCTTAAACTGCCGTACGTATAGGCTGCGCAA
GATTCTCTGAAACGACCTAAAAATTAAACAAAAATT
GATTTCCGAAGGTAACTGGCTTCAGCAGAGCGCAGA
ACGTACCGCATCAGGAAATTGTAAGCGTTAATAATT
GATTTGCGCAGCCTGAATGGCGAATGGGACGCGCCC
CCCTTCCCCGTCGTGTAGATAACTACGATACGGGAG
TGCTTGGGTGGAGAGGCTATTCGGCTATGACTGGGC
TCTTCGGCCAACGCGCGGGGAGAGGCGGGTGTGGGT
GCATTGGGCGCTCTTCCGCTTCCTCGCTCACTGACT
GTCTTGCTCACATGTTCTTTCCTGCGTTATCCCCTG
TCTTACGATGTATATATCTGACACGTGCCTGGAGAC
TGCTTCCCCTGCGCCATCAGATCCTTGGCGGCAAGA
TCTTCCTCTTTTCCTTCAAATTTGCCCGGCCGGCGC
TCTTTGCAGCACATCCCCCTTTCGCCAGCTGGCGTA
TCTTTGTGGATAACCGTATTACCGCCTTTGAGTGAG
GTCTATCTCATGCCTGACATTTATATTCCCCAGAAC
GCATACGGGGAAAGCCGGCGAACGTGGCGAGAAAGG
GATTAGGGAAGAAAGCGAAAGGAGCGGGCGCTAGGG
GTCTTGTGGCGGACCGCTATCAGGACATAGCGTTGG
GATTCGCAGCCTGAATGGCGAATGGGACGCGCCCTG
TGCTAGGTGGCGAAACCCGACAGGACTATAAAGATA
ATATCGGTAACTATCGTCTTGAGTCCAACCCGGTAA
CAGTTACAACGTCGTGACTGGGAAAACCCTGGCGTT
ATATAGGCGGATAAAGTTGCAGGACCACTTCTGCGC
TGCTAGCGTTGGCTACCCGTGATATTGCTGAAGAGC
TCTTACGGGGGGTTCGTGCACACAGCCCAGCTTGGA
ATATACAACGCCTGGCAGCTAGATAAAAACTCCGCG
TCTTTCCTGCGTTATCCCCTGATTCTGTGGATAACC
GTCTTCGCCTTGATCGTTGGGAACCGGAGCTGAATG
TCTTTCACGACGTTGTAAAACGACGGCCAACGAGCG
CCCTCGGCCAACGCGCGGGGAGAGGCGGAGGTGGTC
GATTTCGACGGGTACCCAATTCGCCCTATAGTGAGT
GATTACAAAAAAACCACCGCTACCAGCGGTGGTTTT
TTGTTGGGAACCGGAGCTGAATGAAGCCATACCAAA
CCCTTCGGGAAGCGTGGCGCTTTCTCATAGCTCACG
GCATGGGATCATGTAACTCGCCTTGATCGTTGGGAA
ACGTTTCAGGGCACCGGACAGGTCGGTCTTGACAAA
TTGTCGGCTATGACTGGGCACAACAGACAATCGGCT
TGCTCGGCCAACGCGCGGGGAGAGGCGGGTTTCGTC
TCTTCGCCAAGCGCGCAATTAACCCTCACTAAAGGG
GTCTTCCGGTAACTATCGTCTTGAGTCCAACCCGGT
TGCTTCCCCTGATTCTGTGGATAACCGTATAACCGC
CAGTAGGTAGCTTGCAGTGGGCTTACATGGCGATAG
TGCTTGGCGGCAAGAAAGCCATCCAGTTTACTTTGC
TCTTAGGATGTATATATCTGACACGTGCCTGGAGAC
TAATTGCGCTCGGTCGTTCGGCTGCGGCGAGCGGTA
GATTTGACTTGAGCGTCGATTTTTGTGATGCTCGTC
GGGTTCTTCGTTAGTTAGTACAACTTTGTTTAAACT
GCATTCGGCCAACGCGCGGGGAGAGGCGGGGTGCGT
GATTTGGCGAATGGGACGCGCCCTGTAGCGGCGCAT
GATTAGTCCCGCACCGATCGCCCTTCCCAACAGTTT
GATTTGCGCTCTCCTGTTCCGACCCTCCCGCTTACC
TCTTAGACTGGAGAATCCCGGTCTGCAGGCCGCTCA
ATATAGCTGCCAGGCGTTGTATGATCTTCACCGGTC
CAGTAGGCCGCGTTGCTGGCGTTTTTCCATAGGCTC
GATTACGGGGAAAGCCGTCGACCGTGGCGAGAAAGG
TCTTTTGGTCTGACAGTTACCAATGCTTAATCAGTG
TAATATGGAATCTCAAGGGAAGTCTGGCTCAAGTAG
GCATATAAAGTTGCAGGACCACTTCTGCGCTCGGCC
TCTTTCCGCTCACAATTCCACACAACATACGAGCCG
TAATATGAATCGGCCAACGCGCGGGGAGAGGCGGGT
GCATAGGGCCGAGCGCAGAAGTGGTCCTGCAACTTT
CAGTCCCGGTGGTGCACATCGGGGATGAAAGCTGGC
ACGTTACCAGAGGGCGCCCCAGCTGGCAATTCCGGT
GTCTTCGTTTCGCATGATTGAACAAGATGGATTGCA
AACTTCTTCTAGTGTAGCCGTAGTTAGGCCACCACT
AACTTACATGATCCCCCATGCTGTGCAAAAAAGCGG
GTCTAGGCGCAGCGGTCGGGCTGAACGGGGGGTTCG
GCATTCGTTGGGAACCGGAGCTGAATGAAGCCATAC
GATTAAGCGAAAGGAGCGGGCGCTAGGGCGCTGGCA
TGCTTACGCCAGCTGGCGAAAGGGGGATGTGCCGCA
GTCTTGTCAAGACCGACCTGTCCGGTGCCCTGAATG
TTGTTGCTCCTGCCGAGAAAGTATCCATCATGGCTG
CCCTAGTCAGAGGTGGCGAAACCCGACAGGACTATA
TGCTAGCGTTGGCTACCCGTGATCTTGCTGAAGAGC
GTCTTCCGCCTCCATCCAGTCTATTAATTGTTGCCG
GTCTAGACGATAACGGCTCTCTCTTTTATAGGTGTA
GATTTGGCGAGAAAGGAAGGGAAGAAAGCGAAAGGA
TCTTACAGGATGTATATATCTGACACGTGCCTGGAG
CAGTTGGGCTATCTGGACAAGGGAAAACGCAAGCGC
TTGTAGGGGGATGTGCTGCAAGGCGATTAAGTTGGT
AACTTGGTAGCAACCACATATGGGTACTTGCAGCTC
TGCTTGACAGGAGATCCTGCCCCGGCACTTCGCCCA
CTATAGGCGGATAAAGTTGCAGGCCCACTTCTGCGC
TCTTAGAACAGGATGTATATATCTGACACGTGCCTG
CAGTTGGAATTGCGAGCGGATAACAATTTCACACAG
CAGTTGCAGGGCTTCCCAACCTTACCAGAGGGCGCC
TTGTTGGCCGATTCATTAATGCAGCTGGCACGACAG
AACTTCTCGTTCAGCAGTCGTCCGGTAAATTAAAAA
GTCTTGTTCTTCTAGTGTAGCCGTAGTTAGGCCACC
CCCTAAGGCGCAGCGGTCGGGCTGAACGGGGGGTTC
TCTAGAAGATCGGAAGTCGTATGCCCTCTTTTGGTT
CGATACGGGGAAAGCCGGCGAACGTGGCGAGAAAGG
GTCTCTTCCGATCTGTCTCCCTCGTGCGCTCTCCTG
TGTTGCCTGACTCCCCGTCGTGTAGATAACTACGAT
TGCTTGGCGGCAAGAAAGCCATCCAGTTTACTTTGC
TGCTCACTCTGTACATCCACAAACAGACGATAACGG
TAATTGGCCTTTTGCTCACATGTTCTTTCCTGCGTT
TTGTAGCTTGGAGCGAACGACCTACACCGAACTGAG
CCCTTACCGCACAGATGCGTAAGGAGAAAATACCGC
ATATAACTCGCCTTGAGCGTTGGGAACCGGAGCTGA
GATTAGGCGTTTCCCCCTGGAAGCTCCCTCGTGCGC
GATTACCACCACACCCGCCGCGCTTAATGCGCCGCT
GATTAGTGGTCCTGCAACTTTATCCGCCTCCATCCA
GATTAACCACCGCTACCAGCGGTGGTTTGTTTGCCG
GATTTCCGCCAGCTTGCAGGGCCGCGAGGCGCCTCG
GTCTAAAGCCATCCAGTTTACTTTGCAGGGCTTCCC
CAGTTCGTTGGGAACCGGAGCTGAATGAAGCCATAC
CAGTAGTGTATGCGGCGACCGAGTTGCTCTTGCCCG
ACGTAGACGATAACGGCTCTCTCTTTTATAGGCGTA
CAGTTCATCCCCGATATGCACCACCGGGTAAAGTTC
GATTTGCGTTGCGCTCACTGCCCGCTTTCCAGTCGG
GATTTCCTCCATTTCTGGAGAAGCATCTAGGCCGCG
ATATAGGCCCGCACCGATCGCCCTTCCCAACAGTTG
TCTTTGAATCGGCCAACGCGCGGGGAGAGGCGGTTT
TCTTTGGGCTGTGTGCACGAACCCCCCGTTCAGCCC
GTCTCGCGGTGGCTGAGATCAGCCACTTCTTCCCCG
GTCTAGCCCGACCGCTGCGCCTTATCCGGTAACTAT
GCATTAGCTCACTCATTAGGCACCCCAGGCTTTACA
GATTCCGGGTACCTGTCCGCCTTTCTCCCTTCGGGA
GTCTAGGAGATCCTGCCCCGGCACTTCGCCCAATAG
GATTAGGGAAGAAAGCGAAAGGAGCGGGCGCTAGGG
TCTTACAGGATGTATATATCTGACACGTGCCTGGAG
GTCTAGACGATAACGGCTCTCTCTTTTTTATGTTTA
GATTAAGCGAAAGGAGCTGGCGCTAGGGCGCTGGCA
AACTTCCGGCTGGCTGGTTTATTGCTGATAAATCTG
TCTTTCATGGTCATAGCTGTTTCCTGTGGGAAATTG
TGCTTGCCGAATATCATGGTGGAAAATGGCCGCTTT
CGCTGACGCCAGCTGGCGAACGGGGGGTGTGCCGCA
GATTCGAAGGTAACTGGCTTCAGCAGAGCGCAGATA
TAATACACGACTTATCGCCACTGGCAGCAGCCACTG
GTCTTGGCGGACCGCTATCAGGACATAGCGTTGGCT
CAGTTGTTCTTTCCTGCGTTATCCCCTGATTCTGTG
ACGTACCGGATACCTGTCCGCCTTTCTCCCTTCGGG
TCTTAGGCCCGCACCGATCGCCCTTCCCACCAGCTG
TGCTTGACAGGAGATCCTGCCCCGGCACTTCGCCCA
CCCTTGGCGTTTTTGATGTCATTTTCGCGGTGGCTG
TGCTTGCCGGATCAAGAGCTACCAACTCTTTTTCCG
TTGTAGTCGGGAAACCTGTCGTGCCAGCTGCATTAA
GATTACCACCACACCCCCCGCGCTTAATGCGCCGCT
CAGTAGGGAAAACGCAAGCGCAAAGAGAAAGCAGGT
AACTTCGGCCAACGCGCGGGGAGAGGCGGGCTGCGC
CCCTTCCGGTTCGCTTGCTGTCCATAAAACCGCCCA
GTCTCGGGGATGAAAGCTGGCGCATGATGACCACCG
TAATTCCTGCGTTATCCCCTGATTCTGTGGATAACC
AACTAGACGGTTTTTCGCCCTTTGACGTTGGAGTCC
TTGTAGCTTGGAGCGAACGACCTACACCGAACTGAG
GGGTTTGCTGGGAAGCTAGAGTAAGTAGTTCGCCAG
TAATTGCCGGGATCGAGTAGAGTGCGTCGCGACACG
CAGTAGAGCTTGGCGGCGAATGGGCTGACCGCTTCC
ACGTAGCAGGTAGCTTGCAGTGGGCTTACATGGCGA
GATTAGCGAAGAGGCCCGCACCGATCGCCCTTCCCA
TAATTCCGCCTCCATCCAGTCTATTAATTGTTGCCG
TCTTAGCCTGGAGAATCCCGGTCTGCAGGCCGCTCA
TGCTACTCGCCTTGATCGTTGGGAACCGGAGCTGAA
TCTTAGACTGGAGAATCCCGGTCTGCCGGCCGCTCA
AACTTTGCGCAGCCTGAATGGCGAATGGGACGCGCC
AATTAGGCTGCGCAACTGTTGGGAAGGGCGATCGGT
CCCTAGATCCTGCCCCGGCACTTCGCCCAATAGCAG
TTGTCGGCCAACGCGCGGGGAGAGGCGGGTTTTTTT
AACTACGGGGGGTTCGTGCACACAGCCCAGCTTGGA
TTGTTCGCCTTGATCGTTGGGAACCGGAGCTGAATG
GATTTCACCTAGATCCTTTTAAATTAAAAATGAAGT
GTCTATGACGAGCGTGACACCACGATGCCTGTAGCA
CCCTTTCCTGCGTTATCCCCTGATTCTGTGGATAAC
GATTCGCCGCAGCCGAACGACCGAGCGCAGCGAGTC
CCCTAGCTAGAGTAAGTAGTTCGCCAGTTAATAGTT
CAGTAGCGCCACGCTTCCCGAAGGGAGAAAGGCGGA
CAGTTCCGGTAACTATCGTCTTGAGTCCAACCCGGT
TTGTACATCAGGTTAATGGCGTTTTTGATGTCATTT
GATTTCCTCCATTTCTGGAGAAGCATCTAGGCCGCG
TCTTTGGCGAATGGGACGCGCCCTGTAGCGGCGCAT
TCTTTCGTCTTGAGTCCAACCCGGTAAGACACGACT
AACTTACGCCAAGCGCGCAATTAACCCTCACTAAAG
AACTAGCGAAAGGAGCGGGCGCTAGGGCGCTGGCAA
CCCTTGCGCTCTCCTGTTCCGACCCTGCCGCTTACC
AACTACGGTTGGAAATGGAATCTCAAGGGAAGTCTG
GATTTACCTGTCCGCCTTTCTCCCTTCGGGAAGCGT
GCATATCGTCTTGAGTCCAACCCGGTAAGACACGAC
CCCTAGGGGCGCCCGGTTCTTTTTGTCAAGACCGAC
TGCTAGGAGATCCTGCCCCGGCACTTCGCCCAATAG
TGCTTAGCTTGCAGTGGGCTTACATGGCGATAGCTC
TCTTCCGGTAACTATCGTCTTGAGTCCAACCCGGTA
TTGTTAGCTAGACTGGGCGGTTTTATGGACAGCAAG
GATTAGCGAAGAGGCCCGCACCGATCGCCCTTCCCC
TTGTAGTCGGGAAACCTGTCGTGCCAGCTGAATTAA
CCCCCCCCCCCCCCCCCCCCCCCCCCCCCCCCCCCC
GATTAGCTTGACGGGGAAAGCCGGCGAACGTGGCGA
TAATACACCGAACTGAGATACCTACAGCGTGAGCTA
TTGTACTCGTCAAGAAGGCGATAGAAGGCGATGCGC
ATATTCGCCACTGGCAGCAGCCACTAGTAACAGGAT
GATTCCAGTCGGGAAACCTGTCGTGCCAGCTGCATT
CAGTTCGCCACTGGCAGCAGCCACTGGTAACAGGAT
GATTTTCTCGCCACGTTCGCCGGCTTTCCCCGTCAA
TATAGCGAAAGGAGCGGGCGCTAGGGCGCTGGCAAG
GGGTTTGCCGGGAAGCTAGAGTACGTAGTTCGCCAG
TGCTAGTCGGGAAACCTGTCGTGCCAGCTGCATTAA
ACGTAGGTAGCTTGCAGTGGGCTTACATGGCGATAG
GATTTGTTCTTCTAGTGTAGCCGTAGTTAGGCCACC
CAGTTGGCGATAAGTCGTGTCTTACCGGGTTGGACT
TCTTACCGCTACCAGCGGTGGTTTGTTTGCCGGATC
TTGTAGGCGCAGCGGTCGGGCTGAACGGGGGGTTCG
GGGTTACCAAACGACGAGCGTGACACCACGATGCCT
CCCTTCATGCCTGACATTTATATTCCCCAGAACATC
GTCTCCGCCTTTGAGTGAGCTGATCCCGCTCGCCGC
GATTAACCACCACACCCGCCGCGCTTAATGCGCCGC
GCATTGGCGAATGGGACGCGCCCTGTAGCGGCGCAT
CGATACCCGCGCCGGCCGGGCAAATTTGAAGGAAAA
TCTTAGGGCGAAAAACCGTCTATCAGGGCCATGGCC
TCTTAGAAGATCGGAAGTCGTATGCCGTCTTTTTCT
AACTTGTGGTTGCTACCATATTTACCATATGTTGGA
GATTTGCGCAGCCTGAATGGCGAATGGGACGCGCCC
TTGTTGTGGCCGGCTGGGTGTGGCGGACCGCTATCA
CCCTTCAGGGGATAACGCAGGAAAGAACATGTGAGC
CAGTTGATCAGAGCTTGATCCCCTGCGCCATCAGAT
CGATAGGGAGCCCCCGATTTAGAGCTTGACGGGGAA
CCCTTGCTCACATGTTCTTTCCTGCGTTATCCCCTG
CCCTAGAAGAACTCGTCAAGAAGGCGATAGAAGGCG
GATTTCCTGCGTTATCCCCTGATTCTGTGGATAACC
CCCTTGATCCCCCATGTTGTGCAAAAAAGCGGTTAG
GTCTTGAATCGGCCAACGCGCGGGGAGAGGCGGGTT
TGCTCCACAAACAGACGATAACGGCTCTCTCTTTTA
TGCTAGATCCTTGGCGGCAAGAAAGCCATCCAGTTT
AACTTGCCGGGAAGCTAGAGTAAGTAGTTCGCCAGT
CCCTACGGCGAGGATCTCGTCGTGACCCATGGCGAT
TCTTTCGCCACTGGCAGCAGCCACTGGTAACAGGAT
ATATAAAGCTGATAAGTCCTCTGCTAATCCCGGCGT
TCTTTCCGCCTCCATCCAGTCTATTAATTGTTGCCG
TTGTTCACTCTGTACATCCACAAACAGACGATAACG
CAGTAAGATGGATTGCACGCAGGTTCTCCGGCCGCT
GATTCCGCTCAACTGGTAAAAGCACTCCACTAGGAA
TGCTAGAGACAGGATGAGGATCGTTTCGCCTGATTG
CAGTAGCGCAGGGGCGCCCGGTTCTTTTTGTCAAGA
GCATTCTTTCCTGCGTTATCCCCTGATTCTGTGGAT
ATATTGCTCACATGTTCTTTCCTGCGTTATCCCCTG
GATTAGCTTGACGGGGAAAGCCGGCGAACGTGGCGA
CCCTACGAGCCGGAAGCATAAAGTGTAAAGCCTGGG
GATTAAGCCGGCGAACGTGGCGAGAAAGGAAGGGAA
CCCCCCCCCCCCCCACCCACCCCCCCCCCCCCCCCC
CAGTTCCGCCTCCATCCAGTCTATTAATTGTTGCCG
TTGTCCGGGTTGGACTCAAGACGATAGTTACCGGAT
GTTAGATCCTTGGCGGCAAGAAAGCCATCCAGTTTA
GATTAGATAAGCGATCGCAGTAGGAACGGTTTCCGC
TGCTAGCGCAGATACCAAATACTGTTCTTCTAGTGT
GTCTTAATTTTTTCGTCCATTTCTGGAGAAGCAAAG
TAATTGCGCAGCCTGAATGGCGAATGGGACGCGCCC
TAATTCGGCCAACGCGCGGGGAGAGGCGGGGTGCCT
CAGTACGAGCATCACAAAAATCGACGCTCAAGTCAG
TCTTACGGGGAAAGCCGGCGAACGTGGCGAGAAAGG
TCATTGAGCGTCGATTTTTGTGATGCTCGTCAGGGG
GGCTAGTCGGGAAACCTGTCGTGCAAGCTGCATTAA
GGGTAGCATCACAAAAATCGACGCTCAAGTCAGAGG
GTCTAAGCAGGTAGCTTGCAGTGGGCTTACATGGCG
CAGTTCCCTCGTGCGCTCTCCTGTTCCGACCCTGCC
GTCTACCACCGGGTAAAGTTCACGGGAGACTTTATC
TAATCGCCCTGATAGACGGTTTTTCGCCCTTTGACG
TCTTAGACTGGAGAATCCCGGTCTGCAGGCCGCTCA
CGATTGTTCTTTCCTGCGTTATCCCCTGATTCTGTG
AACTAGCCAGACTTCCCTTGAGATTCCATTTCCAAC
CCCTTCGTCTTGAGTCCAACCCGGTAAGACACGACT
TGCTAAACAGACGATAACGGCTCTCTCTTTTATAGG
TCTTTGGCTTCCGTCGGACCCACCCGTATATACATC
TCTTACAGGATGTATATATCTGACACGTGCCTGGAG
TTGTAGCAATATCACGGGTAGCCAACGCTATGTCCT
TAATTACTGTTCTTCTAGTGTAGCCGTAGTTAGGCC
GATTTCCTTTCTCGCCACGTTCGCCGGCTTTCCCCG
TAATTGCTGCTCAAGCATGTAGCAGAATTTAAGCAG
TTGTTCGCCTTGCAGCACATCCCCCTTTCGCCAGCT
CAGTATCGTCTTGAGTCCAACCCGGTAAGACACGAC
TCCTTGGCGAATGGGACGCGCCCAGTCTCGGCGCAC
TGCTCCACAAACAGACGATAACGGCTCTCTCTTTTA
CGATAACTATCGTCTTGAGTCCAACCCGGTAAGACA
CAGTCGTGCTCGCTCGATGCGATGTTTCGCTTGGTG
AACTAGCTCCGGTTCCCAACGATCAAGGCGAGTTAC
CACTGAGATCGGAAGTCGTATGCCGTCTTTTGCTTT
GGGTTCGGCGAGCCCTTCTTTTTCCCTGGGTGGGTG
AACTTCGCGTTAAATTTTTGTTAAATCAGCTCATTT
TTGTTCCGGTAACTATCGTCTTGAGTCCAACCCGGT
CCCTTGCAGCACATCCCCCTTTCGCCAGCTGGCGTA
GATTAAGCCGGCGAACGTGGCGAGACAGGAAGGGAA
CCCTACTCGTCAAGAAGGCGATAGAAGGCGATGCGC
CCCTAGCCATCCAGTTTACTTTGCAGGGCTTCCCAA
CCCTTACTTTCTCGGCAGGAGCAAGGTGAGATGACA
TAATTGCGCAGCCTGAATGGCGAATTGGACGCGCCC
CAGTTCTCCCTTCGGGAAGCGTGGCGCTTTCTCATA
TGCTAGCGCAGATACCAAATACTGTTCTTCTAGTGT
ATATGGGCTGGTTCGACCGTGCTTGCTGCTCAAGCA
CCCTTGGGCTATCTGGACAAGGGAAAACGCAAGCGC
TCTTACAGGATGTATATATCTGACACGTGCCTGGAG
TCTTTGCTTCCGGCTCGTATGTTGTGTGGAATTGTG
CAGTTGCTGGAAGCCATCTATACGCTCGGCCATGGC
TCTTAGACTGGAGAATCCCGGTCTGCAGGCCGCTCA
TAATCGCCCTGATAGACGGTTTTTCGCCCTTTTACG
TAATACGGTTGGAAATGGAATCTCAAGGGAAGTCTG
ATATTCAGCTCCGGTTCCCAACGATCAAGGCGAGTT
GTCTTGCGCAAGGAACGCCCGTCGTGGCCAGCCACG
ATATTGCGCAGCCTGAATGGCGAATGGGACGCGCCC
ACGTTGGTCTGACAGTTACCAATGCTTAATCAGTGA
TAATTGAGCTGATACCGCTCGCCGCAGCCGAACGAC
TGCTAAACAGACGATAACGGCTCCCTCTTTTATAGG
TCTTACCCCCCGTTCAGCCCGACCGCTGCGCCTTAT
CCCTAGGTGTAAACCTTAAACTGCCGTACGTATAGG
ACGTTAGCCGTAGTTAGGCCACCACTTCAAGAACTC
TCTTTCTGACACGTGCCTGGAGACTAGGGAGTAATC
CGATACTGTTCTTCTAGTGTAGCCGTAGTTAGGCCA
CCCTCGCCACTGGCAGCAGCCACTGGTAACAGGATT
TCTTTGGCGAATGGGACGCGCCCTGTAGCGGCGCAT
GGGTTCCCCTGATGCTGCCACGCGTGAGCGGTCGTA
TCTTACTGGCGAACTACTTACTCTAGCTTCCCGGCA
TCTTACGGGGAAAGCCGGCGAACGTGGCGAGAAAGG
GATATCAGATCGGAAGTCGTATGCCGTCTTCTGCTT
TCTTAGACTGGAGAATCCCGGTCTGCAGGCCGCTCA
TGCTTCGGCCAACGCGCGGGGAGAGGCGGGTTTTGT
TGCTCTCTTTTTCCGAAGGTAACTGGCTTCAGCAGA
TTTTACCCAACTTAATCGCCTTGCAGCACATCCCCC
TCTTCCGGGTTGGACTCAAGACGATAGTTACCGGAT
GGGTTCCCACGGAGAATCCGACGGGTTGTTACTCGC
TTGTACCGGACAGGTCGGTCTTGACAAAAAGAACCG
GTCTTCAGAAGAACTCGTCAAGAAGTCGATAGAAGG
CCCTTGAGCTGATACCGCTCGCCGCAGCCGAACCAC
GATTAGTTGCGCAGCCTGAATGGCGAATGGGACGCG
TTGTCATTGCAGCACTGGGGCCAGATGGTAAGCCCT
TAATAAGCATCTTACGGATGGCATGACAGTAAGAGA
ACGTTACCAGCGGGATGCTCTGGCTCAGCGGCCAGT
AACTCCGGTAACTATCGTCTTGAGTCCAACCCGGCA
AACTTGGTTGCTACCATATTTACCATATGTTGGAGA
ACGTTGGGCGCTCTTCCGCTTCCTCGCTCACTGACT
GATTAGTTTGCGCAACGTTGTTGCCATTGCTCCAGG
TCTTAATCGGCCAACGCGCGGGGAGAGGCGGGTTTC
TAATAGGCCCGCACCGATCGCCCTTCCCAACAGTTG
TCTTACAAAAATCGACGCTCAAGTCAGAGGTGGCGA
GTCTAAGGCGCAGCGGTCGGGCTGAACGGGGGGTTC
GGGTTCCGGTAGGTTTTCCGGCTGATAAATAAGGTT
TAATAAGGGACAGTAATATACGGTTGGAAATGGAAT
GATTTACTGTTCTTCTAGTGTAGCCGTAGTTAGGCC
TAATACGCTTTCCGCTCAACTGGTAAAAGCACTCCA
GATTTGGCGAATGGGACGCGCCCTGTAGCGGCGCAT
GATTACCGGGTTGGACTCAAGACGATAGTTACCGGA
GCATACGCTTACAATTTAGGTGGCACTTTTCGGGGA
CGATTGCGCAGCCTGAATGGCGAATGGGACGCGCCC
TTGTTGCCCCGGCACTTCGCCCAATAGCAGCCAGTC
ACGTTCAGCCACTTCTTCCCCGATAACGGAGACCTG
GTCTAGCCGGATCAAGCGTATGCAGCCGCCGCATTG
CAGTTGAATCGGCCAACGCGCGGGGAGAGGCGGGTT
TTGCAAAGATCGGAAGGCGTATGCCGTCTTCTGCTT
TTGTTCAGAAGAACTCGTCAAGAAGGCGATAGAAGG
TTGTCAAAGATCGGAAGGCTTATTCCGTCTTCTGCT
GGGTTCCCCTGCTGCTGCCACGCGTGAGCGGTCGTA
TCTTTCTTTCCTGCGTTATCCCCTGATTCTGTGGAT
TAATTGCGTAAGGAGAAAATACCGCATCAGGCGCTC
TAATTGAACGACAGTGACTTCCCGCGCCTAGAGATA
ACATAGGTACGCTCCCTGGTGGTGGGCTGGTTCGAC
CCCTTGGCCGCTTTTCTGGATTCATCGACTGTGGCC
TTGTATCGCCTTGCAGCACATCCCCCTTTCGCCAGC
TCTTTCTTCTAGTGTAGCCGTAGTTAGGCCACCACT
TTGTAGTTGCAGGACCACTTCTGCGCTCGCCCCTTC
CAGTAGCCAGTCCGCAGAAACGGTGCTGACCCCGGA
GCATTGGCGTAATCATGGTCATAGCTGTTTCCTGTG
TTGTACCGGACAGGTCGGTCTTGACAAAAAGAACCG
GTTTTGCGCTCTCCTGTTCCGACCCTGCCGCTTACC
GGGTAGTCGGCCGTACGGGCCCTTTCGTCTCGCGCG
TCTTTGACGGGGAAAGCCGGCGAACGCGGCGAGAAA
CAGTTCCTGCGTTATCCCCTGATTCTGTGGATAACC
CCCTTGTAGCACCGCCTACATACCTCGCTCTGCTAA
AACTAGTGAGGGTTAATTGCGCGCTTGGCGTAATCA
TGCTTCCCAACCTTACCAGAGGGCGCCCCAGCTGGC
TCTTCACCGCTACCAGCGGTGGTTTTTTTGCCCGAT
TTGTTTGGGAACCGGAGCTGAATGAAGCCATACCAA
GATTTGCCTGACTCCCCGTCGTGTAGATAACTACGA
GGGTTCCGGTAGGTTTTCCGGCTGATAAATAAGGTT
GATTTGCGCAGCCTGAATGGCGAATGGGACGCGCCC
TCTTAACAGGATGTATATATCTGACACGTGCCTGGA
CAGTAGTCTCCCGTGAACTTTACCCGGTGGTGCATA
TAATACGGGGAAAGCCGGCGAACGTGGCGAGAAAGG
CCCTTGGGGCCAGATGGTAAGCCCTCCCGTATCGTA
TTGTTGGACAAGGGAAAACGCAAGCGCAAAGAGAAA
TTGTTTGCAGCACATCCCCCTTTCGCCAGCTGGCGT
CCCTCCAGTCATAGCCGAATAGCCTCTCCACCCAAG
GATTACGCTCACCGGCTCCAGATTTATCAGCAATAA
TCTTTGGAGAATCCCGGTCTGCAGGCCGCTCAATTG
CAGTAGTTGCCTGACTCCCCGTCGTGTAGATAACTA
CAGTAAGGCGCAGCGGTCGGGCTGAACGGGGGGTTC
TCTTTGGCGTTTTTCCATAGGCTCCGCCCCCCTGAC
CAGTACCAAATACTGTTCTTCTAGTGTAGCCGTAGT
CAGTAGTCCTGCAGGTTTAAACGAATTCGCCCTTTG
GATTACCTGTCCGCCTTTCTCCCTTCGGGAAGCGTG
GTGTTGCCCCGGCACTTCGCCCAATAGCAGCCAGTC
AACTTGTTCTTTCCTGCGTTATCCCCTGATTCTGTG
CCCTTGACTCCCCGTCGTGTAGATAACTACGATACG
CAGTACAAAAATCGACGCTCAAGTCAGAGGTGGCGA
GATTTCGGGAAGCGTGGCGCTTTCTCATAGCTCACG
TGCTTGCAGCACATCCCCCTTTCGCCAGCTGGCGTA
CCCTCTGCAGGTTTAAACGAATTCGCCCTTTGAAAA
ATATAGCCTGAATGGCGAATGGGACGCGCCCTGTAG
TGCTTCTCTTGATCAGAGCTTGATCCCCTGCGCCAT
AACTTCCGGTAACTATCGTCTTGAGTCCAACCCGGT
GTCTTGCGCCATCAGATCCTTGGCGGCAAGAAAGCC
AACTTGGCGAGAAAGGAAGGGAAGAAAGCGAAAGGA
CAGTTGTCAAGACCGACCTGTCCGGTGCCCTGAATG
TCTTAGAACAGGATGTATATATCTGACACGTGCCTG
GATTTCGTGCGCTCTCCTGTTCCGACCCTGCCGCTT
CGATAAGGGACAGTAATATACGGTTGGAAATGGAAT
TCTTTGGCGAATGGGACGCGCCCTGTAGCGGCGCAT
CCCTTACCAAATACTGTTCTTCTAGTGTAGCCGTAG
CCCTTGGGCTATCTGGACAAGGGAAAACGCAAGCGC
TAATTGCGTTGCGCTCACTGCCCGCTTTCCAGTCGG
TCTTACCGTATTACCGCCTTTGAGTGAGCTGATACC
GATTGCGAAAGGAGCGGGCGCTAGGGCGCTGGCAAG
TAATAGCTTGACGGGGAAAGCCGGCGAACGTGGCGA
TGCTATCACTCTGTACATCCACAAACAGACGATAAC
CAGTTCGCCTTGATCGTTGGGAACCGGAGCTGAATG
CCCTTGTGCAAAAAAGCGGTTAGCTCCTTCGGTCCT
GCATACAGTAATATACGGTTGGAAATGGAATCTCAA
TCTTTGACTTCCCGCGCCTAGACTGGAGAATCCCGG
TTTATCTAAAGAATATATGAGTAAACTTGGTCTGAC
TAATAGGATGAACGACAGTGACTTCCCGCGCCTAGA
TAGCACGAGGAAGCGGTCAGCCCATTCGCCGCCAAG
CCCTTCGCCCCGGCGTGTCAATAATATCACTCTGTC
TTGTTCGGATGGAAGCCGGTCTTGTCGATCAGGATG
TTGTCGTACGGCAGTTTAAGGTTTACACCTATAAAA
CGATAAGCCCTCCCGTATCGTAGTTATCTACACGAC
TTGTATCCACAAACAGACGATAACGGCTCTCTCTTT
GTCTTGGCCGTCGTTTTACAACCTCGCGCCTGGGAA
TCTTTGGTGGGCTGGTTCGACCGTGCTTGCTGCTCA
TGCTTCGATCAGAGCTTGATCCCCTGCGCCATCAGA
CAGTAGGGCACCGGACAGGTCGGTCTTGACAAAAAG
GTCTTGGCCGGCTGGGTGTGGCGGACCCCTATCCAG
TAATTGCGCAGCCTGAATGGCGAATGGGACGCGCCC
GATTAACGCCAGGGTTTTCCCAGTCACGACGTTGTA
GTCTTACCAACTCTTTTTCCGAAGGTAACTGGCTTC
TAATTCAACGACAGTGACTTCCCGCGCCTAGAGATA
CCCTTTGTCAAGACCGACCTGTCCGGTGCCCTGAAT
TCTTAAGGGGGTTCGTGCACACAGCCCAGCTTGTAG
GTCTAGCCGTAGTTAGGCCACCACTTCAAGAACTCT
GATTTCGCCTTGATCGTTGGGAACCGGAGCTGAATG
ACGTAGGTGGCGAAACCCGACAGGACTATAAAGATA
TTGTAGTCTCCCGTGAACTTTACCCGGTGGTGCATA
TCTTACAGGATGTATATATCTGACACGTGCCTGGAG
TTGTCGCAGGGGCGCCCGGTTCTTTTTGTCAAGACC
GTCTTGCGCCATCAGATCCTTGGCGGCAAGAAAGCC
TTGTAGCCCGACCGCTGCGCCTTATCCGGTAACTAT
TAATTGCCGGGAAGCTAGAGTAAGTAGTTCGCCAGT
AACTACGGTTCCTGGCCTTTTGCTGGCCTTTTGCTC
GTCTTCCGCCTCCATCCAGTCTATTAATTGTTGCCG
TCTTCGACGCTCAAGTCAGAGGTGGCGAAACCCGAC
TTGTAAGGTTTACACCTATAAAAGAGAGAGCCGTTA
TCTTACGCAAACCGCCTCTCCCCGCGCGTTGGCCGA
CGATAAGGGACAGTAATATACGGTTGGAAATGGAAT
TGCTAGCGCAGGGGCGCCCGGTTCTTTTTGTCAAGA
CAGTAAGCCATCCAGTTTACTTTGCAGGGCTTCCCA
AACTAGTTGCAGGACCACTTCTGCGCTCGGCCCTTC
GGGTTCCCTCGTGCGCTCTCCTGTTCCGACCCTGCC
TGCTTGGCCTTTTGCTGGCCTTTTGCTCACATGTTC
TTGTTGGCCGGCTGGGTGTGGCGGACCGCTCTCAGG
TGCTTCCCCTGCGCCATCAGATCCTTGGCGGCAAGA
TAATAGGCCAGCAAAAGGCCAGGAACCGTAAAAAGG
GATTTTGTTGCCGGGAAGCTAGAGTAAGTAGTTCGC
GGCTATCACTCTGTACATCCACAAACAGACGATCAC
GTCTCCCCTGATTCTGTGGATAACCGTATTACCGCC
GCATTGCGCAGCCTGAATGGCGAATGGGACGCGCCC
CAGTAGACCGACCTGTCCGGTGCCCTGAATGAACTG
TGCTTGCAGCACATCCCCCTTTCGCCAGCTGGCGTA
GTCTAACGGGGGGTTCGTGCACACAGCCCAGCTTGG
TGTTAAGGGAAAACGCAACCGCAAAGAGAAAGCAGG
GATTATCCGCCTCCATCCAGTCTATTAATTGTTGCC
CGATAAGCCCTCCCGTATCGTAGTTATCTACACGAA
GTCTACCGAACTGAGATACCTACAGCGTGAGCTATG
TTGTTCTTTCCTGCGTTATCCCCTGATTCTGTGGAT
CAGTTGGCGGCAAGAAAGCCATCCAGTTTACTTTGC
GTCTAACCGTATTACCGCCTTTGAGTGAGCTGATAC
GTGTAGCCCGACCGCTGCGCCTTATCCGGTAACTAT
TCTTAGACTGGAGAATCCCGGTCTGCAGGCCGCTCA
GTCTGCTGGCCTTTTGCTCACATGTTCTTTCCTGCG
GTCTTACCAACTCTTTTTCCGAAGGTAACTGGCTTC
CCCTACTCAACCAAGTCATTCTGAGAATAGTGTATG
GATTTTCTAGGCGCGGGAAGTCACTGTCGTTCATCC
TACCAACTCTTTTTCCGAAGGTAACTGGCTTCAGCA
GGGTTGAGTAAACTTGGTCTGACAGTTACCAATGCT
TAATTCGGAACCCTAAAGGGAGCCCCCGATTTAGAG
TAATCGGGTGGGTCCGACGGAAGCCACTTCGCCGAG
TTGTTCCGGTAACTATCGTCTTGAGTCCAACCCGGT
AACTTCGTTGGGAACCGGAGCTGAATGAAGCCATAC
TTGTACAAAAATCGACGCTCAAGTCAGAGGTGGCGA
TCTTTCCTGCGTTATCCCCTGATTCTGTGGATAACC
GATTTGACGGGGAAAGCCGGCGAACGTGGCGAGAAA
TCTTTCCGCCTCCATCCAGTCTATTAATTGTTGCCG
GATTTAGTTACCGGATAAGGCGCAGCGGTCGGGCTG
TAATACGGTTGGAAATGGAATCTCAAGGGAAGTCTG
TCTTAAGCGCGCAATTAACCCTCACTAAAGGGAACA
GTCTAGCAAGGTGAGATGACAGGAGATCCTGCCCCG
ATATTTCGCGTTAAATTTTTGTTAAATCAGCTCATT
CAGTGCTGTGTGCACGAACCCCCCGTTCAGCCCGAC
GCATTGCTGCAAGGCGATTAAGTTGGGTAACGCCAG
GACACCGCCAGACGGAAGGGCCGCGCCGAGAAGAGG
ATATACGCAAACCGCCTCTCCCCGCGCGTTGGCCGA
ATATACGCCAAGCGCCCCATTAACCCTCACTAACGG
TTGTCGGTTCCTGGCCTTTTGCTGGCCTTTTGCTCA
GCATTCGGCGCAGCTTCAAAAATTCAATTTCGCTGC
GATTTTCCTGCGTTATCCCCTGATTCTGTGGATAAC
AACTACTCGCCTTGATCGTTGGGAACCGGAGCTGAA
GGGTTCAGATCCTGCTGATGAAGCAGAACAACTTTA
AACTTGATCGTTGGGAACCGGAGCTGAATGAAGCCA
AACTTGTGGTTGCTACCATATTTACCATATGTTGGA
GGGTTCCCTCGTGCGCTCTCCTGTTCCGACCCTGCC
GATATTAGATCGGAAGTCTTATGCCGACTTCTCCTT
TTGTTGGGCTATCTGGACAAGGGAAAACGCAAGCGC
TGCTTCCCCTGCGCCATCAGATCCTTGGCGGCAAGA
CAGTAGGGTTAATTCTGAGCTTGGCGTAATCATGGT
GATTCAGCCAGCCGGAAGGGCCGAGCGCAGAAGTGG
CCCTAGCGAACCGGAATTGCCAGCTGGGGCGCCCTC
GTCTTCAGGGGATAACGCAGGAAAGAACATGTGAGC
AACTTCGTCTTGAGTCCAACCCGGTAAGACACGACT
TAATTGACTCGCTGCGCTCGGTCGTTCGGCTGCGGC
TCTTTCGTTCATCCTATGCGCCGGGATGCTTACTGC
TGCTCCGCTTTTTTGCACAACATGGGGGATCATGTA
TTGTAGTGCCGGGGCAGGATCTCCTGTCATCTCACC
GGGTCCCTCGTGCGCTCTCCTGTTCCGACCCTGCCG
GATTTCGTTCATCCTATGCGCCGGGATGCTTACTGC
TGCTCGGCCAACCCGCGGGGAGAGGCGGCTTTTTGG
CAGTTCACCAGTCACAGAAAAGCATCTTACGGATGG
AACTAGGGAAGAAAGCGAAAGGAGCGGGCGCTAGGG
GGGTTCATTGCAGCACTGGGGCCAGATGGTAAGCCC
TATTTGCGCAGCCTGAATGGCGAATGGGACGCGCCC
ACGTCCGCCTCCATCCAGTCTATTAATTGTTGCCGG
TGCTTGTTCGTCAGGGGGGCGGAGCCTATGGAAAAA
AACTACGGTTATCCACAGAATCAGGGGATAACGCAG
ATATTGCTGCTCAAGCATGTAGCAGAATTTAAGCAG
GGGTTTAAATTTTCAGATCCTGCTGATGAAGCAGAA
GCATACTCAACCAAGTCATTCTGAGAATAGTGTATG
TGCTAGGCGGATAAAGTTGCAGGACCACTTCTGCGC
GGGTTGAGTAAACTTGGTCTGACAGTTACCACTGCT
TTGTAGCTTGCAGTGGGCTTACATGGCGATAGCTAG
GCATAAGCCGGCGAACGTGGCGAGAAAGGAAGGGAA
TCTTTGGGAACCGGAGCTGAATGAAGCCATACCAAA
ATATTTCGCGTTAAATTTTTGTTAAATCAGCTCATT
GCATCCGCTTTTTTGCACAACATGGGGGATCATGTA
CCCTACTCAACCAAGTCATTCTGAGAATAGTGTATG
TCTTTCTGTGGATAACCGTATTACCGCCTTTGAGTG
GTCTAACAGGATTAGCAGAGCGAGGTATGTAGGCGG
AACTTGGCGAATGGGACGCGCCCTGTAGCGGCGCAT
TTGTTAGGCCACCACTTCAAGAACTCTGTAGCACCG
TCTTTGCGTCGCGACACGCTTCGCTTGTAGCTTTCT
CCCTAGCCGGATCAAGCGTATGCAGCCGCCGCATTG
GATTAAGGCGCAGCGGTCGGGCTGAACGGGGGGTTC
GATTTTCCTGCGTTATCCCCTGATTCTGTGGATAAC
TCTTTGGAGAATCCCGGTCTGCAGGCCGCTCAATTG
CAGTTGTTCTTTCCTGCGTTATCCCCTGATTCTGTG
TCTTCGCAGCCTGAATGGCGAATGGGACGCGCCCTG
TTGTTGCCCCGGCACTTCGCCCAATAGCAGCCAGTC
CAGATGGCTTTCTTGCCGCCAAGGATCTGATGGCGC
GATTTCCGCTCACAATTCCACACAACATACGAGCCG
GATTAGCGGGCGCTAGGGCGCTGGCAAGTGTAGCGG
GATTCGCCATCGCGAGTACAATAACTTCGAGCTTGG
GTCTTGGCTTTCTTGCCGCCAAGGATCTGATGGCGC
AACTAGGAGCTAACCGCTTTTTTGCACAACATGGGG
GTCTTCCGGTAACTATCGTCTTGAGTCCAACCCGGT
TAATACGGTTGGAAATGGAATCTCAAGGGAAGTCTG
TGCTTCCCCCTGGAAGCTCCCTCGTGCGCTCTCCTG
ATATAAGTCCTCTGCTAATCCCGGCGTCGCGGCCTA
GATTTTGCCCGGCCGGCGCGGGTCCTGCGCGGAGTT
GGGTCCCTCGTGCGCTCTCCTGTTCCGACCCTGCCG
TCTTAGAACAGGATGTATATATCTGACACGTGCCTG
GCATTGCGGCGCGTTGCATGGCGTTAACGCTATCGA
GTCTACTCGTCAAGAAGGCGATAGAAGGCGATGCGC
TTGTTCACAGAAAAGCATCTTACGGATGGCATGACA
GATTACGGTTGGAAATGGAATCTCAAGGGAAGTCTG
GATTAGCAGAATTTAAGCAGATAAGCGATCGCAGTA
TTGTTCTTCTAGTGTAGCCGTAGTTAGGCCACCACT
GTCTCGCGCGGGGAGAGGCGGTTTTCCTTTTTTGTG
GATTAGCTCCCTCGTGCGCTCTCCTGTTCCGACCCT
GATTTCCCAACAGTTGCGCAGCCTGAATGGCGAATG
TTGTTCGGTGCGGGCCTCTTCGCTATTACGCCAGCT
TTGTACGGGCGTTCCTTGCGCAGCTGTGCTCGACGT
CAGTAAAGCCTCTTACGGATGGCATGACAGTAAGAG
GATTTGTCCGCCTTTCTCCCTTCGGGAAGCGTGGCG
CGATTGCGCAGCCTGAATGGCGAATGGGACGCGCCC
CAGTACGCGCGGGGAGAGGCGGGTTGCGGTTTGGGG
GATTAGCGGAAAGCGTTTTCTTTTTAATTTACCGGA
CAGTTAGCTCACGCTGTAGGTATCTCAGTTCGGTGT
TAATAGAAAATACCGCATCAGGCGCTCTTCCGCTTC
GCATTAACGCCAGGGTTTTCCCAGTCACGACGTTGT
CCCTTCTTTCCTGCGTTATCCCCTGATTCTGTGGAT
GTCTCGGATGGAAGCCGGTCTTGTCGATCAGGATGA
TAATAAGGCCAGCAAAAGGCCAGGAACCGTAAAAAG
GGGTTTAAATTTTCAGATCCTGCTGATGAAGCAGAA
GCATAGCTTTCTTTCAGACGCGCGATGTATATACGG
GATCTCGCCTTGCAGCACATCCCCCTTTCGCCAGCT
GTCTTCAGACGAACTCGTCAAGAAGGCGATAGAAGG
GATTTCCTGCGTTATCCCCTGATTCTGTGGATAACC
ACGTAGCTATCGCCATGTAAGCCCACTGCAAGCTAC
GCATACCGGATAAGGCGCAGCGGTCGGGCTGAACGG
CAGTAGGGGCGCCCGGTTCTTTTTGTCAAGACCGAC
AACTACGGGGAAAGCCGGCGAACGTGGCGAGAAAGG
AACTCCGCGCAGGACCCGCGCCGGCCGGGCAAATTT
AACTTCTTTTACTTTCACCAGCGTTTCTGGGTGAGC
AACTTGTTGGAGAGCAAGAGCATGGATCCATTGAGT
AAGATGGCTTTCTTGCCGCCAAGGATCTGATGGCGC
TTGTACCAAATACTGTTCTTCTAGTGTAGCCGTAGT
GCATTACATATTTGAATGTATTTAGAAAAATAAACA
CAGTTCCGGTTCGCTTGCTGTCCATAAAACCGCCCA
GCATTGTGCAAAAAAGCGGTTAGCTCCTTCGGTCCT
CGATACCGCTTTTTTGCACAACATGGGGGATCATGT
TGCTCCGGTAACTATCGTCTTGAGTCCAACCCGGTA
CGATATGCTTAATCAGTGAGGCACCTATCTCAGCGA
GCATATCCGCCTCCATCCAGTCTATTAATTATTTCC
ACGTAGGGGGAATAACGATGCGTAAGTCAGTTATCG
GGGTTGGTCTGCTGCTGCTGAACGGCAAGCCGTTGC
GATATCAGATCGGAAGTCGTATGCCGTCTTCTTCTT
TTTACTCAACCAAGTCATTCTGAGAATAGTGTATGC
TCTTTGGAGAATCCCGGTCTGCAGGCCGCTCAATTG
GATTTCCATTTCTGGAGAAGCATCTAGGCCGCGACG
GATTTCGGCCAACGCGCGGGGAGAGGCGGGGTTTGT
TTGTTCAGGGGATAACGCAGGAAAGAACATGTGAGC
GCATAGGCCGCGACGCCGGGATTAGCAGAGGACTTA
GTCTTGTGGCCGGCTGGGTGTGGCGGACCGCTACCC
GATTTGTCGTGCCAGCTGCATTAATGAATCGGCCAA
TCTTTAGACTGGAGAATCCCGGTCTGCAGGCCGCTC
GTCTTGGCTTTCTTGCCGCCAAGGATCTGATGGCGC
GTCTTGAGTCCAACCCGGTAAGACACGACTTATCGC
GTGTTCTTCTAGTGTAGCCGTCGTCAGGCCACCACT
GTCTTGCGCTCTCCTGTTCCGACCCTGCCGCTTACC
TTGTTCCGGTAACTATCGTCTTGAGTCCAACCCGGT
TGCTTCAGAAGAACTCGTCAAGAAGGCGATAGAAGG
ACGTTGGCCTTTTGCTCACATGTTCTTTCCTGCGTT
CCCTCGGGAGCGGCGATACCGTAAAGCACGAGGAAG
TGCTTGTGCACGAACCCCCCGTTCAGCCCGACCGCT
GATTTGCCGGGAAGCTAGAGTAAGTAGTTCGCCAGT
TTGTTCCCCAGAGATTTCCTCTAGAGAGCACAAGGG
TTGTTGACAATTACCAATGCTTAATCAGTGAGGCAC
TCTTACGCGCGGGGAGAGGCGGGTTGGGTGTTTGCG
TCTTTGCGTATTGGGCGCTCTTCCGCTCCCTCGCTC
TGCTAAGGCGCAGCGGTCGGGCTGAACGGGGGGTTC
TCTTGCCGGATCAAGAGCTACCAACTCTTTTTCCGA
GCATTCGCCCTTCCCAACAGTTGCGCAGCCTGAATG
TGCTAAGTTCACGGGAGACTTTATCTGACAGCAGAC
TGCTCCGGTAACTATCGTCTTGAGTCCAACCCGGTA
GATTACCATGATTACGCCAAGCGCGCAATTAACCCT
GGGTAGACAAGCCCGTCAGGGCGCGTCAGCGGGTGT
GATTCTCTGAAACGACCTAAAAATTAAACAAAAATT
TTTATGATCCCCCATGTTGTGCAAAAAAGCGGTTAG
GGGTACGCAACTGGATCTGGAACGTGACTATCAGCG
GATTTCGGTCTATTCTTTTGATTTATAAGGGATTTT
GTCTAACCGGAGCTGAATGAAGCCATACCAAACGAC
TTGTTGCAATGATACCGCGAGACCCACGCTCACCGG
TCTTAACCGTATTACCGCCTTTGAGTGAGCTGATAC
TCTTACAGGATGTATATATCTGACACGTGCCTGGAG
TTGTAAGCAGGTAGCTTGCAGTGGGCTTACATGGCG
AACTTCCTGCGTTATCCCCTGATTCTGTGGATAACC
TAATTGAGCAAAAGGCCAGCAAAAGGCCAGGAACCG
AACTCGGGTGGGTCCGACGGAAGCCACTTCGCCGAG
CAGTTGTTGTGCCCAGTCATAGCCGAATAGCCTCTC
CCCTCCCTTCGGGAAGCGTGGCGCTTTCTCATAGCT
TCTTTAGACTGGAGAATCCCGGTCTGCAGGCCGCTC
GTGTTCAGGGGATAACGCAGGAAAGAACATGTGAGC
GATTTAGCAGAGCGAGGTATGTAGGCGGTGCTACAG
GATTTGGGTAACGCCAGGGTTTTCCCAGTCACGACG
CCCTAGCGAAGAGAGCGTGTCCTGAAACACCATCTG
CAGTAGGTGAGATGACAGGAGATCCTGCCCCGGCAC
TGCTTCCCCTGATTCTGTGGATAACCGTATTACCGC
TCTTAGACTGGAGAATCCCGGTCTGCAGGCCGCTCA
GCATTCCGCCTCTATCCAGTCTATTAATTGTTGCCG
TCTTTAGAACAGGATGTATATATCTGACACGTGCCT
CCCTAGCAGGTAGCTTGCAGTGGGCTTACATGGCGA
TCTTTATCTGACACGTGCCTGGAGACTAGGGAGTAA
GATTAGATAAGCGATCGCAGTAGGAACGGTTTCCGC
CCCTCGAAACGATCCTCATCCTGTCTCTTGATCAGA
TCTTTTCCTGCGTTATCCCCTGATTCTGTGGATAAC
TGCTTAGGCCACCACTTCAAGAACTCTGTAGCACCG
ATATTCGGCCAACGCGCGGGGAGAGGCGGCTTTCGT
GATTTAACCCTCACTAAAGGGAACAAAAGCTGGAGC
AACTAACTTCGAGCTTGGTAACATAAGTAAGCGCGA
CAGTAGCGCAGGGGCGCCCGGTTCTTTTTGTCAAGA
TGCTAGCGCAACGCAATTAATGTGAGTTAGCTCACT
AACTTCCTGCGTTATCCCCTGATTCTGTGGATAACC
TGCTAAGTTCACGGGAGACTTTATCTGACAGCAGAC
TCTTAACAGGATGTATATATCTGACACGTGCCTGGA
GGGTAGACAAGCACGTCAGGGCGCGTCAGCGGGGGT
GATTTGGCCTTTTGCTCACATGTTCTTTCCTGCGTT
CAGTTGGGAACCGGAGCTGAATGAAGCCATACCAAA
CAGTTCGGGAGCGGCGATACCGTAAAGCACGAGGAA
CGATTGCCCGCTTTCCAGTCGGGAAACCTGTCGTGC
GCATACCGGGTTGGACTCAAGACGATAGTTACCGGA
TTGTTGCAATGATACCGCGAGACCCACGCTCACCGG
GTCTTGCGCCATCAGATCCTTGGCGGCAAGAAAGCC
AACTTCCGCCTCCATCCAGTCTATTAATTGTTGCCG
GCATAAGGCGCAGCGGTCGGGCTGAACGGGGGGTTC
CAGTCCACAGAATCAGGGGATAACGCAGGAAAGAAC
TCTTAGACTGGAGAATCCCGGTCTGCAGGCCGCTCA
GGGTTACCGGATACCTGGCCGCCTTTCTCCCTTCGG
TTTCGCAAAGAGAAAGCAGGTAGCTTGCAGTGGGCT
TGCTCCGGTAACTATCGTCTTGAGTCCAACCCGGTA
GGGTAACCGCCAGTCAGGCTTTCTTTCACAGATGTG
GATTACGGGGAAAGCCGGCGAACGTGGCGAGAAAGG
TCTTTCCGGTAACTATCGTCTTGAGTCCAACCCGGT
TTGTAGGGAAAACGCAAGCGCAAAGAGAAAGAAGGC
GCTTAGACTGGAGAATCCCGGTCTGCAGGCCGCTCA
CCCTTGGAAAATGGCGCCTTTTCTGGATTCATCGAC
CCCTTCCACAAACAGACGATAACGGCTCTCTCTTTT
GCATCTGGCTTCAGCAGAGCGCAGATACCAAATACT
CCCTAGTTAGGCCACCACTTCAAGAACTCTGTAGCA
GTCTTCCCCCATGTTGTGCAAAAAAGCGGTTAGCTC
GCATAGCTTTCTTTCAGACGCGCGATGTATATACGG
CGATAGCTTGACGGGGAAAGCCGGCGAACGTGGCGA
CAGTTCGCCTTGATCGTTGGGATCCGGAGCTGAATG
GATTTGATCCCCCATGTTGTGCAAAAAAGCGGTTAG
GTCTAGGCGATGCGCTGCGAATCGGGAGCGGCGATA
CAGTTGAACTGCAAGACGAGGCAGCGCGGCTATCGT
TGCTTCGACGCTCAAGTCAGAGGTGGCGAAACCCGA
GATTTACTGTTCTTCTAGTGTAGCCGTAGTTAGGCC
GTCTATGGCCGCTTTTCTGGATTCACCGACTGTGGC
CCCTACGCAAACCGCCTCTCCCCGCGCGTTGGCCGA
TGCTTAGGCCACCACTTCAAGAACTCTGTAGCACCG
TAATTGACTCGCTGCGCTCGGTCGTTCGGCTGCGGC
CAGTACCAAATACTGTTCTTCTAGTGTAGCCGTAGT
TAATTCCGGTAACTATCGTCTTGAGTCCAACCCGGT
TGCTTCGGGAAGCGTGGCGCTTTCTCATAGCTCACG
AACTCGCGGCCCTGCAAGCTGGCGGAAACCGTTCCT
TCTTAGACTGGAGAATCCCGGTCTGCAGGCCGCTCA
TGCTTGTCTCTTGATCAGAGCTTGATCCCCTGCGCC
GGGTTGCCGTTTCTTTTCTCGTATCCCCACTATCCC
AACTTGCGCAGCCTGAATGGCGAATGGGACGCGCCC
CCCTTGATCCCCCATGTTGTGCAAAAAAGCGGTTAG
TAATTGGAAATGGAATCTCAAGGGAAGCCTGGCTCA
TAATAGGATGAACGACAGTGACTTCCCGCGCCTAGA
CCCTCCGGCCGCTTGGGTGGAGAGGCTATTCGGCTA
TTGTCGAGGCAGCGCGGCTATCGTGGCTGGCCCCCA
GATTTGCGCAGCCTGAATGGCGAATGGGACGCGCCC
TCCTTACGAGCCGGAAGCATAAAGTGTAAAGCCTGG
TAATTGACTCGCTGCGCTCGGTCGTTCGGCTGCGGC
GCATACGGGGAAAGCCGGCGAACGTGGCGAGAAAGG
TGCTAAGACCGGCTTCCATCCGAGTACGTGCTCGCT
TCTTCCCTTCGGGAAGCGTGGCGCTTTCTCATAGCT
TCTTAAGGCGCAGCGGTCGGGCTGAACGGGGGGTTC
CCCTTCCACAAACAGACGATAACGGCTCTCTCTTTT
TTTTCGTCTTGAGTCCAACCCGGTAAGACACGACTT
GTCTAGGTGTAAACCTTAAACTGCCGTACGTATAGG
GATTAAAAAAACCACCGCTACCAGCGGTGGTTTGTT
TCTTAGACTGGAGAATCCCGGTCTGCATGCCGCCCA
CAGTTCCCTCGTGCGCTCTCCTGTTCCGACCCTGCC
TGCTAGCTTGCAGTGGTCTTACATGGCGATAGCTAG
GCATTCGTTCCACTGAGCGTCAGACCCCGTAGAAAA
AACTCGCAGCCTGAATGGCGAATGGGACGCGCCCTG
TCTTCGGAAAGCGTTTTCTTTTTAATTTACCGGACG
CAGTAAGTAGTTCGCCAGTTAATAGTTTGCGCAACG
CAGTAGGCGATGCGCTGCGAATCGGGAGCGGCGATA
TGCTTGGGCACAACAGACAATCGGCTGCTCTGATTC
GATTAGACCGAGATAGGGTTGAGTGTTGTTCCAGTT
CCCTTCGCCTTGCAGCACATCCCCCTTTCGCCCGCT
CAGTTGAGCTGATACCGCTCGCCGCAGCCGAACGAC
TCTTAGACTGGAGAATCCCGGTCTGCAGGCCGCTCA
TGCTTGCAGCACATCCCCCTTTCGCCAGCTGGCGTA
AACTCCGCGCAGGACCCGCGCCGGCCGGGCAAATTT
TCTTATGCGCTCGCAACCGGAAAAATCGTGAAGCGT
TTGTAGTTGCAGGACCACTTCTGCGCTCGCCCCTCC
GATTAGCAGCAAGCACGGTCGAACCAGCCCACCACC
TTGTTGGAAGCCGGTCTTGTCGATCAGGATGATCTG
CAGTAGAAAGCGCCACGCTTCCCGAAGGGAGAAAGG
AACTTGCGCAGCCTGAATGGCGAATGGGACGCGCCC
TGCTTACCCAACTTAATCGCCTTGCAGCACATCCCC
TTGTACGGTATCGCCGCTCCCGATTCGCAGCGCATC
GCATTGTTCTTTCCTGCGTTATCCCCTGATTCTGTG
TGCTATTATTGAAGCATTTATCAGGGTTATTGTCTC
TCTTTGCCGGATCAAGAGCTACCAACTCTTTTTCCG
CGATTGCCCGCTTTCCAGTCGGGAAACCTGTCGTGC
TAATTGGGTAACGCCAGGGTTTTCCCAGTCACGACG
TAATACACCGAACTGAGATACCTACAGCGTGAGCTA
TCTTTCACAAAAATCGACGCTCAAGTCAGAGGTGGC
GATTTCCTGCAACTTTATCCGCCTCCATCCAGTCTA
AACTAGGGAAGAAAGCGAAAGGAGCGGGCGCTAGGG
ACGTAAGGCGATAGAAGGCGATGCGCTGCGAATCGG
TGCTTGCACGAACCCCCCGTTCAGCCCGACCGCTGC
TAATAGGTATCTCAGTTCGGTGTAGGTCGTTCGCTC
GCATTGCGCAGCCTGAATGGCGAATGGGACGCGCCC
CAGTTCCCTTCGGGAAGCGTGGCGCTTTCTCATAGC
AACTATCCCCTGATTCTGTGGATAACCGTATTACCG
TCTTCGCAGCCTGAATGGCGAATGGGACGCGCCCTG
ATATCCGGGAAGCTAGAGTAAGTAGTTCGCCAGTTA
GTCTTACCAAATACTGTTCTTCTAGTGTAGCCGTAG
GATTTCGGCCAACGCGCGGGGAGAGGCGGGTTTTGT
TGCTTGTCTCTTGATCAGAGCTTGATCCCCTGCGCC
TGCTTGGTCCTGCAACTTTATCCGCCTCCATCCAGT
TCTTACAGGATGTATATATCTGACACGTGCCTGGAG
TCTTAGCCTGAATGGCGAATGGGACGCGCCCTGTAG
AACTTCGCTGCGCTCGGTCGTTCGGCTGCGGCGAGC
GTCTAGGCCACCACTTCAAGAACTCTGTAGCACCGC
GATTTCCGCCTCCATCCAGTCTATTAATTGTTGCCG
TAATAGCCGGCGAACGTGGCGAGAAAGGAAGGGAAG
AACTTGAGCTGATACCGCTCGCCGCAGCCGAACGAC
CAGTTGGCAGCAGCCACTGGTAACAGGATTAGCAGA
AACTTCCGGTAACTATCGTCTTGAGTCCAACCCGGT
GTCTAGGGCTTCCCAACCTTACCAGAGGGCGCCCCA
CCCTCTCCCTCGTGCGCTCTCCTGTTCCGACCCTGC
GATTTCAGGGGGGCGGAGCCTATGGAAAAACGCCAG
GTCTAAAAGAGAGAGCCGTTATCGTCTGTTTTTGGA
AACTTCGTTGGGAACCGGAGCTGAATGAAGCCATAC
GCATACGCTTTCCGCTCAACTGGTAAAAGCACTCCA
CCCTAGGCGCAGCGGTCGGGCTGAACGGGGGGTTCG
CCCTTCTATTAATTGTTGCCGGGAAGCTAGAGTAAG
CCCCCCCCCCCCCCCCCCCCCCCCCCCCCCCCCCCC
GATTAGACCGAGATAGGGTTGAGTGTTGTTCCAGTT
GATTTCCTGCGTTATCCCCTGATTCTGTGGATAACC
TGCTAAGGGAAAACGCAAGCGCAAAGAGAAAGCAGG
CCCTTACCGCCTTTGAGTGAGCTGATACCGCTCGCC
GGGTAGTTTTCTTGCGGCCCTAATCCGAGCCAGTTT
CAGTAAGTAGTTCGCCAGTTAATAGTTTGCGCAAGG
TGCTTCTTTCCTGCGTTATCCCCTGATTCTGTGGAT
TCTTAGGTGGCGAAACCCGACAGGACTATAAAGATA
TCTTTTCCTGCGTTATCCCCTGATTCTGTGGATAAC
GGGTAGAGCGCAGATACCAAATACTGTTCTTCTAGT
CAGTTGTAACTCGCCTTGATCGTTGGGAACCGGAGC
CAGTCCAGATCATCCTGATCGACAAGACCGGCTTCC
GATTAGCGTGGGGCGGACCGGACTCCGCAGGCCACC
TGCTTGCACGAACCCCCCGTTCAGCCCGACCGCTGC
TCTTAGAACAGGATGTATATATCTGACACGTGCCTG
GATTAGTGGGCCATCGCCCTGATAGACGGTTTTTCG
GATTTCCGCGCAGGACCCGCGCCGGCCGGGCAAATT
GATTTGACGTTGGAGTCCACGTTCTTTAATAGTGGA
CCCTAGCACTGGGGCCAGATGGTAAGCCCTCCCGTA
CACTAGGGAAGAAAGCGAAAGGAGCGGGCGCTAGGG
CAGTAGGTGTAAACCTTAAACTGCCGTACGTATGGG
GTCTTTGTTGCCGGGAAGCTAGAGTAAGTAGTTCGC
TTGTTAGTCCTGTCGGGTTTCGCCACCTCTGACTTG
GTCTAACGCCAGGGTTTTCCCAGTCACGACGTTGTA
GAATAGCCGGCGAACGTGGCGAGGAAGGAAGGGACG
CGATCTCTCCTGTTCCGACCCTGCCGCTTACCGGAT
TGCTTGCCGCCGTGTTCCGGCTGTAAGCGCAGGGGC
TGCTTAGGCTCCGCCCCCCTGACGAGCATCACAAAA
ACGTAGGGCTTCCCAACCTTACCAGAGGGCGCCCCA
ATATTCCGGTAACTATCGTCTTGAGTCCAACCCGGT
GTCTAGGGGCGCCCGGTTCTTTTTGTCAAGACCGAC
GCCTCCGCTTTCCGCTCAACTGGTAAAAGCACTCCC
ATATTACCGGATACCTGTCCGCCTTTCTCCCTTCGG
GATTATTGGGCGCTCTTCCGCTTCCTCGCTCACTGA
TCTTCCAAATACTGTTCTTCTAGTGTAGCCGTAGTT
CCCTTCGGCCAACGCGCGGGGAGAGGCGGGGGGGCT
GATTCCTGACTCCCCGTCGTGTAGATAACTACGATA
AACTTGCAAGCAGCAGATTACGCGCAGAAAAAAAGG
TCTTTTGACGGGGAAAGCCGGCGAACGTGGCGAGAA
CCCTTAGGTGTAAACCTTAGACTGCCGTACGTATAG
CACTTCCGGTAACTATCGTCTTGCGCCCACCCCGGT
TTGTTACTTTCTCGGCAGGAGCAAGGTGAGATGACA
TCTTACGGGGAAAGCCGGCGAACGTGGCGAGAAAGG
AACTTGTCGCGTGGCCAGTAATTTACCAAAGCTGAT
TCTTACTGGAGAATCCCGGTCTGCAGGCCGCTCAAT
TCTTACTGGAGAATCCCGGTCTGCAGGCCGCTCAAT
GATTTAGCAGAGCGAGGTATGTAGGCGGTGCTTCAG
GATTACCGTATTACCGCCTTTGAGTGAGCTGATACC
GATTACGCCAAGCGCGCAATTAACCCTCACTAAAGG
TAATACCAAATACTGTTCTTCTAGTGTAGCCGTAGT
CCCTAGGCCACCACTTCAAGAACTCTGTAGCACCGC
TCTTAGGCTGCGCAACTGTTGGGAAGGGCGATCGGT
GGGTAGTTTTCTTGCGGCCCTAACCCGAGCCAGTTT
ACGTTGCACCACCGGGTAAAGTTCACGGGAGACTTT
TCTTCGGCCAACGCGCGGGGAGAGGCGGGTTTTGTA
CCCTTCTTCTAGTGTAGCCGTAGTTAGGCCACCACT
CAGTTGGAGAGCAAGAGCATGGATCCATTGAGTTCA
GATTTCAGGCAACTATGGATGAACGAAATAGACAGA
TCTTAGGTGGCACTTTTCGGGGAAATGTGCGCGGAA
TCTTACAGGATGTATATATCTGACACGTGCCTGGAG
AACTTAGGCGCGGGAAGTCACTGTCGTTCATCCTAT
ATATTCTTCTAGTGTAGCCGTAGTTAGGCCACCACT
TAATACCGCATCAGGCGCTCTTCCGCTTCCTCGCTC
TTGTTGGCCGGCTGGGTGTGGCGGACCGCTATCCGG
GTCTAGGCGATAGAAGGCGATGCGCTGCGAATCGGG
GTCTAGGGCGCCCCAGCTGGCAATTCCGGTTCGCTT
TCTTAGAAGATCGGAAGTCGTATTCCCTCTTCTTCT
CCCTAGTTGCGCAGCCTATACGTACGGCAGTTTAAG
AACTTCGGCCAACGCGCGGGGAGAGGCGGGTTTTGT
TGCTCGCCGTTATCGTCTGTTTGTGGCTGTCACCAG
CAGTTAGGCCACCACTTCAAGAACTCTGTAGCACCG
CCCTTTGCAGTTCATTCAGGGCACCGGACAGGTCGG
GATTTGCTCATCATTGGAAAACGTTCTTCGGGGCGA
GTCTAGCTTGCAGTGGGCTTACATGGCGATAGCTAG
GATTTCGGCCAACGCGCGGGGAGAGGCGGGGTGGGC
GTTTAGGCCGCGTTGCTGGCGTTTTTCCATAGGCTC
GATTTCCCTCGTGCGCTCTCCTGTTCCGACCCTGCC
CGATTAGCAGAGGACTTATCAGCTTTGGTAAATTAC
TGCTAAGAGAAAGCAGGGAGCTTGCAGTGGGCTTAC
CGATTGGGAACCGGAGCTGAATGAAGCCATACCAAA
TGCTTGTACATCCACAAACAGACGATAACGGCTCTC
TTGTAGGACTAGTCCCTTTAGTGAGGGTTAATTCTG
TCTTACGGGGAAAGCCGGCGAACGTGGCGAGAAAGG
GTCTTTGCACAACATGGGGGATCATGTAACTCGCCT
TCTTTCCTGCGTTATCCCCTGATTCTGTGGATAACC
CAGTATAGGGGTTCCGCGCACATTTCCCCGAAAAGT
TTGTATGAAAGCTGGCGCATGATGACCACCGATATG
CCCTAGGCGATGCGCTGCGAATCGGGAGCGGCGATA
TCTTACAGGATGTATATATCTGACACGTGCCTGGAC
TCTTGCAGGACCACTTCTGCGCTCGGCCCTTCCGGC
CAGTTAGCGTTGGCTACCCGTGATATTGCTGAAGAG
GGGTTAGCAGAACTTTAAAAGTGCTCATCATTGGAA
TTGTACTCGTCAAGAAGGCGATAGAAGGCGATGCGC
TTGTTACTTTCTCGGCAGGAGCAAGGTGAGATGACA
ACGTTGCTGAAGAGCTTGGCGGCGAATGGGCTGACC
AACTACGAACCCCCCGTTCAGCCCGACCGCTGCGCC
AACTGGGCGATCGGTGCGGGCCTCTTCGCTATTACG
TGCTAGAGGTGGCGAAACCCGACAGGACTATAAAGA
TCTTAGACTGGAGAATCCCGGTCTGCAGGCCGCTCA
TCTTTAGACTGGAGAATCCCGGTCTGCAGGAAGCTC
GATTACAAAAAAACCACCGCTACCAGCGGTGGTTTT
CGCTCTCTCCTGTTCCGACCCTGCCGCTTACCGGAC
TCTTTGCCTGACTCCCCGTCGTGTAGATAACTACGA
CAGTTGGCCGGCTGGGTGTGGCGGACCGCTATCAGG
CAGTAACTCGCCTTGATCGTTGGGAACCGGAGCTGA
GATTCGGGGAAAGCCGGCGAACGTGGCGAGAAAGGA
TTGTACCATGATTACGCCAAGCTCAGAATTAACCCT
TGCTAGCGCAGGGGCGCCCGGTTCTTTTTGTCAAGA
TCTTTAGACTGGAGAATCCCGGTCTGCAGGCCGCTC
TAATAGGAGAAAATACCGCATCAGGCGCTCTTCCGC
TTGTACGAGGCAGCGCGGCTATCGTGGCTGGCCCCC
TAATTGGCGAATGGGACGCGCCCTGTAGCGGCGCAT
CCCTACTCGTCAAGAAGGCGATAGAAGGCGATGCGC
CCCTTGTTGCCGGGAAGCTAGAGTAAGTAGTTCGCC
ACGTTCAAGAACTCTGTAGCACCGCCTACATACCTC
ATATAGTGGAGTGCTTTTACCAGTTGAGCGGAAAGC
CCCTTAAGCAACCAAAAATAATTTCCAAGTTTTTGA
AACTTCCTTCAAATTTGCCCGGCCGGCGCGGGTCCT
GATTTGGCAGCAGCCACTGGTAACAGGATTAGCAGA
ACGTTCTTTTTCCGAAGGTAACTGGCTTCAGCAGAG
TCTTTAGACTGGAGAATCCCGGTCTGCAGGCCGCTC
TGCTTCCCCTGATTCTGTGGATAACCGTATTACCGC
GATTTGCCTGACTCCCCGTCGTGTAGATAACTACGA
CCCTACTCTGTACATCCACAAACAGACGATAACGGC
GCATAGCTTTCTTTCAGACGCGCGATGTATATACGG
CGATTGCAGGACCACTTCTGCGCTCGGCCCTTCCGG
TCTTCGCGCGTCTGAAAGAAAGCTACAAGCGAAGCG
TCTTACAGGATGTATATATCTGACACGTGCCTGGAG
TAATAGCGGTCGGGCTGAACGGGGGGTTCGTGCACA
TGCTTGTAGCACCGCCTACATACCTCGCTCTGCTAA
GTCTTGAATCGGCCAACGCGCGGGGAGAGGCGGGTT
GATTAGGCCCGCACCGATCGCCCTTCCCAACAGTTG
GATTCCGGATAAGGCGCAGCGGTCGGGCCGAACGGG
GATTACGCTCAAGTCAGAGGTGGCGAAACCCGACAG
TGCTAAGAGAAAGCAGGTAGCTTGCAGTGGGCTTAA
TCTTCGCAGCCTGAATGGCGAATGGGACGCGCCCTG
AACTTGACGGGGAAAGCCGGCGAACGTGGCGAGAAA
TAATTGTGTGGAATTGTGAGCGGATAACAATTTCAC
GTCTCCGCCCAGTCTAGCTATCGCCATGTAAGCCCA
GATTTTGCCGGATCAAGAGCTACCAACTCTTTTTCC
GATTTGGCGAATGGGACGCGCCCTGTAGCGGCGCAT
TCTTTGGCCGTCGTTTTACAACGTCGTGACTGGGAA
TGGCTTATGTTATTTGTCAAATGGCGTTTATTTTTG
GTCTAGGGCACCGGACAGGTCGGTCTTGACAAAAAG
TGCTAGAGGTGGCGAAACCCGACAGGACTATAAAGA
CGATGGGGATCATGTAACTCGCCTTGATCGTTGGGA
GATTTCCCCTGATTCTGTGGATAACCGTATTACCGC
TTGTACCTGCAGGACTAGTCCCTTTAGTGAGGGTTA
TCTTTCGGGAAGCGTGGCGCTTTCTCATAGCTCACG
TCTTACAGGATGTATATATCTGACACGTGCCTGGAG
GGGTAGCCAGAGTTGCCCGGCGCTCTCCGGCTGCGG
TCTTTCGTTTTACAACGTCGTGACTGGGAAAACCCT
GTGTACCATGATTACGCCAAGCTCAGAATTAACCCT
GGCTAGCGCAGGGGCGCCCGGTTCTTTTTGTCAAGA
CAGTTCCCGACTGGAAAGCGGGCAGTGAGCGCAACG
GTCTTGGGAAAACCCTGGCGTTACCCAACTTAATCC
TATTAGGCCCGCACCGATCGCCCTTCCCCCCATATC
TGCTTTCCTGCGTTATCCCCTGATTCTGTGGATAAC
CAGTTGCCCGACGGCGAGGATCTCGTCTTGACCCAT
CCCTACCACTTCTGCGCTCGGCCCTTCCGGCTGGCT
GCATCCGGTAACTATCGTCTTGAGTCCAACCCGGTA
TGCTTCTTTCCTGCGTTATCCCCTGATTCTGTGGAT
ATATCGGGGAAAGCCGGCGAACGTGGCGAGAAAGGA
TTGTAGGCGATAGAAGGCGATGCGCTGCGAATCGGG
GATTAGGCGCGGGAAGGCACTGTCGTTCATCCCATG
GTCTTGGCCGGCTGGGTGTGGCGGACCCCTATCAGG
AGCTTCCCCTGATTCTGTGGACAACCGCATTACAGA
TTGTTAGGCTGCGCAACTGTTGGGAAGGGCGATCGG
AACTAGCCGGCGAACGTGGCGAGAAAGGAAGGGAAG
AACTACAGTTGCGCAGCCTGAATGGCGAATGGGACG
CAGTTTGGGCGCTCTTCCGCTTCCTCGCTCACTGAC
GATTTGGCAGCAGCCACTGGTCACAGGATTAGCAGA
GTCTTGCACAACATGGGGGATCATGTAACTCGCCTT
TCTTTTCCTGCGTTATCCCCTGATTCTGTGGATAAC
CAGTACGCAAACCGCCTCTCCCCGCGCGTTGGCCGA
TTGTCGATAACGGCTCTCTCTTTTATAGGTGTAAAC
CCCTTGCCGTACGTATAGGCTGCGCAACTGTTGGGA
AACTAACTGGTACAAGCACTCCACTAGGAATGGCCA
GCATCCGCAGGCCACCGGAATAAGGGACAGTAATAT
TCTTTTGCGCAGCCTGAATGGCGAATGGGACGCGCC
GGGTTCGGAAGATGGGGGGGAAGAAAGAAGATTTTT
GTCTAGTCCGCAGAAACGGTGCTGACCCCGGATGAA
GATTTCGGAACCCTAAAGGGAGCCCCCGATTTAGAG
TCTTTGGTAAATTACTGGCCACGCGACACCTGATTT
TGCTCCGGTAACTATCGTCTTGAGTCCAACCCGGTA
GTCTTAAGTAGTTCGCCAGTTAATAGTTTGCGCAAC
TCTTTGGCGAATGGGACGCGCCCTGTAGCGGCGCAT
CAGTTGCGCTGACAGCCGGAACACGGCGGCATCAGA
GATTAGACGGTTTTTCGCCCTTTGACGTTGGAGTCC
GTCTTCTTTCCTGCGTTATCCCCTGATTCTGTGGAT
TGCTTGTCAAGACCGACCTGTCCGGTGCCCTGAATG
CAGTACTCGGCAAGAAGGCGATAGAAGGCGATGCGC
GCATTCCTTTCTCGCCACGTTCGCCGGCTTTCCCCG
GATTGTCACTGTCGTTCATCCTATGCGCCGGGATGC
AACTTTGGCCGATTCATTAATGCAGCTGGCACGACA
GTCTCGGCCAACGCGCGGGGAGAGGCGGGTTTCGTT
CAGTAGTCCTGTCGGGTTTCGCCACCTCTGACTTGA
TCTTAGACTGGAGAATCCCGGTCTGCAGGCCGCTCA
GCATTGCGCAGCCTGAATGGCGAATGGGACGCGCCC
AACTAGCCCGACCGCTGCGCCTTATCCGGTAACTAT
GGGTTCGGTGATGACGGTGAAAACCTCTGACACATG
AACTAGCGAAAGGAGCGGGCGCTAGGGCGCTGGCAA
TTGTTTCCGAAGGTAACTGGCTTCAGCAGAGCGCAG
TTGTTCGACGCTCAAGTCAGAGGTGGCGTAACCCGA
GTCTTTCCCCGGCACTTCGCCCAATAGCAGCCAGTC
TCTTCTGGGAAAACCCTGGCGTTACCCAACTTAATC
TTGTAAGCTCCCTCGTGCGCTCTCCTGTTCCGACCC
GGCTTCTTTCCTGCGTTATCCCCTGATTCTGTGGAA
GATTCCTGGGGTGCCTAATGAGTGAGCTAACTCACA
GTCTTGCACAACATGGTGGATCATGTAACTCGCCTT
TCTTACAGGATGTATATATCTGACACGTGCCTGGAG
CAGTAGCGAACGACCTACACCGAACTGAGATACCTA
AACTAAGCCGGCGAACGTGGCGAGAAAGGAAGGGAA
TAATTGCGGTATTTCACACCGCATATCTAGGCCGCG
TCTTTCACCGGTCTCTAGAGCGGCCGCCACCGCGGT
TTGTCGCCTTGATCGTTGGGAACCGGCGCTGAATGA
CCCTTCCCCTGCGCCATCAGATCCTTGGCGGCAAGA
GTCTTACCGGATAAGGCGCAGCGGTCGGGCTGAACG
GATTAGCCGGCGAACGTGGCGAGAAAGGAAGGGAAG
TAATCGCTTTCCGCTCAACTGGTAAAAGCACTCCAC
GATTTCGAGTAGAGTGCGTCGCGACACGCTTCGCTT
CAGTAGCCGTAGTTAGGCCACCACTTCAAGAACTCT
TGCTTGTCAAGACCGACCTGTCCGGTGCCCTGAATG
GATTCGCGGCCTTTTTACGGTTCCTGGCCTTTTGCT
TGCTAGGTAGCTTGCAGTGGGCTTACATGGCGATAG
TTGTTCACTGGCCGTCGTTTTACAACGTCGGTACTG
TCTTTGGCGAATGGGACGCGCCCTGTAGCGGCGCAT
GATTAGGGCCGCGAGGCGCCTCGGCGAAGTGGCTTC
GATTTCGGCCAACGCGCGGGGAGAGGCGGGGTTCTT
TTGTTTCCGAAGGTAACTGGCTTCAGCAGAGCGCAG
CGATCCCCTGATTCTGTGGATAACCGTATTACCGCC
AACTACGCCAAGCGCGCAATTAACCCTCACTAAAGG
TAATAGCGGTCGGGCTGAACGGGGGGTTCGTGCACA
TCTTACAGGATGCATATATCTGACACGTGCCTGCAG
GGGTAAGGAGTTTCGGGATTTTATGGGAATTTAGAA
GGGTTCGGTGATGACGGTGAAAACCTCTGACACATG
CAGTACGGCTCTCTCTTTTATAGGTGTAAACCTTAA
CCCTAGCGATCTGTCTATTTCGTTCATCCATAGTTC
TCTAGAAGATCGGAAGTCGTATGCCGTCTTCTGCTT
GCATAGCTGATTTAACAAAAATTTAACGCGAATTTT
GATTTCGGCCAACGCGCGGGGAGAGGCGGGTTTCTT
TCTTCCGCTCGCCGCAGCCGAACGACCGAGCGCAGC
TAATCAGCTCACTCAAAGGCGGTAATACGGTTATCC
ATATCGCCTTGATCGTTGGGAACCGGAGCTGAATGA
CAGTTGGCCAGTGCACGTCTGCTGTCAGATAAAGTC
ATATACACAGCCCAGCTTGGAGCGAACGACCTACAC
TTGTTGGGCGCTCTTCCGCTTCCTCGCTCACTGACT
TTGTAGCTAGACTGGGCGGTTTTATGGACAGCAAGC
GGGTAGCGACTGATCCACCCAGTCCCAGACGAAGCC
CCCTCGTCTTGAGTCCAACCCGGTAAGACACGACTT
GATTTGCGCAGCCTGAATGGCGAATGGGACGCGCCC
GATTTGCGCAGCCTGAATGGCGAATGGGACGCGCCC
GTCTTACGATACGGGAGGGCTTACCATCTGGCCCCA
CAGTTCGCCTTGCAGCACATCCCCCTTTCGCCAGCT
TAATAGCGAGGTATGTAGGCGGTGCTACAGAGTTCT
CGATAGGAAAAGAGGAACGATATGCGCTCGCAACCG
TAATACGGTTGGAAATGGAATCTCAAGGGAAGTCTG
TCTTTGCGCTCTCCTGTTCCGACCCTGCCGCTTACC
GTCTTCGCCAGTTAATAGTTTGCGCAACGTTGTTGC
TCTTTCGCAGTAGGAACGGTTTCCGCCAGCTTGCAG
AACTAGCCCAGCTTGGAGCGAACGACCTACACCGAA
GTCTTCCATCCAGTCTATTAATTGTTGCCGGGAAGC
TAATAACGACAGTGACTTCCCGCGCCTAGAGATAAC
GTCTTCGCCACTGGCAGCAGCCACTGGTAACAGGAT
GATTCGGTCGGGCTGAACGGGGGGTTCGTGCACACA
GTCTTACAATTCACTGGCCGTCGTTTTACAACGTCG
ATATAGCCGTAGATAGGCCACCACTTCAAGAACTCT
ATATAGGCCACCACTTCAAGAACTCTGTAGCACCGC
CCCTTGACCAAAATCCCTTAACGTGAGTTTTCGTTC
GGGTTCAACATCAGCCGCTACAGTCAACAGCAACTG
CAGTAGCCGCCGCATTGCATCAGCCATGATGGATAC
TAATTTCCGCTCAACTGGTAAAAGCACTCCACTAGG
CAGTTGGCCGGCTGGGTGTGGCGGACCGCTATCAGG
TGCTTGGGCAGGTAGCCGGATCAAGCGTATGCAGCC
TTGTTCACTGGCCGTCGTTTTACAACGTCGTGACTG
GTCTTGCCTTCCTGTTTTTGCTCACCCAGAAACGCT
TGCTTCGCCAGCTGGCGTAATAGCGAAGAGGCCCGC
CCCTTCGCTCACTGACTCGCTGCGCTCGGTCGTTCG
GGGTTGCCGCATAGTTAAGCCAGCCCCGACACCCCC
TGCTTAGCTATCGCCATGTAAGCCCACTGCAAGCTA
GATATCAGATCGGAAGTCGTATGCCGTCTTCTTCTT
TTGTATCCCCTGATTCTGTGGATAACCGTATTACCG
CCCTTGGGCGCTCTTCCGCTTCCTCGCTCACTGACT
TCTTAGCCGGCGAACGTGGCGAGAAAGGAAGGGAAG
GTCTAATCAGTGAGGCACCTATCTCAGCGATCTGTC
CCCTCGATAACGGCTCTCTCTTTTATAGGTGTAAAC
TTGTTCGGCCAACGCGCGGGGAGAGGCGGTGTGCGG
TCTTAGGGCGCTGGCAAGTGTAGCGGTCACGCTGCG
AACTTACCTACAGCGTGAGCTATGAGAAAGCGCCAC
CAGTAGGTTCACTCAAAGGGCGAATTCGCGGCCGCT
GATTGGCCACCACTTCAAGAACTCTGTAGCACCGCC
CAGTTGGCGTTACCCAACTTAATCGCCTTGCAGCAC
CAGTAGGCGCAGCGGTCGGGCTGAACGGGGGGTTCG
CAGTTGGAGCGAACGACCTACACCGAACTGAGATAC
TGCTAGGGAAAACGCAAGCGCAAAGAGAAAGCAGGT
GGGTAGCGACTGATCCACCCAGTCCCAGACGAAGCC
TGCTTGGCAACAACGTTGCGCAAACTATTAACTGGC
CGATTGACGGGGAAAGCCGGCGAACGCGGCGAGAAA
GATTTCACCAGTCACAGAAAAGCATCTTACGGATGG
TGCTTCCCTCGTGCGCTCTCCTGTTCCGACCCTGCC
AACTTGGCGAATGGGACGCGCCCTGTAGCGGCGCAC
CCCTCCGGGTTGGACTCAAGACGATAGTTACCGGAT
TGCTTGGCCGCTTTTCTGGATTCATCGACTGTGGCC
TCTTAGCGGTCGGGCTGAACGGGGGGTTCGCGCACA
GTCTCCGCCTCCATCCAGTCTATTAATTGTTGCCGG
TCTTTGGCGATAAGTCGTGTCTTACCGGGTTGGACT
GCATTGGGCGCTCTTCCGCTTCCTCGCTCACTGACT
CCCTTCACTGGCCGTCGTTTTACAACGTCGTGACTG
TTGTACTCTGTAGCACCGCCTACATACCTCGCTCTG
ACGTTGAACGCGGCGCTGGATGCGGCCCGCACGCTG
GATTTGACTCCCCGTCGTGTAGATAACTACGATACG
TGCTAAGCTCCCTCGTGCGCTCTCCTGTTCCGACCC
CAGATTCAGGGCACCGGACAGGTCGGTCTTGACAAA
GATTTGCTGGCCTTTTGCTCACATGTTCTTTCCTGC
GCATTGCGGCTACCTGAGCCAGACTTCCCTTGAGAT
GTCTTAGCAGCCAGTCCCTTCCCGCTTCAGTGACAA
GTCTTCAATCATGCGAAACGATCCTCATCCTGTCTC
CCCTTGCGCAAACTATTAACTGGCGAACTACTTACT
GGGTTCCCTCGTGCGCTCTCCTGTTCCGACCCTGCC
TAATCCGCCTCCATCCAGTCTATTAATTGTTGCCGG
CAGTAGTTACCGGATAAGGCGCAGCGGTCGGGCTGA
CAGTTGGAGCGAACGACCTACACCGAACTGAGATAC
TGCTTGGGCAGGTAGCCGGATCAAGCGTATGCAGCA
TTGTATCCCCTGATTCTGTGGATAACCGTATTACCG
CCCTACCCGCCTCCATCCAGTCTATTAATTGTTGCC
TGTTTGTCAAGACCGACCTGTCCGGTGCCCTGAATG
AACTAGCTCCCTCGTGCGCTCTCCTGTTCCGACCCT
AACTAGGCCACCACTTCAAGAACTCTGTAGCACCGC
CAGTTCCGAAGGTAACTGGCTTCAGCAGAGCGCAGA
TAATTCTTTCCTGCGTTATCCCCTGATTCTGTGGAT
GCATTCAGCCCGACCGCTGCGCCTTATCCGGTAACT
GTCTTGTACATCCACAAACAGACGATAACGGCTCCC
TGCTTACCAAATACTGTTCTTCTAGTGTAGCCGTAG
CGATAAATTATTTTTGAAATAAAAACTGAAAAAAAA
GTCTTGGCCGCTTTTCTGGATTCATCGACTGTGGCC
TGCTCCGGTAACTATCGTCTTGAGTCCAACCCGGTA
AACTTCATCCTATGCGCCGGGATGCTTACTGCGGCT
CGATTGGGGGATCATGTAACTCGCCTTGATCGTTGG
AACTACGGGGAAAGCCGGCGAACGTGGCGAGAAAGG
GTCTACACCGAACTGAGATACCTACAGCGTGAGCTA
CAGTTGGTAACAGGATTAGCAGAGCGAGGCATGTAG
GCATTCGGCCAACGCGCGGGGAGAGGCGGGTTTCGG
AACTTCTCGTTCAGCAGTCGTCCGGTAAATTAAAAA
TCTTACAGGATGTATATATCTGACACGTGCCTGGAG
CGATAGGACCACTTCTGCGCTCGGCCCTTCCGGCTG
GGGTAAACGTTTTTTCTTAGAAAAATATATCCTCAC
TAATCCCAACAGTTGCGCAGCCTGAATGGCGAATGG
GATTCCGGAGCTGAATGAAGCCATACCAAACGACGA
TGCTAGGGAAAACGCAAGCGCAAAGAGAAAGCAGGA
TCTTACTGGAGAATCCCGGTCTGCAGGCCGCTCAAT
CCCTCCGAAGGTAACTGGCTTCAGCAGAGCGCAGAT
TCTTTCTTGAGATCCTTTTTTTCTGCGCGTAATCTG
CAGTACCCGTGATATTGCTGAAGAGCTTGGCGGCGA
AACTCCGGGTTGGACTCAAGACGATAGTTACCGGAT
AACTACGGGGAAAGCCGGCGAACGTGGCGAGAAAGG
TTGTTCCTGATCGACAAGACCGGCTTCCATCCGAGT
GATTCCGGGATCGAGTAGAGTGCGTCGCGACACGCT
CCCTAACAGGATTAGCAGAGCGAGGTATGTAGGCGG
GTCTAAGCAGGTAGCTTGCAGTGGGCTTACATGGCG
AACTTCTTTCCTGCGTTATCCCCTGATTCTGTGGAT
TTGTTGAGATCCTTTTTTTCTGCGCGTAATCTGCTG
TAATTCGCTGCGCTCGGTCGTTCGGCTGCGGCGAGC
TTGTTGGGCGCTCTTCCGCTTCCTCGCTCACTGACT
GCATCTCCCTTCAGGAAGCGTGGCGCTTTCTCATAG
GATTACGCTCCCTGGTGGTGGGCTGGTTCGACCGTG
GGGTAGCCAGAGTTGCCCGGCGCTCTCCGGCTGCGG
TTGTTGGGCGCTCTTCCGCTTCCTCGCTCACTGACT
TCTTCCCGCGCCTAGACTGGAGAATCCCGGTCTGCA
GGGTTAGCGAAACCGCCAAGACTGTTGCCCATCGCG
CCCTTGGCGGACCGCTATCAGGACATAGCGTTGGCT
TCTTAAGCATTTATCAGGGTTATTGTCTCATGAGCG
TCTTAGACTGGAGAATCCCGGTCTGCAGGCCGCTCA
TGCTTCCTGCGTTATCCCCTGATTCTGTGGATAACC
TCTTTGGGAACCGGAGCTGAATGAAGCCATACCAAA
GGGTTCCGAAGGTAACTGGCTTCAGCAGAGCGCAGA
TGCTTGGGTCTCGCGGTATCATTGCAGCACTGGGTC
GATTAGGACCACTTCTGCGCTCGGCCCTTCCGGCTG
AACTAAGGGACAGTAATATACGGTTGGAAATGGAAT
TTGTTCCACAAACAGACGATAACGGCTCTCTCTTTT
AACTAAGCGCGCAATTAACCCTCACTAAAGGGAACA
GATTACGCAAACCGCCTCTCCCCGCGCGTTGGCCGA
CCCTTTCCTGCGTAATCCCCTGATTCTGTGGATACC
CAGTACTCTTTTTCCGAAGGTAACTGGCTTCAGCAG
TAATAACGCGCGGGGAGAGGCGGGTTTCGTATTTGG
TCTTTAGACTGGAGAATCCCGGTCTGCAGGCCGCTC
GATTTGGCGAATGGGACGCGCCCTGTAGCGGCGCAT
TAATTCGCCCTTCCCAACAGTTGCGCAGCCTGAATG
TCTTAGTCGGGAAACCTGTCGTGCCAGCTGCATTAA
CGATTGGATGAACGAAATAGACAGATCGCTGAGATA
CATTTGCTGGCCTTTTGCTCACATGTTCTTTCCTGC
GTCTAGGGGCGCCCGGTTCTTTTTGTCAAGACCGAC
TGCTTGCACAACATGGGGGATCATGTAACTCGCCTT
CCCTTGAGATACCTACAGCGTGAGCTATGAGAAAGC
CAGTCGGGGGGTTCGTGCACACAGCCCAGCTTGGAG
GATTTACGGTTGGAAATGGAATCTCAAGGGAAGTCT
CGATTGCAAGCTGGCGGAAACCGTTCCTACTGCGAT
GTCTTGGGAACCGGAGCTGAATGAAGCCATACCAAA
TGCTTGGGGTATCATGTAACTCGCCTTGATCGTTGG
TGTTTGTCAAGACCGACCTGTCCGGTGCCCTGAATG
TAATAGCGGTCGGGCTGAACGGGGGGTTCGTGCACA
TTGTAGGAAATTTTCGAGGGATCTCCGTCGACGCTA
AACTTGGCGAATGGGACGCGCCCTGTAGCGGCGCAT
GTCTTGGCCGCTTTTCTGGATTCATCGACTTTGGCC
GTCTAGGTCGTTCGCTCCAAGCTGGGCTGTGTGCAC
GTCTACACCGAACTGAGATACCTCCAGCTTGCGCTA
TGCTTGGTCCTGCAACTTTATCCGCCTCCATCCAGT
GATTTCCAACGTCAAAGGGCGAAAAACCGTCTATCA
AACTTTCGGGAAGCGTGGCGCTTTCTCATAGCTCAC
TAATTAAGATCGGAAGTCGTATGCCGTCTTCTTCTT
TAATTGACTCGCTGCGCTCGGTCGTTCGGCTGCGGC
TTGTAGGGCTTCCCAACCTTACCAGAGGGCGCCCCA
GCATTGCGCAGCCTGAATGGCGAAGGGGACGCGCCC
CCCTTCAGAAGTACTCGTCAAGAAGGCGATAGAAGG
CAGTTCGTTGGGAACCGGAGCTGAATGAAGCCATAC
GTCTACCGGATAAGGCGCAGCGGTCGGGCTGAACGG
TAATTAGGGTTCCGATTTAGTGCTTTACGGCACCTC
TGCTAGGGCACCGGACAGGTCGGTCTTGACAAAAAG
GTCTTCCGACCCTGCCGCTTACCGGATACCTGTCCG
GTCTTGCCCCGGCACTTCGCCCAATAGCAGCCAGTC
GATTAGCGCAGCGAGTCAGTGAGCGAGGAAGCGGAA
TTGTACGGTTATCCACAGAATCAGGGGATAACGCAG
GATTCGAGCTTGGTAACATAAGTAAGCGCGAAGTGG
CCCTTGCTATTGGGCGAAGCGCCGGGGCAGGATCTC
GGGTTAGCGAAACCGCCAAGACTGTTGCCCATCGCG
GCATCCTACACCGAACTGAGATACCTACAGCGTGAG
GATTATCAGATCGGAAGTCGTATGCCGTCTTCTGCT
TGCTGGACCACTTCTGCGCTCGGCCCTTCCGGCTGG
GATTTAAGCGATCGCAGTAGGAACGGTTTCCGCCAG
GTCTATCAGGGGATAACGCAGGAAAGAACATGTGAG
GATTAAGGGCGATCGGTGCGGGCCTCTTCGCTATTA
GGGTCTCATCAATTGAGTGGGATGAGGCTATCTCTG
AACTAGGCCCGCACCGATCGCCCTTCCCAACAGTTG
GCATTCCCCTGATTCTGTGGATAACCGTATTACCGC
GTCTTGCACAACATGGGGGATCATGTAACTCGCCTT
TGCTTCGACGCTCAAGTCAGAGGTGGCGAAACCCGA
CCCTTGCAGCTGGCACGACAGGTTTCCCGACTGGAA
CAGTTGTTCTTCTAGTGTAGCCGTAGTTAGGCCACC
TCTTAGAAGATCGGAAGGCGTATGCCGCCTTCTTCT
CCCTAGCAGGTAGCTTGCAGTTGGCTTACATGGCGA
CCCTACGAGGCAGCGCGGCTATCGTGGCTGGCCACG
GGGTAGGCGGTCGGGATAGTTTTCTTGCGGCCCTAA
TTGTAAGCCAGTCCGCAGAAACGGTGCTGACCCCGG
TTGTTGGAGGCGGATAAAGTTGCAGGACCACTTCTG
CCCTAGCCGCGCTGCCTCGTCTTGCAGTTCATTCAG
ATATTGCTAATCCCGGCGTCGCGGCCTAGAGATAAC
CAGTTGGGGAATATAAATGTCAGGCATGAGATTATC
TGCTACACCGAACTGAGATACCTACAGCGTGAGCTA
TTGTTTGGGCGCTCTTCCGCTTCCTCGCTCACTGAC
TTGTAGGACTAGTCCCTTTAGTGAGGGTTAATTCTG
AACTTCGGACCCACCCGTATATACATCGCGCGTCTG
GGGTTCCTGAGGCCGATACTGTCGTCGTCCCCTCAA
GGGTAACCCGAAACTGTGGAGCGCCGAAATCCCGAA
TAATAGCCCAGCTTGGAGCGAACGACCTACACCGAA
AACTTCGCCATTCAGGCTGCGCAACTGTTGGGAAGG
CGATTGGATGAACGAAATAGACAGATCGCTGCGATA
CCCTCGTCTTGAGTCCAACCCGGTAAGACACGACTT
CCCTCCCCCTGACGAGCATCACAAAAATCGACGCTC
CTGTAGGGCTTCCCAACCTTACCCGAGGGCGCCCCA
TCTTACGGGGGGTTCGTGCACACAGCCCAGCTTGGA
TGCTAGGGCACCGGACAGGTCGGTCTTGACAAAAAG
ATATAGCGTGGCGCTTTCTCATAGCTCACGCTGTAG
GTCTTCCCCCATGTTGTGCAAAAAAGCGGTTAGCTC
TCTTTCGTGCGCTCTCCTGTTCCGACCCTGCCGCTT
TCTTTCGCGGCCTAGAACAGGATGTATATATCTGAC
CGATAAGCGCGCAATTAACCCTCACTAAAGGGAACA
TGCTACGCAAACCGCCTCTCCCCCCGCGTTGGCCGA
GTCTTCCCCCTTTCGCCAGCTGGCGTAATAGCGAAG
AACTCGGCCAACGCGCGGGGAGAGGCGGGTTTTGGT
GATTTGCCGGGAAGCTAGAGTAAGTAGTTCGCCAGT
TGCTTCCGGTTCGCTTGCTGTCCATAAAACCGCCCA
AACTTGCTCACATGTTCTTTCCTGCGTTATCCCCTG
GCATAGCTTGACGGGGAAAGCCGGCGAACGTGGCGA
CCCTTGCGGCGACCGAGTTGCTCTTGCCCGGCGTCA
GATTTGCCGGGAAGCTAGAGTAAGTAGTTCGCCAGT
GTCTCGGCCAACGCGCGGGGAGAGGCGGGTTTCGTG
GTCTTGCTTCCGGCTCGTATGTTGTGTGGAATTGTG
AACTAGTGCGTCGCGACACGCTTCGCTTGTAGCTTT
TTGTTGGGGCACTGCCTAGTGGAGCTGTGAGAAGAG
CCCTCCAGGCGGTATAACAACGCCAGAGTAATAAAG
GTCTCTCCCTTCGGGAAGCGTGGCGCTTTCTCATAG
GATTAGAGCTTGACGGGGAAAGCCGGCGAACGTGGC
CCCTTACTTTCTCGGCAGGAGCAAGGTGAGATGACA
GTCTTCCTGCGTTATCCCCTGATTCTGTGGATAACC
TAATAGGACCACTTCTGCGCTCGGCCCTTCCGGCTG
TCTTAGCTTGACGGGGAAAGCCGGCGAACGTGGCGA
GTCTAGGGCTTCCCAACCTTACCAGAGGGCGCCCCA
GCATAGGCGCAGCGGTCGGGCTGAACGGGGGGTTCG
CAGTAGGCCCGCACCGATCGCCCTTCCCAACAGTTG
TCTTTGGAGAATCCCGGTCTGCAGGCCGCTCAATTG
GATTAGGTGGCGAAACCCGACAGGACTATAAAGATA
CCCTAGTCTATTAATTGTTGCCGGGAAGCTAGAGTA
CAGTTGCTACCATATTTACCATATGTTGGAGAGCAA
TTGTCGGGGGGTTCGTGCACACAGCCCAGCTTGGAG
TCTTACGGGGAAAGCCGGCGAACGTGGCGAGAAAGG
AACTACTTTAAAAGTGCTCATCATTGGAAAACGTTC
TCTTTCGCCACCTCTGACTTGAGCGTCGATTTTTGT
TTGTTGCGGTGTGAAATACCGCACAGATGCGTAAGG
TGCTCGGCCAACGCGCGGGGAGAGGCGGGGGTCGTC
AACTCGCCAGCTGGCGAAAGGGGGATGTGCTGCAAG
TCTTAGAAGATCGGAAGTCGTATGCCGTCTTCTGCT
TCTTAGGACTTATCAGCTTTGGTAAATTACTGGCCA
GCATAAGGCGCAGCGGTCGGGCTGAACGGGGGGTTC
TCTTAGCTGGCGAAAGGGGGATGTGCTGCAAGGCGA
GGGTTGTGCAAAAAAGCGGTTAGCTCCTTCGGTCCT
TCTCAGGATGTATATATCTGACACGTGCCTGGAGAC
TTGTACCCAACTTAATCGCCTTGCAGCACATCCCCC
GTCTTACCCGCTTTCTCTTTGCGCTTGCGTTTTCCC
ATATAGCGTGGCTCTTTCTCATAGCTCACGCTTTAG
TGCTTGCGTTATCCCCTGATTCTGTGGATAACCGTA
AACTTGGATAACCGTATTACCGCCTTTGAGTGAGCT
AACTTGGAAAGCGGGCAGTGAGCGCAACGCAATTAA
AACTTGGCTATTTCTTCTCCACGATTGCTAACTGGA
CAGTTGACAGGAGATCCTGCCCCGGCACTTCGCCCA
TGCTCGCAGGTTCTCCGGCCGCTTGGGTGGAGAGGC
TCTTACAGGATGTATATATCTGACACGTGCCTGGAG
TTGTTGATCTGGACGAAGAGCATCAGGGGCTCGCGC
CAGTAGTCCTGTCGGGTTTCGCCACCTCTGACTTGA
CAGTAGCCTCTCCACCCAAGCGGCCGGAGAACCTGC
TGCTAGTTGCAGGACCACTTCTGCGCTCGGCCCTTC
GTCTTCCCTCGTGCGCTCTCCTGTTCCGACCCTGCC
TGCTAGCGAAGCGGCGGATGCGGGGATCGCGCCGGC
TGCTAGCCCGACCGCTGCGCCTTATCCGGTAACTAT
GTCTAAGGCGCAGCGGTCGGGCTGAACGGGGGGTTC
GATTTGCAAGCTGGCGGAAACCGTTCCTACTGCGAT
GTCTAGCGGTCGGGCTGAACGGGGGGTTCGTGCACA
TCTTTCGTCTTGAGTCCAACCCGGTAAGACACGACT
TTGTCGGCGAGCCCTTCTTTTTCCCTGGGTGGGTGG
TCTTTGGAGAATCCCGGTCTGCAGGCCGCTCAATTG
GTCTAGGGCTTCCCAACCTTACCAGAGGGCGCCCCA
TTGTAGCCGTAGTTAGGCCCCCACTTCAAGAACTCT
GATTAAGGGAAGAAAGCGAAAGGAGCGGGCGCTAGG
GATTAGAGCTTGACGGGGAAAGCAGGCGAACGTGGC
TGCTATCTCAGCGATCTGTCTATTTCGTTCATCCAT
CGATAAGCGCGCAATTAACCCTCCCTACAGGGAACA
GATTACGGTTGGAAATGGAATCTCAAGGGAAGTCTG
GTCTTCATGCCTGACATTTATATTCCCCAGAACATC
GATTAGCTTGACGGGGAAAGCCGGCGAACGTGGCGA
GATTTGCGCAGCCTGAATGGCGAATGGGACGCGCCC
TCTAGAAGATCGGAAGTCGTATGCCGTCTTCTTCTT
GCATACGGGGAAAGCCGGCGAACGTGGCGAGAAAGG
ATATAGCGCCACGCTTCCCGAAGGGAGAAAGGCGGA
TCTTAGACTGGAGAATCCCGGTCTGCAGGCTGCTCA
GATTAGGTGGCGAAACCCGACAGGACTATAAAGATA
TTGTACTGTTGGGAAGGGCGATCGGTGCGGGCCTCT
AACTTCCGCCTCCATCCAGTCTATTAATTGTTGCCG
GATTTCTAGGCGCGGGAAGTCACTGTCGTTCATCCT
CCCTTGCGCCATCAGATCCTTGGCGGCAAGAAAGCC
CCCTACCGGGTTGGACTCAAGACGATAGTTACCGGA
CACTACTTTAAAAGTGCTCATCATTGGAAAACGTTC
GCATCTCCCTTCGGGAAGCGTGGCGCTTTCTCATAG
TGCTCGGCCAACGCGCGGGGAGAGGCGGGTTTGGGT
TTGTAGGGCGCCGGACAGGTCGGTCTTGACAAAAAG
GCATCCAAATACTGTTCTTCTAGTGTAGCCGTAGTT
TGCTCGGCCAACGCGCGTGGAGCGGCGGTGTTCCTG
GCATAGGGACAGTAATATACGGTTGGAAATGGAATC
TCTTACGGGGAAAGCCGGCGAACGTGGCGAGAAAGG
TAATAGCTTGACGGGGAAAGCCGGCGAACGTGGCGA
TGCTCGCAGGTTCTCCTGCCGCTTGGGTGGAGAGGC
GATTATCCGCCTCCATCCAGTCTATTAATTGTTGCC
TTGTACCCAACTTAATCGCCTTGCAGCACATCCCCC
CCCTTCCCTTCGGGAAGCGTGGCGCTTTCTCATAGC
CAGTAGGAGATCCTGCCCCGGCACTTCGCCCAATAC
CCCTTAGGCCACCACTTCAAGAACTCTGTAGCACCG
GCATCCGGTAACTATCGTCTTGAGTCCAACCCGGTA
TGCTACTGGCCGTCGTTTTACAACGCCGTGACCGGG
CGATTGGCGAATGGGACGCGCCCTGTAGCGGCGCAT
TGCTACGCAAACCGCCTCTCCCCGCGCGTTGGCCGA
GTCTAAGAGAAAGCAGGTAGCTTGCAGTGGGCTTAC
TGCTAGCTTTATCCCCTGCGCCATCAGATCCTTCTC
CAGTTCATCCCCGATATGCACCACCGGGTAAAGTTC
TTGTTGGAGCGAACGACCTACACCGAACTGAGATAC
GGCTAGTTGCAGGACCACTTCTGCGCTCGGCCCTTC
GGCTAGCCCGACCGCTGCGCCTTATCCGGTAACTAT
GATTACGGGGAAAGCCGGCGAACGTGGCGAGAAAGG
CCCTTGGCGATAAGTCGTGTCTTACCGGGTTGGACT
GCATAGCCTGAATGGCGAATGGGACGCGCCCTGTAG
GATTTGCGCAGCCTGAATGGCGAATGGGACGCGCCC
TCTTTGCAGCACATCCCCCTTTCGCCAGCTGGCGTA
GTCTCAAAAATCGACGCTCAAGTCAGAGGTGGCGAA
CCCTTCCACAAACAGACGATAACGGCTCTCTCTTTT
GATTTTGGGCGCTCTTCCGCTTCCTCGCTCACTGAC
TGCTACTGTTCTTCTAGTGTAGCCGTAGTTAGGCCA
TAATACCGTAAAAAGGCCGCGTTGCTGGCGTTTTTC
GTCTAGGGCTTCCCAACCTTACCAGAGGGCGCCCCA
CAGTAAACCTTAAACTGCCGTACGTATAGGCTGCGC
GATTACGCTCCCTGGTGGTGGGCTGGTTCGACCGTG
CCCTTGCATTAATGAATCGGCCAACGCGCGGGGAGA
TGCTAGCCAGTCCGCAGAAACGGTGCTGACCCCGGA
ACCCCCCCCCCCCCCCCCCCCCCCCCCCCCCCCCCC
TGCTTCTCTTTGCGCTTGCGTTTTCCCTTGTCCAGA
GCATAAGCCGGCGAACGTGGCGAGAAAGGAAGGGAA
GATATCAGATCGGAAGGCGTATGCCGTCTTCTGCTT
GTCTTGCCCCGGCACTTCGCCCAATAGCAGCCAGCC
GTCTTGCCTGACTCCCCGTCGTGTAGATAACTACGA
GATTTGGCGAATGGGACGCGCCCTGTAGCGGCGCAT
CCTTACGGGGAAAGCCGGCGAACGTGGCGAGAAAGG
GATTTGCGCAGCCTGAATGGCGAATGGGACGCGCCC
AACTTGAATCGGCCAACGCGCGGGGAGAGGCGGGGG
TGCTTCCCCGATATGCACCACCGGGTAAAGTTCACG
TTGTAGGGCGCCGGACAGGTCGGTCTTGACAAACAG
CAGTTGCCAGCTGCATTAATGAATCGGCCAACGCGC
TCTTTAGACTGGAGAATCCCGGTCTGCAGGCCGCTC
TGCTTGGCGATAGCTAGACTGGGCGGTTTTATGGAC
TCTTTAGACTGGAGAATCCCGGTCTGCAGGCCGCTC
TTGTTGGGTAACGCCAGGGTTTTCCCAGTCACGACG
AACTAGTTGCAGGACCACTTCTGCGCTCGGCCCTTC
TCTTTGGCAGCAGCCACTGGTAACAGGATTAGCAGA
GTCTAGCGAAGAGGCCCGCACCGATCGCCCTTCCCA
CCCTTAGGCCACCACTTCAAGAACTCTGTAGCACCG
GCATTCGCGTTAAATTTTTGTTAAATCAGCTCATTT
GATTACGGTTGGAAATGGAATCTCAAGGGAAGTCTG
GGGTTCCGGTAGGTTTTCCGGCTGATAAATAAGGTT
GATTCGACCTAAAATTAAACAAAAATTCTAGGCGCG
GCATTGACTCCCCGTCGTGTAGATAACTACGATACG
AACTTACCGGACGACTGCTGAACGAGAATTGCATTG
GATTCAGCAGTCGTCCGGTAAATTAAAAAGAAAACG
AACTTGGGTAACGCCAGGGTTTTCCCAGTCACGACG
TCTTACTGGAGAATCCCGGTCTGCATCCCGCTCAAT
GTCTACTCGTCAAGAAGGCGATAGAAGGCCATTCGC
GGGTTCGCGCGTTTCGGTGATGACGGTGAAAACCTC
AACTTCTTTCCTGCGTTATCCCCTGATTCTGTGGAT
TAATACACCCGCCGCGCTTAATGCGCCGCTACAGGG
CCCTAGCTAGACTGGGCGGTTTTATGGACAGCAAGC
CCGTTCCCTTCGGGAAGCGTGGGGATTTCTCATAGC
GATTTCCCTTTTTTGCGGCATTTTGCCTTCCTGTTT
GCATTGGGAAAACCCTGGCGTTACCCAACTTAATCG
CCCTATCCGCCTCCATCCAGTCTATTAATTGTTGCC
CGATTGGCGAATGGGACGCGCCCTGTAGCGGCGCAT
AACTAGCGAAGAGGCCCGCACCGATCGCCCTTCCCA
TGCTAAGGGACTAGTCCTGCAGGTTTAAACGAATTC
CGATAACAGCTATGACCATGATTACACCAAGCGCGC
GCATGCAGATCGGAAGTCGTATGCCCTCTTCTTCTT
TGCTACTGTTCTTCTAGTGTAGCCGTAGTTAGGCCA
TCTTACAGGATGTATATATCTGACACGTGCCTGGAG
TCTTTTCCTGCGTTATCCCCTGATTCTGTGGATAAC
GCATGGGGCGGAGCCTATGGAAAAACGCCAGCAACG
TCTTTGGAGAATCCCGGTCTGCAGGCCGCTCAATTG
GCATGCAGATCGGAAGTCGTATGCCGCCTTCTTCTT
TGCTTCCGGTAACTATCGTCTTGAGTCCAACCCGGT
GATTAGAATCAGGGGATAACGCAGGAAAGAACATGT
GCATTGGCGAATGGGACGCGCCCTGTAGCGGCGCAT
CGATTCCGAAGGTAACTGGCTTCAGCAGAGCGCAGA
GTCTTGGGCTATCTGGACAAGGGAAAACGCAAGCGC
GATTAGCTTGACGGGGAAAGCCGGCGAACGTGGCGA
CAGTAGCGAACCGGAATTGCCAGCTGGGGCGCCCTC
GGGTTACCTGGCCGTAACCGACCCAGCGCCCGTTGC
TTGTACTATCGTCTTGAGTCCAACCCGGTAAGACAC
CAGTTCCTGCGTTATCCCCTGATTCTGTGGATAACC
GATATCAGATCGGAAGTCGTATGCCGTCTTCTGCTT
TTGTCGTCTTGAGTCCAACCCGGTAAGACACGACTT
CCCTAGGGCGATCGGTGCGGGCCTCTTCGCTACTAC
AACTCGCCTCCATCCAGTCTATTAATTGTTGCCGGG
AGGTTCCGGTAGGTTTTCCGGCTGATAAATAAGGTT
GATTAGGGCTTGATTGTCTGCCGGGATCGAGTAGAG
GATTAGTTTGCGCAACGTTGTTGCCATTGCTACAGG
CAGTTCCGCTCACAATTCCACACAACATACGAGCCG
TGCTTCGCCTTGATCGTTGGGAACCGGAGCTGAATG
GATTAGCTCCCTCGTGCGCTCTCCTGTTCCGACCCT
TGCTACGCAAGCGCAAAGAGAAAGCAGGTAGCTTGC
GTCTAGGGCTTCCCAACCTTACCAGAGGGCGCCCCA
TCTTCTAGTGTAGCCGTAGTTAGGCCACCACTTCAA
CAGTAGAATCAGGGGATAACGCAGGAAAGAACATGT
GCATATCCTGTTACCAGTGGCTGCTGCCCGTGGCGA
CAGTAGCCGTAGTTAGGCCACCACTTCAAGAACTCT
CCCTTGGCCGCTTTTCTGGATTCATCGACTGTGGCC
TTGTTGTAACTCGCCTTGATCGTTGGGAACCGGAGC
GGCTTCCGGTAACTATCGTCTTGCGTCCAACCCGGT
GATTAAGGCGCAGCGGTCGGGCTGAACGGGGGGTTC
CGATAGGGACAGTAATATACGGTTGGAAATGGAATC
GTCTTCGACAAGACCGGCTTCCATCCGAGTACGTGC
TGCTACCGGATACCTGTCCGCCTTTCTCCCTTCGGG
CCCTCCTGTCCGGTGCCCTGAATGAACTGCAAGACG
CCCTTCCCCCATGTTGTGCAAAAAAGCGGTTAGCTC
CGATTCGCCTTGATCGTTGGGAACCGGAGCTGAATG
AACTAACCCGGTAAGACACGACTTATCGCCACTGGC
.AAAAAAAAAAAAAAAAAAAAAAAAAAACAAAACAC
TTGTTGTCAAGACCGACCTGTCCGGTGCCCTGAATG
GTCTTGATCCCCCTGGCCAGTGCACGTCTGCTGTCA
GATTTGGCCGATTCATTAATGCAGCTGGCACGACAG
TCTTAGAAGATCGGAAGTCGTATTCCGTCTTTTGCT
GTCTCAGGGTTATTGTCTCATGACCAAAATCCCTTA
GATTCGGCCAACGCGCGGGGAGAGGCGGGTTTCTTT
TAATACGCGCGGGGAGAGGCGGGTTGCGCATTTTTC
GTCTTCGGCCAACGCGCGGGGAGAGGCGGGTTTCTG
GATTATCGGCCAACGCGCGGGGAGAGGCGGGTTGTG
TCTTTCGTCTTGAGTCCAACCCGGTAAGACACGACT
TTGTTTACTTTGCAGGGCTTCCCAACCTTACCAGAG
GCATGCAGATCGGAAGTCGTATGCCGTCTTCTGCTT
ATATACGGTTGGAAATGGAATCTCAAGGGAAGTCTG
TCTTACAGGATGTATATATCTGACACGTGCCTGGAG
ATATAGCTTGACGGGGAAAGCCGGCGAACGTGGCGA
AACTAGGCACCCCAGGCTTTACACTTTATGCTTCCG
CCCTAAGTGCTCATCATTGGAAAACGTTCTTCGGGG
TGCTAGGAAATTGTAAGAGTTAATAATTCAGAAGAA
CACCCTCCACCTCTCCCAACCCCCCACTCTCCCGCC
ACGTAGACGAGGCAGCGCGGCTATCGCGGCTGGCCA
GTCTAGGGGGATGTGCTGCAAGGCGATTAAGTTGGG
AACTCGGCCAACGCGCCGGGAGAGGCGGTTTTCGTA
TCTTTCCCGGCGTCGCGGCCTAGAACAGGATGTATA
GATTTCCATCCAGTCTATTAATTGTTGCCGGGAAGC
AACTACGCTTTCCGCTCAACTGGTAAAAGCACTCCA
GCATTCCGCGCAGGACCCGCGCCGGCCGGGCAAATT
TCTTTAGAACAGGATGTATATATCTGACACGTGCCT
GGGTTCTTTCCTGCGTTATCCCCTGATTCTGTGGAT
CAGTATGGAAAAACGCCAGCAACGCGGCCTTTTTAC
GATTACAGCCCAGCTTGGAGCGAACGACCTACACCG
GATTAGCCGGTGAGCGTGGGTCTCGCGGTATCATTG
GAAAAAAAAAAAAAAAACAAAAAAAAAAAAAAAAAA
TCTTTATCTGACACGTGCCTGGAGACTAGGGAGTAA
GTCTTCGACAAGACCGGCTTCCATCCGCGTACGTGC
TTGTACTCGTCAAGAAGGCGATAGAAGGCGATGCGC
AACTTCGGGTTTCGCCACCTCTGACTTGAGCGTCGA
TCTTTGCGCAGCCTGAATGGCGAATGGGACGCGCCC
GCATCCCCTCGTGCGCTCTCCTGTTCCGACCCTGCC
TAATTGGCGAAACCCGACAGGACTATAAAGATACCA
TAATAGCGTGACGGGGAAAGCCGGCGAACGTGGCGA
GTCTTAGCAGCCAGTCCCTTCCCGCTTCAGTGACAA
CGATAGGGACAGTAATATACGGTTGGAAATGTAATC
CGATTCGCCTTGATCGTTGGGAACCGGAGCTGAATG
TCTTAAAGCGTTTTCTTTTTAATTTACCGGACGACT
AACTACGGGGAAAGCCGGCGAACGTGGCGAGAAAGG
TATTAGCTTGACGGGGAAAGCCGGCGAACGTGGCGA
TCTTAACAGGATGTATATATCTGACACGTGCCTGGA
CCCTTCGCCAGCTGGCGTAATAGCGAAGAGGCCCGC
CCCTTGGTGGAAAATGGCCGCTTTTCTGGATTCATC
GATTAGGGAAGAAAGCGAAAGGAGCGGGCGCTAGGG
GCATAGCGAAGAGGCCCGCACCGATCGCCCTTCCCA
GATTTCCGCTTCCTCGCTCACTGACTCGCTGCGCTC
TTGTAGCTCCCTCGTGCGCTCTCCTGTTCCGACCCT
GATTTGCGCAGCCTGAATGGCGAATGGGACGCGCCC
GATTTTGCGTTGCGCTCACTGCCCGCTTTCCAGTCG
TCTTTGGAGAATCCCGGTCTGCAGGCCGCTCAATTG
CGATTTCTCATAGCTCACGCTGTAGGTATCTCAGTT
TGCTTGCCTGACATTTATATTCCCCAGAACATCAGG
TAATAAGTCGTGTCTTACCGGGTTGGACTCAAGACG
TGCTTGTTCTTCTAGTGTAGCCGTAGTTAGGCCACC
TTTTGAGCTAACTCACATTAATTGCGTTGCGCTCAC
ATATAGCTTGACGGGGAAAGCCGGCGAACGTGGCGA
TCTAGAAGATCGGAAGTCGTATGCCGTCTTCTGCTT
GATTAGAGGCCCGCACCGATCGCCCTTCCCGACAGT
CAGTACTTTGCAGGGCTTCCCAACCTTACCAGAGGG
GATTAAGAGGCCCGCACCGATCGCCCTTCCCAACAG
GTCTAGCCCACTGCAAGCTACCTGCTTTCTCTTTGC
TGCTAGTGCTGCAATGATACCGCGAGACCCACGCTC
TTGTACCGTATTACCGCCTTTGAGTGAGCTGATACC
AACTTTGCCGGGAAGCTAGAGTAAGTAGTTCGCCAG
CAGTTGGGAAGGGCGATCGGTGCGGGCCTCTTCGCT
TCTTCAGGATGTATATATCTGACACGTGCCTGGAGA
TGCTTGACTCCCCGTCGTGTAGATAACTACGATACG
GATTAGGGAGCGTACCTCCCCACTTCGCGCTTACTT
AACTAGGGGCTCGCTCTCGATGTAACGCCATCGCGA
GTCTTACGACTCACTATAGGGCGAATTGAATTTAGC
GGGTCCCAGACGAAGCCGCCCTGTAAACGGGGATAC
GCATTCCTGCGTTATCCCCTGATTCTGTGGATAACC
GGGTTCTTTCCTTCGTTATCCCCTGATTCTGTGGAT
GATTTGCCAGTGGCGATAAGTCGTGTCTTACCGGGG
CCCTAGAGCGAGGTATGTAGGCGGTGCTACAGAGGT
CGATAAGCCGGCGAACGGGGCGAGAAAGGAAGGGAA
GTCTTGGGGGATCATGTAACTCGCCTTGATCGTTGG
TAATATACTGTTCTTCTAGTGTAGCCGTAGTTAGGC
AACTACGACCTACACCGAACTGAGATACCTACAGCG
CAGTTGGCCGGCTGGGTGTGGCGGACCCCTATCCGG
AACTACTCCCCGTCGTGTAGATAACTACGATACGGG
GATTTGGGGCCAGATGGTAAGCCCTCCCGTATCGTA
TGCTCGCCTTGATCGTTGGGAACCGGAGCTGAATGA
GTCTCGGGTTTCGCCACCTCTGACTTGAGCGTCGAT
TAATAGCGCCACGCTTCCCGAAGGGAGAAAGGCGGA
TTGTAGGGGCGCCCGGTTCTTTTTGTCAAGACCGAC
TCTTCGGCGAACGCGCGGGGAGAGGCGGGTTGTGTT
TTGTTCACCATCCGTCGCCCCGGCGTGTCAATAATA
CAGTTGATACTCTCTGCCAGATGTTGTGTCGCTTTC
CTCTTAGCAGCCAGTCCCTTCCCGCTTCAGTGACAA
CAGTACCCAACTGATCTTCAGCATCTTTTACTTTCA
CCCTTCCCTCGTGCGCTCTCCTGTTCCGACCCTGCC
ACTTTCCCGGCGTCGCGGACAAGCACAGGATGTCCA
GCATACCGAACTGAGATACCTACAGCGTGAGCTATG
TTTAGACGATAACGGCTCTCTCTTTTATAGGTGTAA
GTCTCAGGAAATTGTAAGCGTTAATAATTCAGAAGA
AACTACGGGGAAAGCCGGCGAACGTGGCGAGAAAGG
CCCTAGGATCGTTTCGCATGATTGAACAAGATGGAT
CCCTTACCAAATACTGTTCTTCTAGTGTAGCCGTAG
AACTTGAGATACCTACAGCGTGAGCTATGAGAAAGC
GATTTGCGCAGCCTGAATGGCGAATGGGACGCGCCC
TTGTTCACCAGTCACAGAAAAGCATCTTACGGATGG
TTGTCCGGTAACTATCGTCTTGAGTCCAACCCGGTA
CCCTTGCGCCATCAGATCCTTGGCGGCAAGAAAGCC
TCTTAGACTGGAGAATCCCGGTCTGCAGGCCGCTCA
CAGTTGCCGGGAAGCTAGAGTAAGTAGTTCGCCAGT
AACTCCAGTTGAGCGGAAAGCGTTTTCTTTTTAATT
GATTTTTCCTGCGTTATCCCCTGATTCTGTGGATAA
TGCTAGTGCTGCAATGATACCGCGAGACCCACGCTC
CAGTACGGTGCTGACCCCGGATGAATGTCAGCTACT
GTCTTCGGGGATGAAAGCTGGCGCATGATGACCACC
GATTACGGGTGGGTCCGACGGAAGCCACTTCGCCGA
TCTTACAGGATGTATATATCTGACACGTGCCTGGAG
CCCTTCCCTCGTGCGCTCTCCTGTTCCGACCCTGCC
ACGTCGGGGGGTTCGTGCACACAGCCCAGCTTGGAG
TCTTTCCCAACAGTTGCGCAGCCTGAATGGCGAATG
GTCTAGCCCACTGCAAGCTACCTGCTTTCTCTTTGC
GGGTCGCCTCGAATCAGCAACGGCTTGCCGTTCAGC
GATTTGCAGCACATCCCCCTTTCGCCAGCTGGCGTA
TCTTTAGACTGGAGAATCCCGGTCTGCAGGCCGCTC
TTGTTCGTTGGGAACCGGAGCTGAATGAAGCCATAC
GTCTAGCCGGTGAGCGTGGGTCTCGCGGTATCATTG
TTGTTGGCCGGCTGGGTGTGGCGGACCGCTATCAGG
GATTAGGGAAGAAAGCGAAAGGAGCGGGCGCTAGGG
AACTAGGGTGATGGTTCACGTAGTGGGCCATCGCCC
CGATTTCTCATAGCTCACGCTGTCGGTATCTCAGTT
TGCTTGCGAAACGATCCTCATCCTGTCTCTTGATCA
GCATCGCAGAGGACTTATCAGCTTTGGTAAATTACT
TCTTAGACTGGAGAATCCCGGTCTGCAGGCCGCTCA
TTGTTGTCAAGACCGACCTGTCCGGTGCCCTGAATG
CAGTAGCCATCCAGTTTACTTTGCAGGGCTTCCCAA
GTCTAGAAAGCAGGTAGCTTGCAGTGGGCTTACATG
GTCTAGCCCGACCGCTGCGCCTTATCCGGTAACTAT
GTCTTGGGGGATCATGTAACTCGCCTTGATCGTTGG
AACTTTACCAAAGCTGATAAGTCCTCTGCTAATCCC
TTGTAGGACCACTTCTGCGCTCGGCCCTTCCGGCTG
TCTTAGACTGGAGAATCCCGGTCTGCAGGCCGCTCA
GCATAGAGCGAGGTATGTAGGCGGTGCTACAGAGTT
CCCTACCACCGGGTAAAGTTCACGGGAGACTTTATC
TTGTTCCGCCTCCATCCAGTCTATTAATTGTTGCCG
AACTAGCTTGACGGGGAAAGCCGGCGAACGTGGCGA
TTGTACTGGCAGCAGCCACTGGTAACAGGATTAGCA
TTGTAGGGGCGCCCGGTTCTTTTTGTCAAGACCGCC
TTGTCCGCAGAAACGGGGCTGACCCCGGATGAATGT
CAGTTGCGCTCGGCCCTTCCGGCTGGCTGGTTTATT
TCTTACTGGAGAATCCCGGTCTGCAGGCCGCTCAAT
CCCTAGGTTTAAACGAATTCGCCCTTTGAAAAAAAC
TCTTTCAGCTCACTCAAAGGCGGTAATACGGTTATC
GATTTGCGCAGCCTGAATGGCGAATGGGACGCGCCC
AACTTGAGTTCATCTAGGCGCGGGAAGTCACTGTCG
AACTACATGATCCCCCATGTTGTGCAAAAAAGCGGT
GTCTAGGCGATGCGCTGCGAATCGGGAGCGGCGATA
AACTACAGCCCAGCTTGGAGCGAACGACCTACACCG
TTGTATGGCTTTCTTGCCGCCAAGGATCTGATGGCG
TATCCCCCCGTTCAGCCCGACCGCTGCGCCTTATCC
ATATAAGTCCTCTGCTAATCCCGGCGTCGCGGCCTA
TCTTAAGCCGGCGAACGTGGCGAGAAAGGAAGGGAA
AACTCGCCAAGCGCGCAATTAACCCTCACTAAAGGG
GCATTACCAAATACTGGTCTTCTAGTGTAGCCGTAG
GATTTGGGCTGGTTCGACCGTGCTTGCTGCTCAAGC
TTGTCCGGTAACTATCGTCTTGAGTCAAACCCGGTA
AACTAGCGATCTGTCTATTTCGTTCATCCATAGTTG
CGATTCCTCTTTTCCTTCAAATTTGCCCGGCCGGCG
GATTTCGTTCCTCTTTTCCTTCAAATTTGCCCGGCC
GATTTGGGGTCGAGGTGCCGTAAAGCACTAAATCGG
TCTTTGGAGAATCCCGGTCTGCAGGCCGCTCAATTG
CAGTACGAACCCCCCGTTCAGCCCGACCGCTGCGCC
CCCTCCAGTTTACTTTGCAGGGCTTCCCAACCTTAC
GGGACGCCTCGAATCAGCAACGGCTTGCCGTTCCGC
GGGTTCGATCCCGTCGTTTTACAACGTCGTGACTGG
TCTTTCGCCTTGATCGTTGGGAACCGGAGCTGAATG
GATTAGGCCCGCACCGATCGCCCTTCCCAACAGTTG
GATTTCATGTAACTCGCCTTGATCGTTGGGAACCGG
CCCTATCCTGTCTCTTGATCAGAGCTTGATCCCCTG
TCTTACGAGCGTGACACCACGATGCCTGTAGCAATG
ATATTCGGACCCACCCGTATATACATCGCGCGTCTG
CAGTAGCCGCGCTGCCTCGTCTTGCAGTTCATTCAG
CAGTAGGCTGCGCAACTGTTGGGAAGGGCGATCGGT
CATAGCTCTTGATCCGGCAAACAAACCACCGCTGGT
GATTAGGGAAGAAAGCCAAAGGAGCGGGCGCTAGGG
GATTTGCCCGCTTTCCAGTCGGGAAACCTGTCGTGC
TCTTTGGCGAATGGGACGCGCCCTGTAGCGGCGCAT
GATTTGCGTCGCGACACGCTTCGCTTGTAGCTTTCT
ATATTGTAGCACCGCCTACATACCTCGCTCTGCTAA
GTCTTCGTCTTGAGTCCAACCCGGTAAGACACGACT
TGCTTGGCCGCTTTTCTGGATTCATCGACTGTGGCC
GATTAGACCCACGCTCACCGGCTCCAGATTTATCAG
CCCTCGGCCAACGCGCGGGGAGAGGCGGGTTGTGTC
AACTACGGGTGGGTCCGACGGAAGCCACTTCGCCGA
TAGATCCTGCTGATGAAGCAGAACAACTTTAACGCC
CACTAGCTTGACGGGGAAAGCCGGCGAACGTGGCGA
AACTTCGTTGGGAACCGGAGCTGAATGAAGCCATAC
AACTTACGCCAAGCGCGCAATTAACCCTCACTAAAG
TTGTAGGCGCAGCGGTCGGGCTGAACGGGGGGTTCG
GATTTGCGTTATCCCCTGATTCTGTGGATAACCGTA
CAGTAGGGGCGCCCGGTTCTTTTTGTCAAGACCGAC
GGGTTCAGCACCGCATCAGCAAGTGTATCTGCCGTG
GGGTACCAAATACTGTTCTTCTAGTGTAGCCGTAGT
GTCTCGGCCGGCTGGGTGTGGCGGACCGCTATCAGG
GATTAGGTTTCCCGACTGGAAAGCGGGCAGTGAGCG
TTGTACTGCCGTACGTATAGGCTGCGCAACTGTTTG
GATTACTCGCCTTGATCGTTGGGAACCGGAGCTGAA
TCTTACTGGAGAATCCCGGTCTGCAGGCCGCTCAAT
AACTATGGCGAATGGGACGCGCCCTGTAGCGGCGCA
GATTACCGCCTCTCCCCGCGCGTTGGCCGATTCATT
TTGTATTCTGAGCTTGGCGTAATCATGGTCATAGCT
GGGTTGACTCCCCGTCGTGTAGATAACTACGATAAG
GATTAGGCGGATAAAGTTGCAGGACCACTTCTGCGC
GCATTCGTTGGGAACCGGAGCTGAATGAAGCCATAC
GATTTCCGCCTCCATCCAGTCTATTAATTGTTGCCG
ATATTACTGCGGCTACTTGAGCCAGACTTCCCTTGA
CAGTTGCGTTATCCCCTGATTCTGTGGATAACCGTA
GTCTTGTTCAAGAGACAGGATGAGGATCGTTTCGCA
GTCTTGCGCCATCAGATCCTTGGCGGCAAGAAAGCC
TCTTTGGAGAATCCCGGTCTGCAGGCCGCTCAATTG
GCATTACCAAATACTGTTCTTCTAGTGTAGCCGTAG
TCTTAGAACAGGATGTATATATCTGACACGTGCCTG
AACTCCACAGCCCAGCTTGGAGCGAACGACCTACAC
GATTAGAGGCCCGCACCGATCGCCCTTCCCAACAGT
TTGTTCCGGTTCGCTTGCTGTCCATAAAACCGCCCA
AACTTGCGCAGCCTGAATGGCGAATGGGACGCGCCC
GATTAAGCTCCCTCGTGCGCTCTCCTGTTCCGACCC
GTCTTGAGAGTTTTCGCCCCGAAGAACGTTTTCCAA
CAGTAGTCCTGTCGGGTTTCGCCACCTCTGACTTGA
TGCTTGAGCGTGGGTCTCGCGGTATCATTGCAGCAC
CAGTAGCCGCGCTGCCTCGTCTTGCAGTTCATTCAG
GCATTCGGCCAACGCGCGGGGAGAGGCGGGTTTCGT
GGGTTGCCGTTTCTTTTCTCGTATCCCCACTATCCC
CAGTTGGCAATTCCGGTTCGCTTGCTGTCCATAAAA
GATTAGCGAAGAGGCCCGCACCGATCGCCCTTCCCA
GGGTTCTGATGCCGCATAGTTAAGCCAGCCCCGACA
TCTCTGGATATTACCGGACTGCAGCCTGTTAAATTC
GATTAGGCCCGCACCGATCGCCCCTCCCAACAGTTG
TCTTTCGGGCTGAACGGGGGGTTCGTGCACACAGCC
CCCTAAGGCGATAGAAGGCGATGCGCTGCGAATCGG
TCTTAGACTGGAGAATCCCGGTCTGCAGGCCGCTCA
GTCTCGGGAGCGGCGATACCGTAAAGCACGAGGAAG
TGCTCGAGCATCACAAAAATCGACGCTCAAGTCAGA
AACTTGGCGATAAGTCGTGTCTTACCGGGTTGGACT
GCTTCATGCCTGACATTTATATTCCCCAGAACATCA
TTGTAAGCGCCACGCTTCCCGAAGGGAGAAAGGCGG
GATTACGGGGAAAGCCGGCGAACGTGGCGAGAAAGG
GATTATGGCGAATGGGACGCGCCCTGTAGCGGCGCA
GCATAGATAAGCGATCGCAGTAGGAACGGTTTCCGC
GATTACTGCTGGCAAACATCGCCAGCCTGTATGCCG
GGGTTGACGGTGAAAACCTCTGACACATGCAGCTCC
GTCTTGGCCTTTTGCTGGCCTTTTGCTCACATGTTC
ATATCCCTTCGGGAAGCGTGGCGCTTTCTCATAGCT
GTCTTACCGGGTTGGACTCAAGACGATAGTTACCGG
CAGTACCGTAAAGCACGAGGAAGCGGTCAGCCCATT
TTGTAGGCGCAGCGGTCGGGCTGAACGGGGGGTTCG
TGCTTGTGCAAAAAAGCGGTTAGCTCCTTCGGTCCT
TCTTAGACTGGAGAATCCCGGTCTGCAGGCCGCTCA
AACTTCGGCCAACGCGCGGGGAGAGGCGGGTTTTGT
GGGTTGACTCCCCGTCGTGTAGATACCTACGATATG
GTCTAGCGAAGAGGCCCGCACCGATCGCCCTTCCCA
AACTTCCGGTAACTATCGTCTTGAGTCCAACCCGGT
GATTAGGCCCGCACCGATCGCCCTTCCCAACAGTTG
AACTTAGGCCACCACTTCAAGAACTCTGTAGCACCG
CCCTTCTTGAGATCCTTTTTTTCTGCGCGTAATCTG
TGCTTCACTGGCCGTCGTTTTACAACGTCGTGACTG
GTCTTGGGCGGTTTTATGGACAGCAAGCGAACCGGA
CCCTTCCCTCGTGCGCTCTCCTGTTCCGACCCTGCC
TGCTTCCTGCCCCGGCACTTCGCCCAATAGCAGCCA
TGCTTGACTTGAGCGTCGATTTTTGTGATGCTCGTC
TGCTTGAGCGTGGGTCTCGCGGTATCATTGCAGCAC
GGGTTTCTTTCCTGCGTTATCCCCTGATTCTGTGGA
ATATTCGTTCCTCTTTTCCTTCAAATTTGCCCGGCC
TAATTGAACGACAGTGACTTCCCGCGCCTAGAGATA
TCTTAGAAGATCGGAAGTCGTATTCCGTCTTTTGCT
AACTTGCGCAGCCTGAATGGCGAATGGGACGCGCCC
TCTTTGCGCAGCCTGAATGGCGAATGGGACGCGCCC
AACTTGGGGGATCATGTAACTCGCCTTGATCGTTGG
ACGTTCGCCAGCTGGCGTAATAGCGAAGAGGCCCGC
CAGTTGTCTATTTCGTTCATCCATAGTTGCCTGACT
CCCTTAATCGCCTTGCAGCACATCCCCCTTTCGCCA
CCCTTGGGCTGTGTGCACGAACCCCCCGTTCAGCCC
CAGTTCCCCCATGTTGTGCAAAAAAGCGGTTAGCTC
CAGTCCAAATACTGTTCTTCTAGTGTAGCCGTAGTT
TCTTACAGGATGTATATATCTGACACGTGCCTGGAG
CGATCCCCTGATTCTGTGGATAACCGTATTACCGCC
GCATAGGTGGCGAAACCCGACAGGACTATAAAGATA
GTCTTTTTCTCTGAAACGACCTAAAAATTAAACAAA
TCTTTCTGACACGTGCCTGGAGACTAGGGAGTAATC
TCTTAGACTGGAGAATCCCGGTCTGCAGGCCGCTCA
TCTTACTTGGTCTGACAGTTACCAATGCTTAATCAG
GGGTTGACGGTGAAAACCTCTGACACATGCAGCTCC
GATTACCTCGCTCTGCTAATCCTGTTACCAGTGGCT
TTGTACCGGGCGCCCCTGCGCTGACAGCCGGAACAC
GCATACACCGAACTGAGATACCTACAGCGTGAGCTA
TTGTTGAGTCCAACCCGGTAAGACACGACTTATCGC
GTCTTAGCAGCCAGTCCCTTCCCGCTTCAGTGACAA
GCATAACTATCGTCTTGAGTCCAACCCGGTAAGACA
GATTAAGCTCCCTCGTGCGCTCTCCTGTTCCGACCC
GATTACGGGGAAAGCCGGCGAACGTGGCGAGAAAGG
GGGTAGCCTGAAAATTTAAATTATCTACGTTAGTTA
TTGTACTCGTCAAGAAGGCGATAGAAGGCGATGCGC
GTCTTCGTCAAGACCGACCTGTCCGGTGCCCTGAAT
GCATACGAACCCCCCGTTCAGCCCGACCGCTGCGCC
TAATAGGCTGCGCAACTGTTGGGAAGGGCGATCGGT
TCTTACCAGTCACAGAAAAGCATCTTACGGATGGCA
CGATACGCCATCGCGAGTACAATAACTTCGAGCTTG
TTGTTGCCGAATATCATGGTGGAAAATGGCCGCTTT
GATTTCGGGTTTCGCCACCTCTGACTTGAGCGTCGA
TGCTTCCTGCCCCGGCACTTCGCCAAATAGCACCCA
AACTCCCGCCGCGCTTAATGCGCCGCTACAGGGCGC
GCATCGGTTGGAAATGGAATCTCAAGGGAAGTCTGG
CCCTTGCGTTATCCCCTGATTCTGTGGATAACCGTA
TTAAGACGAGGCAGCGCGGCTATCGTGGCTTGCCCC
ATATTCCCAACAGTTGCGCAGCCTGAATGGCGAATG
AACTTCGGCCAACGCGCGGGGAGAGGCTGGTTTCGG
TTTACCGATCGCCCTTCCCAACAGTTGCGCAGCCTA
TGTAGGGGATAACGCAGGAAAGAACATGTGAGCAAA
CAGTAGGCTGCGCAACTGTTGGGAAGGGCGATCGGT
AACTTGGTTGCTACCATATTTACCATATGTTGGAGA
CAGTTGGGCGCTCTTCCGCTTCCTCGCTCACTGACT
GGGTTTCTTTCCTGCGTTATCCCCTGATTCTGTGGC
GCATTCGGCCAACGCGCGGGGAGAGGCGGGTTTTGT
AACTTAGAGCTTGACGGGGAAAGCCGGCGAACGTGG
GTCTTTCTTGAAGTGGTGGCCTAACTACGGCTACAC
AACTTCGCCTTGATCGTTGGGAACCGGAGCTGAATG
GCATTCTTCTAGGCGCGGGAAGTCACTGTCGTTCAT
GATTTGCCGGGATCGAGTAGAGTGCGTCGCGACACG
GATTACCATGATTACGCCAAGCGCGCAATTAACCCT
GTCTCGCCTTGCAGCACATCCCCCTTTCGCCAGCTG
TGCTACCCTGTACATCCACAAACAGACGATAACGGC
GATATCAGATCGAAGTCGTATGCCGTCTTCTGCTTG
CCCTACGCCCGTCGTGGCCAGCCACGATAGCCCCGC
TCTTACAGGATGTATATATCTGACACGTGCCTGGAG
GATTAGCTTGACGGGGAAAGCCGGCGAACGTGGCGA
AACTTGCAGGACCACTTCTGCGCTCGGCCCTTCCGG
GATTTGCGCAGCCTGAATGGCGAATGGGACGCGCCC
CCCTACGGTTATCCACAGAATCAGGGGATAACGCAG
CGATCGAGCCGGAAGCATAAAGTGTAAAGCCTGGGG
CAGTTCCGAAGGTAACTGGCTTCAGCAGAGCGCAGA
TCTTTGGAGAATCCCGGTCTGCAGGCCGCTCAATTG
CAGTAAGGCGCAGCGGTCGGGCTGAACGGGGGGTTC
CCCTTGCCTCGTGGGTTCTCCTGTTCCGACCCTGCC
TCTTTGCGCGGAGTTTTTATCTAGCTGCCAGGCGTT
AACTAGCTTGACGGGGAAAGCCGGCGAACGTGGCGA
GATTCGGGAAGCGTGGCGCTTTCTCATAGCTCACGC
TGCTAGGAATTGTAAGCGTTAATAATTCAGAAGAAC
GCATAGCGGTCACGCTGCGCGTAACCACCACACCCG
GTCTAGCACATCCCCCTTTCGCCAGCTGGCGTAATA
TCTTACGTCGTGACTGGGAAAACCCTGGCGTTACCC
CAGTTACTTTCTCGGCAGGAGCAAGGTGAGATGACA
CAGTTCGGCCAACGCGCGGGGAGAGGCGGGTTTTTG
TCTTTGCCGGGAAGCTAGAGTAAGTAGTTCGCCAGT
AACTATGAGAAAGCGCCACGCTTCCCGAAGGGAGAA
GTCTTCGCCTTGATCGTTGGGAACCGGAGCTGAATG
GCATTCCCCTGATTCTGTGGATAACCGTATTACCGC
GATTTGTAGCACCGCCTACATACCTCGCTCTGCTAA
AACTACGCGCGGGGAGAGGCGGGTTTCGTTTTTTTG
TAATTACCAAATACTGTTCTTCTAGTGTAGCCGTAG
CCCTTTCCGGCTGGCTGGTTTATTGCTGATAAATCT
CCCTTGGCAATTCCGGTTCGCTTGCTGTCCATAAAA
TGCTTGCACGAACCCCCCGTTCAGCCCGACCGCTGC
CAGTAGGTAGCTTGCAGTGGGCTTACATGGCGATAG
CCCTCCGGTAACTATCGTCTTGAGTCCAACCCGGTA
GATTTGCGCAGCCTGAATGGCGAATGGGACGCGCCC
CCCTAGGCGCAGCGGTCGGGCTGAACGGGGGGGTCG
TCTTACAGGATGTATATATCTGACACGTGCCTGGAG
CAGTTCTCCCTTCGGGAAGCGTGGCGCTTTCTCATA
TCTTTCGTGCGCTCTCCTGTTCCGACCCTGCCGCTT
GGGTAGCCTGAAAATTTAAATTATCTACGTTAGTTA
CCCTACCCAACTTAATCGCCTTGCAGCACAGCCCCC
GATTTCCGGTAACTATCGTCTTGAGTCCAACCCGGT
TCTTAGACTGGAGAATCCCGGTCTGCAGGCCGCTCA
GCATACGCCAAGCGCGCAATTAACCCTCACTAAAGG
TAATAGGGTTTTCCCAGTCACGACGTTGTAAAACGA
GCATAGCCAGACTTCCCTTGAGATTCCATTTCCAAC
GCATACGCAATTAATGTGAGTTAGCTCACTCATTAG
TCTTACCGGGTTGGACTCAAGACGATAGTTACCGGA
AACTCCCGCCGCGCTTAATGCGCCGCTACAGGGCGC
CAGTCGCCACTGGCAGCAGCCACTGGTAACAGGATT
AACTAACCACCACACCCGCCGCGCTTAATGCGCCGC
TCTTTGGAGAATCCCGGTCTGCCGGCCGCTCAATCG
TTGTTGGCCGCTTTTCTGGATTCATCGACTTTTGCC
CCCTACGCGGCCTTTTTACGGTTCCTGGCCTTTTGC
GCATACGCGCGGGGAGAGGCGGGTTTTTGGTTTTGC
TAATACCGTATTACCGCCTTTGAGTGAGCTGATACC
GATTAAGCGAAAGGAGCGGGCGCTAGGGCGCTGGCA
CAGTACTTGCAGCTCCAACACTGTTATTAGCAACTT
CAGTAGCTGGCAATTCCGGTTCGCTTGCTGTCCATA
GTCTAGATAAAGTCTCCCGTGAACTTTACCCGGTGG
CATTAGCTTGACGGGGAAAGCCGGAGCACGTGGCGA
TCTTAACAGGATGTATATATCTGACACGTGCCTGGA
CGATTGATCCCCCATGTTGTGCAAAAAAGCGGTTAG
GCATTACGCTCCCTGGTGGTGGGCTGGTTCGACCGT
CGATTGGGTTCTCGTTTAACGGGTATCGTCACCACC
GATTACTTCGCCGAGGCGCCTCGCGGCCCTGCAAGC
TCTTAGAGGCCCGCACCGATCGCCCTTCCCAACAGT
CCCTTCAGGCATGATCCAGATCTGATACAGATGCAG
TCTTTCGGCCAACGCGCGGGGAGAGGCGGTTTGTTT
TCTTACAGGATGTATATATCTGACACGTGCCTGGAG
TGCTTGCCGGGAAGCTAGAGTAAGTAGTTCGCCAGT
TCTTAGAAGATCGGAAGTCGTATGCCGCCTTCTTCT
GATTTCCGGTAACTATCGTCTTGAGTCCAACCCGGC
GCATTCGCCACTGGCAGCAGCCACTGGTAACAGGAT
CCCTAGGCTCCGCCCCCCTGACGAGCATCACAAAAA
CAGTTGGACAGCAAGCGAACCGGAATTGCCAGCTGG
TCTTACTGGAGAATCCCGGTCTGCAGGCCGCTCAAT
CCCTACTTGGTCTGACAGTTACCAATGCTTAATCAG
TCTTTCCGCCTCCATCCAGTCTATTAATTGTTGCCG
TCTTTCGCGGCCTAGAACAGGATGTATATATCTGAC
TAATTCCGTCGGACCCACCCGTATATACATCGCGCG
GTCTAGAACTCTGTAGCACCGCCTACATACCTCGCT
AACTTCGTCTTGAGTCCAACCCGGTAAGACACGACT
CAGTAGCCATGATGGATACTTTCTCGGCAGGAGCAA
ACGTAAAACGCAGAACCAATCCCGACCAGCGTCAAT
GGATTAGGAAAGAACATGTGAGCAAAAGGCCAGCAA
ACGTACATGTTCTTTCCTGCGTTATCCCCTGATTCT
TCTTACGGGGAAAGCCGGCGAACGTGGCGGGAAAGG
GTCTACGAGGCAGCGCGGCTATCGTGGCTGGCCCCC
CAGTACTTGCAGCTCCAACACTGTTATTAGCAACTT
GCATAGCGAAGAGGCCCGCACCGATCGCCCTTCCCA
GCATTCGTTCATCCTATGCGCCGGGATGCTTACTGC
GATTTTGCAGGACCACTTCTGCGCTCGGCCCTTCCG
TGCTATATATTTCTGCAATCAATGAAAAATTGCACA
TGCTTCTGTAGCACCGCCTACATACCTCGCTCTGCT
GATTACCAGTGGCTGCTGCCCGTGGCGATAAGTCGT
CAGTACAGCCCAGCTTGGAGCGAACGACCTACACCG
GCATTCCTTCAAATTTGCCCGGCCGGCGCGGGTCCT
GATTAAAGTTGCAGGACCACTTCTGCGCTCGGCCCT
TTGTTACCAAATACTGTTCTTCTAGTGTAGCCGTAG
GATTAGCTTGACGGGGAAAGCCGGCGAACGTGGCGA
GTCTAAGGGAAAACGCAAGCGCAAAGAGAAAGCAGG
TCTTTCCCGGCGTCGCGGCCTAGAACAGGATGTATA
TCTTAGAGCTTGACGGGGAAAGCCGGCGAACGTGGC
GATTGGCTGAACGGGGGGTTCGTGCACACAGCCCAG
GATTACGACCTAAAAATTAAACAAAAATTCTAGGCG
GATTAGCGAGGTATGTAGGCGGTGCTACAGAGGTCT
TTGTCGAAGGTAACTGGCTTCAGCAGAGCGCAGATA
TGCTAGACACGACTTATCGCCACTGGCAGCAGCCAC
GCATACCGGGTTGGACTCAAGACGATAGTTACCGGA
CGATTCGCCTTGATCGTTGGGAACCGGAGCTGAATG
GATTAGAATCAGGGGATAACGCAGGAAAGAACATGT
TGCTACCCGTGATATTGCTGAAGAGCTTGGCGGCGA
AACTACGCCAGCAACGCGGCCTTTTTACGGTTCCTG
CCCTAACAAGATGGATTGCACGCAGGTTCTCCGGCC
TAATTGCAGCACTGGGGCCAGATGGTAAGCCCTCCC
TTGTAAGGCGATGCGCTGCGAATCGGGAGCGGCGAT
TCTTACTATCGTCTTGAGTCCAACCCGGTAAGACAC
GCATAGTTGCGCAGCCTGAATGGCGAATGGGACGCG
TCTTACAGGATGTATATATCTGACACGTGCCTGGAG
TCTTTGACGGGGAAAGCCGGCGAACGTGGCGAGAAA
TGCTTCCCCCTTTCGCCAGGTGGCGTAATAGCGAAG
CAGTCGATATGCACCACCGGGTAAAGTTCACGGGAG
TAATCCCAGTCACGACGTTGTAAAACGACGGCCAGT
CAGTTCGCCTTGCAGCACATCCCCCTTTCGCCAGCT
AACTTTGCTCACATGTTCTTTCCTGCGTTATCCCCT
CAGTTGGCAATTCCGGTTCGCTTGCTGTCCATAAAA
GTCTTGGCGGCAAGAAAGCCATCCCGTTTACTTTGC
GCATAGGCCCGCACCGATCGCCCTTCCCAACAGTTG
TTGTTGGGGGATCATGTAACTCGCCTTGATCGTTGG
GATTATGGCGAATGGGACGCGCCCTGTAGCGGCGCA
AACTTTACGCCAAGCGCGCAATTAACCCTCACTAAA
TTGTCCCAACTTAATCGCCTTGCAGCACATCCCCCT
CAGTTGGCCGAAATACTCTCTCTCCACCCTATTTCA
GTCTTCAATCATGCGAAACGATCCTCATCCTGTCTC
GATTTGAATCGGCCAACGCGCGGGGAGAGGCGGGTT
TGCTCGCCTTGATCGTTGGGAACCGGAGCTGAATGA
TAATTGGGACGCGCCCTGTAGCGGCGCATTAAGCGC
GATTTCCGGTAAATTAAAAAGAAAACGCTTTCCGCT
TGCTTGTTCTTTCCTGCGTTATCCCCTGATTCTGTG
GGATTAGGAAAGAACATGTGAGCCAAAGGCCAGCAA
TAATAAATGGAATCTCAAGGGAAGTCTGGCTCAAGT
GTCTCGTCTTGAGTCCAACCCGGTAAGACACGACTT
GCATAGTCTATTAATTGTTGCCGGGAAGCTAGAGTA
TCTTACTGGTAACAGGATTAGCAGAGCGAGGTATGT
AACTAGCGGAAAGCGTTTTCTTTTTAATTTACCGGA
ATATTGGCCAGTAATTTACCAAAGCTGATAAGTCCT
TAATTCGCTGCGCTCGGTCGTTCGGCTGCGGCGAGC
TGCTTGAATCGGCCAACGCGCGGGGAGAGGCGGGGT
TAATCGGCCAACGCGCGGGGAGAGGCGGGTTTCGTT
CAGTAAGCGGCCATTTTCCACCATGATATTCGGCAA
CCCTAGGCGCAGCGGTCGGGCTGAACGGGGGGTTCG
ATATTCGGGAAGCGTGGCGCTTTCTCATAGCTCACG
TTGTTGTCTATTTCGTTCATCCATAGTTGCCTGACT
GATTACACCGAACTGAGATACCTACAGCGTGAGCTA
GCATTCCTTCAAATTTGCCCGGCCGGCGCGGGTCCT
GTCTTGCGAATCGGGAGCGGCGATACCGTAAAGCAC
GCATCCGGCTCCAGATTTATCAGCAATAAACCAGCC
AACTCGTAGTTATCTACACGACGGGGAGTCAGGCAA
CCCTACCGCCCAGTCTAGCTATCGCCATGTAAGCCC
CAGTACAAACAGACGATAACGGCTCTCTCTTTTATA
CCCTAGATGGATTGCACGCAGGTTCTCCGGCCGCTT
GATTAGCGAAGAGGCCCGCACCGATCGCCCTTCCCA
TTTAGGCGCAGCGGTCGGGCTGAACGGGGGGTTCGT
GTCTTACATCCACAAACAGACGATAACGGCTCTCTC
TGCTATCCACAAACAGACGATAACGGCTCCCTCTTT
CGATTCGCCTTGATCGTTGGGAACAGGAGCTGAATG
ATGTAAGGCGATGCGCTGCGAATCGGGAGCGGCGAC
CGATTCCGCCTCCATCCAGTCTATTAATTGTTGCCG
AACTTGGAAATGGAATCTCAAGGGAAGTCTGGCTCA
GCATATCGTCTTGAGTCCAACCCGGTAAGACACGAC
GTCTTCAGAAGAACTCGTCAAGAAGGCGATAGAAGG
TCTTCCCGGCGTCGCGGCCTAGAACAGGATGTATAT
GCATTGGCGAAACCCGACAGGACTATAAAGATACCA
AACTTCCCTTCGGGAAGCGTGGCGCTTTCTCATAGC
TAATAAGCCGGCGAACGGGGCGAGAAAGGAAGGGAA
TGCTAGGACCACTTCTGCGCTCGGCCCTTCCGGCTG
GATTAGCTTGACGGGGAAAGCCGGCGAACGTGGCGA
GATTAAGGCGCAGCGGTCGGGCTGAACGGGGGGTTC
CCCTCGCCTTGCAGCACATCCCCCTTTCGCCAGCTG
TGCTCGCCTTGATCGTTGGGAACCGGAGCTGAATGA
CCCTATGCCGCAAAAAAGGGAATAAGGGCGACACGG
TTAGAACAGTATTTGGTATCTGCGCTCTGCTGAAGC
AACTAGCTTGACGGGGAAAGCCGGCGAACGTGGCGA
AACTTGGCGAATGGGACGCGCCCTGTAGCGGCGCAT
GCATAGGGAAGAAAGCGAAAGGAGCGGGCGCTAGGG
GCATTCCCCGCGCGTTGGCCGATTCATTAATGCAGC
CCCTCAGCCATGATGGATACTTTCTCGGCAGGAGCA
GATTTGTTCTTCTAGTGTAGCCGTAGTTAGGCCACC
AACTTGGCTTCCGTCGGACCCACCCGTATATACATC
CGATAGCCGTAGTTAGGCCACCACTTCAAGAACTCT
TCTTCAGGGCGCGTCCCCTTCGCCATTCAGGCGGCG
GTCTTGCTTCTCCAGAAATGGACGAAAAAATTAAAT
TTGTCCCAACTTAATCGCCTTGCAGCACATCCCCCT
TTGTTGCCCCGGCACTTCGCCCAATAGCAGCCAGTC
TGCTTGTTCTTTCCTGCTTTATCACCTGATTCTGTG
TCTTAGCGAAAGGAGCGGGCGCTAGGGCGCTGGCAA
TGCTAGCCCGACCGCTGCGCCTTATCCGGTAACTAT
GATTAGGGCGCTGGCAAGTGTAGCGGTCACGCTGCG
CAGTAGGCGATAGAAGGCGATGCGCTGCGAATCGTG
GCATCGGGGAAAGCCGGCGAACGTGGCGAGAAAGGA
GTCTTGCGAATCGGGAGCGGCGATACCGTAAAGCAC
GATTTACCCAACTTAATCGCCTTGCAGCACATCCCC
AACTTTGCTCACATGTTCTTTCCTGCGTTATCCCCT
TTGTAGCCGTAGTTAGGCCACCACTTCAAGAACTCT
TTTAAGCTCTGATCAAGAGACAGGATGAGGATCGTT
TCTTTCGCGGCCTAGAACAGGATGTATATATCTGAC
GTCTTGCCCCGGCACTTCGCCCAATAGCAGCCAGTC
AACTAAGCTGGGCTGTGTGCACGAACCCCCCGTTCA
TGCTTCCCTCGTGCGCTCTCCTGTTCCGACCCTGCC
GTCTAGGTAGCTTGCAGTGGGCTTACATGGCGATAG
GGGCCCAGATCGGAAGTCGTATGCCGTCTTCTGCTT
TGCTACTGAACTTGATCCGGCGAATGACCAGCGAGC
GATTAGCGCCACGCTTCCCGAAGGGAGAAAGGCGGA
GCATAGGGAAGAAAGCGAAAGGAGCGGGCGCTAGGG
CAGTTGAAAGCTGGCGCATGATGACCACCGATATGG
TCTTTGAGCTGATACCGCTCGCCGCAGCCGAACGAC
AACTTGCAGCCTGAATGGCGAATGGGACGCGCCCTG
GTCTTTGTTGCCGGGAAGCTAGAGTAAGTAGTTCGC
GGGTTCCGCGTGCAGCAGATGGCGATGGCTGGTTTC
TCTAGAAGATCGGAAGTCGTATGCCGTCTTCTGCTT
GGGTTCCCGGGGATCTTCTTCATCTTCTTTTCTTCA
GATTCGCCAAGCGCGCAATTAACCCTCACTAAAGGG
TTGTAAGTTGGGTAACGCCAGGGTTTTCCCAGTCAC
TTGTAGGCTATTCGGCTATGACTGGGCACAACAGAC
CGATAGCGAAGAGGCCCGCACCGATCGCCCTTCCCA
TGCTACCGCTTTTTTGCACAACATGGGGGATCATGT
TTGTAGGTAGCTTGCAGTGGGCTTACATGGCGATAG
TGCTTCCGCAGAAACGGTGCTGACCCCGGATGAATG
TTGTAAGGCGCAGCGGTCGGGCTGAACGGGGGGTTC
CCCTCCGGTAACTATCGTCTTGAGTCCAACCCGGTA
AACTATGGCTTCATTCAGCTCCGGTTCCCAACGATC
TTGTAGACAATCGGCTGCTCTGATGCCGCCGTGTTC
TGCTACTGAAAAAAAAGACAAAGGGCGAATTCGTTT
GATTACGGGGAAAGCCGGCGAATGTGGCGAGAAAGG
AACTTCCTGCGTTATCCCCTGATTCTGTGGATAACC
AACTTCGTCTTGAGTCCAACCCGGTAAGACACGACT
AACTTAAGCGCGGCGGGTGTGGTGGGTACCCGCCGC
TTGTTCGTCTTGAGTCCAACCCGGTAAGACACGACT
TCTTCGAAGAGGCCCGCACCGATCGCCCTTCCCAAC
TCTTAGACTGGAGAATCCCGGTCTGCAGGCCGCTCA
TCTTTCCGGTGGCCTGCGGAGTCCGGTCCGCCCCAC
GATTTGACAGTTACCAATGCTTAATCAGTGAGGCAC
TCTTATTGGGCGCTCTTCCGCTTCCTCGCTCACTGA
AACTACCCTATCTCGGTCTATTCTTTTGATTTATAA
GATTTCCCCTGATTCTGTGGATAACCGTATTACCGC
AACTAGTCGTCCGGTAAATTAAAAAGAAAACGCTTT
GATTAGGCGCAGCGGTCGGGCTGAACGGGGGGTTCG
TTTAAGCTCTGATCAAGAGACAGGATGAGGATCGTT
CAGTACCGAACTGAGATACCTACAGCGTGAGCTATG
AACTTTGCTCACATGTTCTTTCCTGCGTTATCCCCT
TGCTACGAGCCGGAAGCATAAAGTGTAAAGCCTGGG
CAGTAGGCCACCACTTCAAGAACTCTGTAGCACCGC
TAATTGGGAACCGGAGCTGAATGAAGCCATACCAAA
CAGTAGTCCTGTCGGGTTTCGCCACCTCTGACTTGA
TCTTACCGCTCGCCGCAGCCGAACGACCCAGCGCAG
GATTTCGGCCAACGCGCGGGGAGAGGCGGGTTTCTT
TCTTAGGGAAGAAAGCGAAAGGAGCGGGCGCTAGGG
GATTTCCCCGTCGTGTAGATAACTACGATACGGGAG
GGGTACCGCTCGCCGCAGCCGAACGACCGAGCGCAG
GTCTTCGCCTTGATCGTTGGGAACCGGAGCTGAATG
TCTTAGCGAAAGGAGCGGGCGCTAGGGCGCTGGCAA
TAATACGGGGAAAGCCGGCGAACGTGGCGAGAAAGG
GATTTCCTTCAAATTTGCCCGGCCGGCGCGGGTCCT
TTGTAGCTCCCTCGTGCGCTCTCCTGTTCCGACCCT
GGCTACTGAACTTGATCCGGCGAATTACCAGCTAGC
GATTTGTAGCTTTCTTTCAGACGCGCGATGTATATA
CAGTTGGCGGACCGCTATCAGGACATAGCGTTGGCT
GTCTCCGGAGCTGAATGAAGCCATACCAAACGACGA
CAGTCGGCCAACGCGCGGGGAGAGGCGGGTTGCTTC
TTGTAAGCAGGTAGCTTGCAGTGGGCTTACATGGCG
GGGTTCCCGGGGATCTTCTTCATCTTCTTTTCTTCA
CGATAAGGGACAGTAATATACGGTTGGAAATGGAAT
CCCTTGGCTGAAACCAGCACGTTATTTCTTGCAGGC
TCTTTGCGCAGCCTGAATTGCGAATGGGACGCGCCC
GATTAGGAAGAGTATGAGTATTCAACATTTCCGTGT
TTGTAGGCGGATAAAGTTGCAGGACCACTTCTGCGC
GTTTTAGGCTGCGCAACTGTCGGGAAGGGCGATCGG
CAGTTGTCCGGTGCCCTGAATGAACTGCAAGACGAG
GATTTGCACAACATGGGGGATCATGTAACTCGCCTT
TGCTACGCGCGGGGAGAGGCGGGTTTCTTCTTTTGC
TAATTGGCAGCAGCCACTGGTAACAGGATTAGCAGA
TGCTTGCCCCGGCACTTCGCCCAATAGCAGCCAGTC
CGATCGTCTTGAGTCCAACCCGGTAAGACACGACTT
TGCTACTGAAAAAAAAGACAAAGGGCGAATTCGTTT
CCCTAGCGAAGAGGCCCGCACCGATCGCCCTTCCCA
TTGTACGTTGCGCAAACTATTAACTGGCGAACTACT
GATTTTCCTGCGTTATCCCCTGATTCTGTGGATAAC
TCTTACGGGGAAAGCCGGCGAACGTGGCGAGAAAGG
GATTAGGGAAGAAAGCGAAAGGAGCGGGCGCTAGGG
TTGTAGGAACGCCCGTCGTGGCCAGCCACGATAGCC
GGGTTCGTTGTTTGCCGTCGGATGTCTGCCTCTCTG
GGGTTGGCGGGTGTCGGGGCTGGCTTAACTATGCGG
CGATAGCGAAGAGGCCCGCACCGATCGCCCTTCCCA
TTGTCGTTCATCCATAGTTGCCTGACTCCCCGTCGT
TCTTTGCGCAGCCTGAATGGCGAATGGGACGCGCCC
CAGTTGCGCCATCAGATCCTTGGCGGCAAGAAAGCC
TGCTTGGACAGCAAGCGAACCGGAATTGCCAGCTGG
GTCTTCGCCATGTAAGCCCACTGCAAGCTACCTGCT
GATTTGGGCTGTGTGCACGAACCCCCCGTTCAGCCC
ATATTGGTGATGCAGCACCTGATACATCGTCTCTTC
TCTTTGCGCAGCCTGAATGGCGAATGGGACGCGCCC
GATTTCCGGTAACTATCGTCTTGAGTCCAACCCGGT
CAGTTGGTGGAAAATGGCCGCTTTTCTGGATTCATC
TCTTAGCTTGACGGGGAAAGCCGGCGAACGTGGCGA
GATTAGGCTGCGCAACTGTTGGGAAGGGCGATCGGT
GATTTCCAACCGTATATTACTGTCCCTTATTCCGGT
GATTTGGGGGATCATGTAACTCGCCTTGATCGTTGG
CAGTCGCAGGAAAGAACATGTGAGCAAAAGGCCAGC
TCTTACTCGCGATGGCGTTACATCGAGAGCGAGCCC
TCTAGAAGATCGGAAGTCGTATGCCCTCTTTTGCTT
TCTTAGACTGGAGAATCCCGGTCTGCAGGCCGCTCA
GTCTAGCGGTCCGCCACACCCAGCCGGCCACAGTCG
CAGTTAGATAACTACGATACGGGAGGGCTTACCATC
GTCTAGCCGCGCTGCCTCGTCTTGCAGTTCATTCAG
GATTTGCGTATTGGGCGCTCTTCCGCTTCATCGCTC
AACTAAGCGCGGCGGGTGTGGTGGGTACGCGCCGCG
GTTTTAGGCTGCGCAACTGTCGGGAAGGGCGATCGG
TTGTCGGGGGGTTCGTGCACACAGCCCAGCTTGGAG
GATTCGGCCAACGCGCGGGGAGAGGCGGGTTTCTCT
CAGTTCTTTCCTGCGTTATCCCCTGATTCTGTGGAT
TCTTACAGGATGTATATATCTGACACGTGCCTGGAG
TGCTAAGGGGGATGTGCTGCAAGGCGATTAAGTTGG
GACTTAGGCCACCACTTCAAGAACTCTGTAGCACCG
CAGTACGGTTATCCACAGAATCAGGGGATAACGCAG
GATTAGGGAAGAAAGCGAAAGGCGCGGGCGCTAGGG
CTGTCGTTCATCCATAGTTGCCTGACTCCCCGTCGG
CGATCGTCTTGAGTCCAACCCGGTAAGACACGACTT
TCTTACAGGATGTATATATCTGACACGTGCCTGGAG
GTCTACCGGGCGCCCCTGCGCTGACAGCCGGAACAC
TCTTAACAGGATGTATATATCTGACACGTGCCTGGA
GTCTTATTGACACGCCGGGGCGACGGATGGTGATCC
GCATTGCGCAGCCTGAATGGCGAATGGGACGCGCCC
GTCTAAGGTTTACACCTATAAAAGAGAGAGCCGTTA
CAGTAGCCGCGCTGCCTCGTCTTGCAGTTCATTCAG
CCCTCGGCGGGCAAAAACAGCGTATCTCCATTGCTC
CCCTTCGGTGGTCATCATGCGCCAGCTTTCATCCCC
TTGTTCCAACCCGGTAAGACACGACTTATCGCCACT
GTCTTCCTGCGTTATCCCCTGATTCTGTGGATAACC
GCATAGGACCCGCGCCGGCCGGGCAAATTTGAAGGA
AACTATGAATCGGCCAACGCGCGGGGAGAGGCGGGT
TGCTAGCGCAGGGGCGCCCGGTTCTTTTTGTCAAGA
TAATTGCGTAAGGAGAAAATACCGCATCAGGCGCTC
TTGTAGAGAAAGCAGGTAGCTTGCAGTGGGCTTACA
TTGTTCCACAAACAGACGATAACGGCTCTCTCTTTT
AACTAGGCGCAGCGGTCGGGCTGAACGGGGGGTTCG
TCTTACGGGGAAAGCCGGCGAACGTGGCGAGAAAGG
AACTTCGCCTTGATCGTTGGGAACCGGAGCTGAATG
TGCTACTTTGCAGGGCTTCCCAACCTTACCAGAGGG
AACTAAGGGCGAAAAACCGTCTATCAGGGCGATGGC
TGCTTCGGCCCTTCCGGCTGGCTGGTTTATTGCTGA
CAGTTCATGCCTGACATTTATATTCCCCAGAACATC
TGCTACTCGTCAAGAAGGCGATAGAAGGCGATGCGC
CCCTCACGAACCCCCCGTTCAGCCCGACCGCTGCGC
TCTTACCCGTATATACATCGCGCGTCTGAAAGAAAG
TGCTTCGACGCTCAAGTCAGAGGTGGCGAAACCCGA
CCCTCGGCCAACGCGCGGGGAGAGGCGGTGTTCGTT
TGCTACTCACCAGTCACAGAAAAGCATCTTACGGAT
CAGTTGCCTGACTCCCCGTCGTGTAGATAACTACGA
GATTTGGAGGCGGATAAAGTTGCAGGACCACTTCTG
CCCTTGGCGAAACCCGACAGGACTATAAAGATACCA
TCTTAGACTGGAGAATCCCGGTCTGCAGGCCGCTCA
GATTTGACGGGGAAAGCCGGCGAACGTGGCGAGAAA
CAGTTCAGAAGAACTCGTCAAGAAGGCGATAGAAGG
ATATTGGGGTCGAGGTGCCGTAAAGCACTAAATCGG
TCTTACGGGGAAAGCCGGCGAACGTGGCGAGAAAGG
TTGTTGTCGAAAGTACCGTCCTGAGACTGAGTTTCC
ACGTTCAGAAGAACTCCTCAAGAAGGCGATAGAAGG
GTCTTCCCTCGTGCGCTCTCCTGTTCCGACCCTGCC
TCTTCGGGGGGTTCGTGCACACAGACCAGCTTGGAG
GATTCCGAAGGTAACTGGCTTCAGCAGAGCGCAGAT
TCTTAGAGGTGGCGAAACCCGACAGGACTATAAAGA
GATTAGCTCTTGATCCGGCAAACAAACCACCGCTGG
CGATTGCTGATAAATCTGGAGCCGGTGAGCGTGGGT
CAGTAGGGCGAATTCGCGGCCGCTAAATTCAATTCG
GATTTGGAGCGAACGACCTACACCGAACTGAGATAC
CAGTTCTTTCCTGCGTTATCCCCTGATTCTGTGGAT
TCTTACAGGATGTATATATCTGACACGTGCCTGGAG
TAATTCCCTCGTGCGCTCTCCTGTTCCGACCCTGCC
CCCTTGGGAAGGGCGATCGGTGCGGGCCTCTTCGCT
GCATACGAACCCCCCGTTCAGCCCGACCGCTGCGCC
GTCTTGGGCGCTCTTCCGCTTCCTCGCTCACTGACT
TTGTAAGGGCGATCGGTGCGGGCCTCTTCGCTATTA
TAATAGCGAAGAGGCCCGCACCGATCGCCCTTCCCA
CCCTTGAGATACCTACAGCGTGAGCTATGAGAAAGC
AACTTCCGCCTCCATCCAGTCTATTAATTGTTGCCG
GTCTTGGGGGATCATGTAACTCGCCTTGATCGTTGG
GTCTAGGCGCAGCGGTCGGGCTGAACGGGGGGCTCT
AACTTAGCTCACTCATTAGGCACCCCAGGCTTTACA
GTCTTCGCCACTGGCAGCAGCCACTGGTAACAGGAT
GATTAACTCGCCTTGATCGTTGGGAACCGGAGCTGA
GCATGGGCGCTCTTCCGCTTCCTCGCTCACTGACTC
GATTTGCTCACATGTTCTTTCCTGCGTTATCCCCTG
CCCTTCAGCGATCTGTCTATTTCGTTCATCCATAGT
TTGTTCCACAAACAGACGATAACGGCTCTCTCTTTT
TGCTTCGGCCCTTCCGGCTGGCTGGTTTATTGCTGA
GATTAGCGGAAAGCGTTTTCTTTTTAATTTACCGGA
TAATTGCGTAAGGAGAAAATACCGCATAAGGCGCTC
CCCTTGCGCCATCAGATCCTTGGCGGCAAGAAAGCC
GGCTACTTTGCAGGGCTTCCCAACCTTCCCAGAGGG
TTGTAGCTCCCTCGTGCGCTCTCCTGTTCCGACCCT
AACTACGGTTGGAAATGGAATCTCAAGGGAAGTCTG
GATTTCGTGCGCTCTCCTGTTCCGACCCTGCCGCTT
TCTTTGTGTGGAATTGTGAGCGGATAACAATTTCAC
TATTTGACGGGGAAAGCCGGCGAACGTGGCGAGAAA
GGGTTCGGGAAGCGTGGCGCTTTCTCATAGCTCACG
TGCTTCCGCCTCCATCCAGTCTATTAATTGTTGCCG
GATTCCAGCCAGCCGGAAGGGCCGAGCGCAGAAGTG
CCCTCACGAACCCCCCGTTCAGCCCGACCGCTGCGC
AACTAGGCCCGCACCGATCGCCCTTCCCAACAGTTG
AACTAGCGTTCACGCTTCGCGTAACCACCACACCCC
TCTTAGACTGGAGAATCCCGGTCTGCAGGCCGCTCA
TCTTAGACTGGAGAATCCCGGTCTGCAGGCCGCTCA
TTGTTGGCCGGCTGGGTGTGGCGGACCGCTATCAGG
GATTTCGGTCGTTCGGCTGCGGCGAGCGGTATCAGC
GATTTGATTTTTTCTCTGAAACGACCTAAAAATTAA
GTCTAGCCGGATCAAGCGTATGCAGCCGCCGCATTG
GTCTACGCCCGTCGTGGCCAGCCACGATAGCCGCGC
GCATCCGCTCACAATTCCACACAACATACGAGCCGG
GCATACTTGGTCTGACAGTTACCAATGCTTAATCAG
TTGTAAGGGCGATCGGTGCGGGCCTCTTCGCTATTA
GATTTGGGAAGGGCGATCGGTGCGGGCCTCTTCGCT
TCTTACATCGCGCGTCTGAAAGAAAGCTACAAGCGA
GTCTCGCCAGCAACGCGGCCTTTTTACGGTTCCTGG
CAGTAACGACCGAGCGCAGCGAGTCAGTGAGCGAGG
TCTTAACAGGATGTATATATCTGACACGTGCCTGGA
GCATAGTTGCAGGACCACTTCTGCGCTCGGCCCTTC
TCTTTAGAACAGGATGTATATATCTGACACGTGCCT
TCTTACAGGATGTATATATCTGACACGTGCCTGGAG
GGGTTCTCATCAATTGAGTGGGATGAGGCTATCTCT
GATTTCCAGTCGGGAAACCTGTCGTGCCAGCTGCAT
TCTTTGACGGGGAAAGCCGGCGAACGTGGCGAGAAA
GCATTGTGCAAAAAAGCGGTTAGCTCCTTCGGTCCT
TCTTTCGTGCGCTCTCCTGTTCCGACCCTGCCGCTT
TGCTTACCGCTCGCCGCAGCCGAACGACCGAGCGCA
GTCTTCGCCCCGGCGTGTCAATAATATCACTCTGTA
TTGTTGCCTGACATTTATATTCCCCAGAACATCAGG
GATTAACTCGCCTTGATCGTTGGGAACCGGAGCTGA
TGCTAGGGAAAACGCAAGCGCAAAGAGAAAGCAGGT
TTGTTGGGTGGAGAGGCTATTCGGCTATGACTGGGC
TCTTACCAGCCAGCCGGAAGGGCCGAGCGCAGAAGT
GATTAGGAGAGGGGCTCGCTCTCGATGTAACGCCAC
ATATCCCGCTGAAACAACGTCGCTGGCTTGGCCTGC
GGGTTGAGCTGATACCGCTCGCCGCAGCCGAACGAC
CGATCGAGATCGGAAGTTGTATGCCGTCTTTTTCTT
TTGTTGCCCGCTTTCCAGTCGGGAAACCTGTCGTGC
GATTCCAGCCAGCCGGAAGGGCCGAGCGCAGAAGTG
AACTAGGGAAGAAAGCGAAAGGAGCGGGCGCTAGGG
GCATTGGCCGTCGTTTTACAACGTCGTGACTGGGAA
CAGTTGCCCCGGCACTTCGCCCAATAGCAGCCAGTC
AACTTCACCAGTCACAGAAAAGCATCTTACGGATGG
TTGTTGGCCGGCTGGGTGGGGCGGACCGCTCTCCGG
TCTTACAGGATGTATATATCTGACACGTGCCTGGAG
GATTTCTGAAACGACCTAAAAATTAAACAAAAATTC
GGGTTCGGGAAGCGTGGCGCTTTCTCATAGCTCACG
CCCTACACCGAACTGAGATACCTACAGCGTGAGCTA
GGGTATTTTCAGGACAGTCGTTTGCCGTCTGAATTT
TCTTACAGGATGTATATATCTGACACGTGCCTGGAG
TGCTCGATCCTCATCCTGTCTCTTGATCAGAGCTTG
TCTTTCTTTCCTGCGTTATCCCCTGATTCTGTGGAT
GATTTACGGATGGAAATGGAATCTCAAGGGAAGTCT
CCCTACCGACCTGTCCGGTGCCCTGAATGAACTGCA
GTCTAGTCCGCAGAAACGGTGCTGACCCCGGATGAA
CGATCCTCGTGCGCTCTCCTGTTCCGACCCTGCCGC
GTCTCCGGTAACTATCGTCTTGAGTCCAACCCGGTA
TGCTTCCGGTTCGCTTGCTGTCCATAAAACCGCCCA
GCATATGCTGAAGATCAGTTGGGTGCACGAGTGGGT
AACTCGAGCCGGAAGCATAAAGTGTAAAGCCTGGGG
GATTACGGGGAAAGCCGGCGAACGTGGCGAGAAAGG
CAGTTGCGCCATCAGATCCTTGGCGGCAAGAAAGCC
GCATAGCTTGACGGGGAAAGCCGGCGAACGTGGCGA
CCCTTGCCTGCTTGCCGAATATCATGGTGGAAAATG
ACGTTCATGGTCATAGCTGTTTCCTGTGTGAAATTG
AACTACCCGCGCCGGCCGGGCAAATTTGAAGGAAAA
CAGTTGCAGGGCTTCCCAACCTTACCAGAGGGCGCC
TTGTTGGGTGGAGAGGCTATTCGGCTATTACTGGGA
TAATTGGAAATGGAATCTCAAGGGAAGTCTGACTCA
GATTAGGCGGACAGGTATCCGGTAAGCGGCAGGGTC
CCCTTCCTGCCCCGGCACTTCGCCCAATAGCAGCCA
TCTTAGGCCCGCACCGATCGCCCTTCCCAACAGTTG
CAGTTCTCCCTTCGGGAAGCGTGGCGCTTTCTCATA
GATTTCTTTCCTGCGTTATCCCCTGATTCTGTGGAT
CCCTTTGCGCAACGTTGTTGCCATTGCTACAGGCAT
GCTTTGACGGGGAAAGCCGGCGCACGTGGCGAGAAA
TAATTGAGCTGATACCGCTCGCCGCAGCCGAACGAC
ATATCCCGCTGAAACAACGTCGCTGGCTGGTCCTGC
GATAAGCTCCAGCTTTTGTTCCCTTTAGTGAGGGTT
CAGTTGTGCACGAACCCCCCGTTCAGCCCGACCGCT
TTGTAGGACCACTTCCGCGCTCGGCCCTTCCGGCTG
CAGTAGCGTTGGCTACCCGTGATATTGCTGAAGAGC
GTCTTCAGCGATCTGTCTATTTCGTTCATCCATAGT
GGGTTGAGCTGATACCGCTCGCCGAAGCCGAACGAC
GGGTCAGCCGGAAAACCTACCGGATTGGTGGTAGTG
GTCTACCATCCGTCGCCCCGGCGTGTCAATAATATC
TCTTACCTACACCGAACTGAGATACCTACAGCGTGA
TGCTAGGGAAAACGCAATCGCAAAGAGAAAGCAGGA
GGGTTGTTCTGACATAATTTTCAGCTTGACTGGCGA
TTGTAGGCGATGCGCTGCGAATCGGGAGCGGCGATA
GTCTTCCGCCTCCATCCAGTCTATTAATTGTTGCCG
CAGTTGCCTGACTCCCCGTCGTGTAGATAACTACGA
TCTTTGCGCAGCCTGAATGGCGAATGGGACGCGCCC
AACTACGGGGAAAGCCGGCGAACGTGGCGAGAAAGG
TTGTATCCGCCTCCATCCAGTCTATTAATTGTTGCC
ACGTTACTGTTCTTCTAGTGTAGCCGTAGTTAGGCC
GATTTCGCCCTTCCCAACAGTTGCGCAGCCTGAATG
CAGTTGAGCGAGCTGAGACCGCTCGCCGCAGCCGAA
GCATTCCGCTCACAATTCCACACAACATACGAGCCG
CAGTAGGACCACTTCTGCGCTCGGCCCTTCCGGCTG
TTGTTATTTCGTTCATCCATAGTTGCCTGACTCCCC
AACTAGCGGCGCATTAAGCGCGGCGGGTGGGGTGGG
GATTACCCAACTTAATCGCCTTGCAGCACATCCCCC
TCTTACTGGAGAATCCCGGTCTGCAGGCCGCTCAAT
GCATTGCGCAGCCTGAATGGCGAATGGGACGCGCCC
TCTTAGGATGTATATATCTGACACGTGCCTGGAGAC
GATTACGGGGAAAGCCGGCGAACGTGGCGAGAAAGG
CAGTACCCAACTTAATCGCCTTGCAGCACATCCCCC
GATTACTTCGAGCTTGGTAACATAAGTAAGCGCGAA
TCTTAACAGGATGTATATATCTGACACGTGCCTGGC
TTGTAAGGGCGATCGGTGCGGGCCTCTTCGCTATTA
TGCTATCGCCTTGCAGCACATCCCCCTTTCGCCAGC
CAGTAGCTCACGCTGTAGGTATCTCAGTTCGGTGTA
TCTTAGACTGGAGAATCCCGGTCTGCAGGCCGCTCA
TTTAGGGGCTCGCGCCAGCCGAACTGTTCGCCAGGC
TAATATGCGCTCGCAACCGGAAAAATCGTGAAGCGT
GGGTTGCCGCATAGTTAAGCCAGCCCCGACACCCGC
CAGTTCCAGTTTACTTTGCAGGGCTTCCCAACCTTA
GTCTAGTCAGGCAACTATGGATGAACGAAATAGACA
GTCTTGGCGGCAAGAAAGCCATCCAGTTTACTTTGC
GCATTGCGCTCGGCCCTTCCGGCTGGCTGGTTTATT
CCCTTGCCCCGGCACTTCGCCCAATAGCAGCCAGTC
TAATAGCATCCCGGCGCATAGGATGAACGACAGTGA
TGCTTGAATCGGCCAACGCGCGGGGAGAGGCGGTTT
AACTTGGCTTCATTCAGCTCCGGTTCCCAACGATCA
GGGTAGCTTGGCGTAATCATGGTCATAGCTGTTTCC
GGGTCAAACGTTTTTTCTTAGAAAAATATATCCTCA
TCTTTCCTGCGTTATCCCCTGATTCTGTGGATAACC
TCTTTCCCTTCGGGAAGCGTGGCGCTTTCTCATAGC
TAATCGGTGTGAAATACCGCACAGATGCGTAAGGAG
TAATCCAGGGGGAAACGCCTGGTATCTTTATAGTCC
GCATACATGATCCCCCATGTTGTGCAAAAAAGCGGT
GGGTAGCCAGCCCCGACACCCGCCAACACCCGCTGA
AACTACGGGGAAAGCCGGCGAACGTGGCGAGAAAGG
CAGTAACTGCCGTACGTATAGGCTGCGCAAATGTTG
GGGTTGAATCGGCCAACGCGCGGGGAGAGGCGGTTT
CGATACTCCCCGTCGTGTAGATAACTACGATACGGG
GTCTCCCGGCACTTCGCCCAATAGCAGCCAGTCCCT
AACTAAGGAGCGGGCGCTAGGGCGCTGGCAAGTGTA
ACGTTGGCGATAGCTAGACTGGGCGGTTTTATGGAC
AACTTGGTAACAGGATTAGCAGAGCGAGGCATGTAG
GATTACGGGGAAAGCCGGCGAACGTGGCGAGAAAGG
AACTAGGCCGAAATCGGCAAAATCCCTTATAAATCA
TTGTTCCTGCGTTATCCCCTGATTCTGTGGATAACC
GATTTGCCTGACTCCCCGTCGTGTAGATAACTACGA
TTGTATCCGCCTCCATCCAGTCTATTAATTGTTGCC
TCTTCCGGATAAGGCGCAGCGGTCGGGCTGAACGGG
ACGTAGGGCACCGGACAGGTCGGTCTTGACAAAAAG
TCTTTCCTATGCGCCGGGATGCTTACTGCGGCTACT
CCCTATGAACTGCAAGACGAGGCAGCGCGGCTATCG
GTCTAGCCGGTCTTGTCGATCAGGATGATCTGGACG
CAGTTCGCCTTGATCGTTGGGAACCGGAGCTGAATG
GTCTAGGCAGCGCGGCTATCGTGGCTGGCCACCACG
TGCTAAACTGGATGGCTTTCTTGCCGCCAAGGATCT
TCTTACGGGGAAAGCCGGCGAACGTGGCGAGAAAGG
AACTTCTCGTTCAGCAGTCGTCCGGTAAATTAAAAA
AACTTGTTCTTCTAGTGTAGCCGTAGTTAGGCCACC
CAGTTTGCTCACATGTTCTTTCCTGCGTTATCCCCT
AACTAGCCAGACTTCCCTTGAGATTCCATTTCCAAC
TTGTAGCGAACGGGCTGGTGAGCGATGTATTTGAAG
GATTAGACTTCCCTTGAGATTCCATTTCCAACCGTA
GTCTAGTCAGGCAACTATGGATGAACGAAATCGACA
GGGTTCCTGCTGATGAAGCAGAACAACTTTAACGCC
TTGTAGGAAATTGTAAGCGTTAATAATTCAGAAGAA
GATTTGGGACGCGCCCTGTAGCGGCGCATTAAGCGC
GATTTCCATCCAGTCTATTAATTGTTGCCGGGAAGC
TCTTACTGGAGAATCCCGGTCTGCAGGCCGCTCAAT
GTCTTCTTTCCTGCGTTATCCCCTGATTCTGTGGAT
CAGTTGCACGCAGGTTCTCCGGCCGCTTGGGTGGAG
GATTTGCGTTATCCCCTGATTCTGTGGATAACCGTA
TGCTCCGGAGCTGAATGAAGCCATACCAAACGACGA
GATTTCGGGAAGCGTGGCGCTTTCTCATAGCTCACG
GTCTAGCAGCCAGTCCCTTCCCGCTTCAGTGACAAC
GTCTATCCGCCTCCATCCAGTCTATTAATTGTTGCC
TGCTTCCCCCATGTTGTGCAAAAAAGCGGTTAGCTC
AACTACGGTTATCCACAGAATCAGGGGATAACGCAG
TTGTCGCCACTGGCAGCAGCCACTGGTAAAACGATT
GCATTGCGTGGTCTCGCAGCGAAATTGAATTTTTGA
GTCTTGCCCGCTTTCCAGTCGGGAAACCTGTCGTGC
CCCTATGGCCGCTTTTCTGGATTCATCGACTGTGGC
AACTAGAGCGAGGTATGTAGGCGGTGCTACAGAGTT
GCATTGCTGAACGAGAATTGCATTGCCTTTATAGGG
GTCTTGGCCTTTTGCTCACATGTTCTTTCCTGCGTT
TTGTATCCGCCTCCATCCAGTCTATTAATTGTTGCC
GGGTTCGAATCAGCAACGGCTTGCCGTTCAGCAGCA
TTGTTGCACAACATGGGGGATCATGTAACTCGCCTT
TCTTACAGGATGTATATATCTGACACGTGCCTGGAG
TAATTGCGCAGCCTGAATGGCGAATGGGACGCGCCC
GTCTACAAAAATCGACGCTCAAGTCAGAGGTGGCGA
GATTTTGAGTCCAACCCGGTAAGACACGACTTATCG
TTGTATCCGCCTCCATCCAGTCTATTAATTGTTGCC
CCCTTCCGCCTCCATCCAGTCTATTAATTGTTGCCG
TGCTCTCATGCCTGACATTTATATTCCCCAGAACAT
CCCTATGGCCGCTTTTCTGGATTCATCGACTGTGGC
AACTCCGCCTTTGAGTGAGCTGATACCGCTCGCCGC
TCTTACAGGATGTATATATCTGACACGTGCCTGGAG
TTGTTAGCTAGACTGGGCGGTTTTATGGACAGCAAG
GATTCCGCTTTTTTGCACAACATGGGGGATCATGTA
TTGTAGGAAATTGTAACCGTTAATAATTCAGAAGAA
AACTCGCGAAGTGGGGAGGTACGCTCCCTGGTGGTG
CAGTACGAACCCCCCGTTCAGCCCGACCGCTGCGCC
GATTAGCTGGCGGAAACCGTTCCTACTGCGATCGCT
TTGTAGGTAGCTTGCAGTGGGCTTACATGGCGATAG
GATTACGGGGAAAGCCGGCGAACGTGGCGAGAAAGG
AACTAGGCCCGCACCGATCGCCCTTCCCAACAGTTG
GTCTAGCGAACGACCTACACCGAACTGAGATACCTA
TGCTTCCCCCATGTTCTGCAAAAAAGCGGTTAGCTC
GTCTTCGCCTTGATCGTTGGGAACCGGAGCTGAATG
GTCTTCCGTCGCCCCGGCGTGTCAATAATATCACTC
TCTTTTGCGGCATTTTGCCTTCCTGTTTTTGCTCAC
GATTTGGCGAATGGGACGCGCCCTGTAGCGGCGCAT
CAGTTGGCCGGCTGGGTGTGGCGGACCGCTATCAGG
GATTTCTGTCTATTTCGTTCATCCATAGTTGCCTGA
CCCTAGGCCAGCAAAAGGCCAGGAACCGTAAAAAGG
CCCTATGGCCGCTTTTCTGGATTCATCGACTGTGGC
CAGTTCCGAAGGTAACTGGCTTCAGCAGAGCGCAGA
CAGTTTGCCGGATCAAGAGCTACCAACTCTTTTTCC
TCTTATCGACGCTCAAGTCAGAGGTGGCGAAACCCG
GCATTGGCGAATGGGACGCGCCCTGTAGCGGCGCAT
GCATCGGGTTGGACTCAAGACGATAGTTACCGGATA
ATATTAGCAGAATTTAAGCAGATAAGCGATCGCAGT
CCCTACATGTTCTTTCCTGCGTTATCCCCTGATTCT
ATATCGCAGCCTGAATGGCGAATGGGACGCGCCCTG
TCTTAGACTGGAGAATCCCGGTCTGCAGGCCGCTCA
TGCTTGGTCGAATGGGCAGGTAGCCGGATCAAGCGT
GTCTAGCTCCCTCGTGCGCTCTCCTGTTCCGACCCT
CCCTAGGAACGCCCGTCGTGGCCAGCCACGCTAGCC
CCCTACCGGCACACTGGCCATATCGGTGGTCATCAT
GTCTAGCTAGACTGGGCGGTTTTATGGACAGCAAGC
GTCTACCAAATACTGTTCTTCTAGTGTAGCCGTAGT
AACTCCGGGTTGGACTCAAGACGATAGTTACCGGAT
TGCTCTCATGCCTGACATTTATATTCACCAGAACAT
CCCTTGCTGTCAGATAAAGTCTCCCGTGAACTTTAC
CGATAGTTGCAGGACCACTTCTGCGCTCGGCCCTTC
AACTTGGAACAACACTCAACCCTATCTCGGTCTATT
GTCTTTGAGATCCTTTTTTTCTGCGCGTAATCTGCT
TTGTTCGCCTTGCAGCACATCCCCCTTTCGCCAGCT
GCATTGCGCAGCCTGAATGGCGAATGGGACGCGCCC
CCCTTGCCGGATCAAGAGCTACCAACTCTTTTTCCG
TCTTTGCGTCGCGACACGCTTCGCTTGTAGCTTTCT
GATTTGGCGGAAACCGTTCCTACTGCGATCGCTTAT
GTCTAGGCACCTATCTCAGCGATCTGTCTATTTCGT
TGCTAGCGCAGGGGCGCCCGGTTCTTTTTGTCAAGA
AACTTACCATATGTTGGAGAGCAAGAGCATGGATCC
CAGTAGTCCGCAGAAACGGTGCTGACCCCGGATGAA
TGCTTCCCCTGATTCTGTGGATAACCGTATTACCGC
TTGTTGGACGAAGAGCATCAGGGGCTCGCGCCACCC
CAGTTGCCGTACGTATAGGCTGCGCCACTGTTGGGA
CCCTACTCTGTACATCCACAAACAGACGATAACGGC
AACTTGGGGAGGTACGCTCCCTGGTGGTGGGCTGGT
TCTTACAGGATGTATATATCTGACACGTGCCTGGAG
AACTTGGCGAATGGGACGCGCCCTGTAGCGGCGCAT
GTCTTCGCCTTGATCGTTGGGAACCGGAGCTGAATG
AACTACGCCAGCTGGCGAAAGGGGGATGGGCTGCAA
TAATTCTTTCCTGCGTTATCCCCTGATTCTGTGGAT
GATTACGGCTACACTAGAAGAACAGTATTTGGTATC
AACTAAGTGCCACCTAAATTGTAAGCGTTAATATTT
CAGTTGGCCGGCTGGGTGTGGCGGACCCCTATCAGG
TCTTACCGCCTTTGAGTGAGCTGATACCGCTCGCCG
TGCTCCATTGCTACAGGCATCGTGGTGTCACGCTCG
ACGTCGAGCGAGCACGTACTCGGATGGAAGCCGGTC
CAGTTTGCCGGATCAAGAGCTACCAACTCTTTTTCC
CAGTAGGAAGCGGTCAGCCCATTCGCCGCCAAGCTC
GATTTTCCTGCGTTATCCCCTGATTCTGTGGATAAC
CCCTTCGTTGGGAACCGGAGCTGAATGAAGCCATAC
GGCTTGGTCGAATGGGCAGGTCGCCGGATCAAGCGT
GATTAGCCAGACTTCCCTTGAGATTCCATTTCCAAC
GTCTCCATGATATTCGGCAAGCAGGCATCGCCATGG
TAATAATGGAATCTCAAGGGAAGTCTGGCTCAAGTA
GATTTGGCGAATGGGACGCGCCCTGCAGCGGCGCAT
GTCTTACGGTTATCCACAGAATCAGGGGATAACGCA
GATTAGCTTTCTTTCAGACGCGCGATGTATATACGG
TTGTAAGGCGCAGCGGTCGGGCTGAACGGGGGGTTC
AACTTGGAACAACACTCAACCCTATCTCGGTCTATT
CCCTTGTCTATTTCGTTCATCCATAGTTGCCTGACT
TGCTCGGGGGGTTCGTGCACACAGCCCAGCTTGGAG
GATTACACCGAACTGAGATACCTACAGCGTGAGCTA
AACTTACCATATGTTGGAGAGCAAGAGCATGGATCC
AACTACCCATATGTGGTTGCTACCATATTTACCATA
GATTAGCCTGAATGGCGAATGGGACGCGCCCTGTAG
CAGTAGCGGTCGGGCTGAACGGGGGGTTCGTGCACA
TGCTTCCCCTGATTCTGTGGATAACCGTATTACCGC
GATTTGTTCTTCTAGTGTAGCCGTAGTTAGGCCACC
GATTAGGGACAGTAATATACGGTTGGAAATGGAATC
GGGTAGGTTATTGTTTAAACTTACGCTGGATGCGGC
CAGTTGCACCACCGGGTAAAGTTCACGGGAGACTTT
AACTTTGCGCAGCCTGAATGGCGAATGGGACGCGCC
AACTTGTTCTTCTAGTGTAGCCGTAGTTAGGCCACC
GTCTAATACTGTTCTTCTAGTGTAGCCGTAGTTAGG
AACTAAGGCGCAGCGGTCGGGCTGAACGGGGGGTTC
TCTTTCCCGGCGTCGCGCCCTAGAACAGGATGTATA
ACGTAGCGCAGATACCAAATACTGTTCTTCTAGTGT
CCCTTGCTCCTGCCGAGAAAGTATCCATCATGGCTG
TCTTACTCTTTTTCCGAAGGTAACTGGCTTCAGCAG
CGACAGTTGCAGGACCACGTCTGCGCTCGGCCCTTC
AACTTCCCTCGTGCGCTCTCCTGTTCCGACCCTGCC
GATTTGGCGAATGGGACGCGCCCTGTAGCGGCGCAT
GATTAAGCCGGCGAACGTGGCGAGAAAGGAAGGGAA
AACTTGGCAGCAGCCACTGGTAACAGGATTAGCAGA
TCTTAGACTGGAGAATCCCGGTCTGCAGGCCGCTCA
TCTTAGAACAGGATGTATATATCTGACACGTGCCTG
ACGTAAGCACGAGGAAGCGGTCAGCCCATTCGCCGC
GTCTTGGCGGACCGCTATCAGGACATAGCGTTGGCT
CCCTACTGGGCTATCTGGACAAGGGAAAACGCAAGC
CCCTCTCTTGATCAGAGCTTGATCCCCTGCGCCATC
TCTTAGGGGTTCCGCGCACATTTCCCCGAAAAGTGC
TCTTCGCGCGCTCACTGGCCGTCGTTTTACAACGCC
TCTTTCCTTCAAATTTGCCCGGCCGGCGCGGGTCCT
GCATACCGAACTGAGATACCTACAGCGTGAGCTATG
GATTTCTGCTTAAATTCTGCTACATGCTTGAGCAGC
GATTAGCCACACTTCCATTGAGATTCCATTGCCACC
TAATTGGGCGCTCTTCCGCTTCCTCGCTCACTGACT
TGCTCGGGGGGTTCGTGCACACAGCCCAGCTTGGAG
AACTACCAGCCAGCCGGAAGGGCCGAGCGCAGAAGT
GATTTCGCCTTGATCGTCGGGAACCGGAGCTGAATG
TTGTCCGCTTTTTTGCACAACATGGGGGATCATGTA
TTGTAAGGCGCAGCGGTCGGGCTGAACGGGGGGTTC
GATTCAGGCGTTTCCCCCTGGAAGCTCCCTCGTGCG
GTCTTCGGCCAACGCGCGGGGAGAGGCGGTTTGCGG
AACTTGGCGAATGGGACGCGCCCTGTAGCGGCGCAT
CAGTTTGGGCGCTCTTCCGCTTCCTCGCTCACTGAC
CCCCCCCCCCCCTCCCCCCCCCCCCCCCCCCCCCCC
GCATAGCTTGACGCGGAAAGCCGGCGAACGTGGCGA
CAGTAAGCCAGTCCGCAGAAACGGTGCTGACCCCGG
GCATACATACCTCGCTCTGCTAATCCTGTTACCAGT
GATTTGATCGTTGGGAACCGGAGCTGAATGAAGCCA
TTGTTGGCCGGCTGGGTGTGGCGGACCCCCATCAGG
TGCTACTCAACCAAGTCATTCTGAGAATAGTGTATG
TGCTTGCCTCGTCTTGCAGTTCATTCATGGCACCGG
GCATGCAGAGCGGAAGGCGTATGCCGGCCCCGCCTT
CCCTAGCCGCGCTGCCTCGTCTTGCAGTTCATTCAG
GCATAGCTCCCTCGTGCGCTCTCCTGTTCCGACCCT
AACTAGCGGTCACGCTGCGCGTAACCACCACACCCC
GCATTCCCCTGATTCTGTGGATAACCGTATTACCGC
TGCTACTGGGCTATCTGGACAAGGGAAAACGCAAGC
CAGTTCGTGCGCTCTCCTGTTCCGACCCTGCCGCTT
CCCTACCAAATACTGTTCTTCTAGTGTAGCCGTAGT
AACTACCGAACTGAGATACCTACAGCGTGAGCTATG
GCATAGCGTGAGCTATGAGAAAGCGCCACGCTTCCC
CAGTACCAAATACTGTTCTTCTAGTGTAGCCGTAGT
TTGTTAGGTGTAAACCTTAAACTGCCGTACGTATAG
CCCTTGGTAACAGGATTAGCAGAGCGAGGTATGTAG
GCATTGCCTGACTCCCCGTCGTGTAGATAACTACGA
TGCTTCTTTCCTGCGTTATCCCCTGATTCTGTGGAT
CCCTTGAATCGGCCAACGCGCGGGGAGATGCGGTTT
CAGTTCGGTCTTGACAAAAAGAACCGGGCGCCCCTG
GCATTCGTCTTGAGTCCAACCCGGTAAGACACGACT
CCCTCCAAATACTGTTCTTCTAGTGTAGCCGTAGTT
ATATACGCCAAGCGCGCAATTAACCCTCACTAAAGG
TGCTTGGGCTTACATGGCGATAGCTAGACTGGGCGG
TAATTGGGCGCTCTTCCGCTTCCTCGCTCACTGACT
TCTTAGCGATCTGTCTATTTCGTTCATCCATAGTTG
TTGTATCAGGGGATAACGCAGGAAAGAACATGTGAG
GATTTCGGGAAACCTGTCGTGCCAGCTGCATTAATG
CCCTTGCGCTCTCCTGTTCCGACCCTGCCGCTTACC
GCATACGGGGAAAGCCGGCGAACGTGGCGAGAAAGG
CCCTAGGGGCGCCCGGTTCTTTTTGTCAAGACCGAC
CCCTATCCCCCTTTCGCCAGCTGGCGTAATAGCGAA
GATTATCGCCACTGGCAGCAGCCACTGGTAACAGGA
TCTTTCCTGCGTTATCCCCTGATTCTGTGGATAACC
CAGTAAGCTCCCTCGTGCGCTCTCCTGTTCCGACCC
CAGTTGGATAACCGTATTACCGCCTTTGAGTGAGCT
CAGTTCGGCCAACGCGCGGGGAGAGGCGGTTTGCGG
TGCTTGGATTGCACGCAGGTTCTCCGGCCGCTTGGG
CCCTTCCCTTCGGGAAGCGTGGCGCTTTCTCATAGC
TTGTAGGCTGCGCAACTGTTGGGAAGGGCGATCGGT
AACTTGCGCACCCAGAAACGCTGGTGAAAGCAAAAG
TGCTTCCGCTCACAATTCCACACAACATACGAGCCG
GCATTCTCGGCGCAGCTTCAAAAATTCAATTTCGCT
TAATTTGGGCGCTCTTCCGCTTCCTCGCTCACTGAC
CCCTTGAAGAGCTTGGCGGCGAATGGGCTGACCGCT
CCCTTGGGCGCTCTTCCGCTTCCTCGCTCACTGACT
TCTTAGTAAGTAGTTCGCCAGTTAATAGTTTGCGCA
TTGTTGGTAACAGGATTAGCAGAGCGAGGTATGTAG
TTGTTAGGCACCCCAGGCTTTACACTTTATGCTTCC
AACTTGTCGTGCCAGCTGCATTAATGAATCGGCCAA
CACTACCGAACTGAGATACCTACAGCGTGAGCTATG
TGCTTGTGCAAAAAAGCGGTTAGCTCCTTCGGTCCT
GATTCGCGCGGGGAGAGGCGGGGTGCGTGCTTGTGG
TCTTTCGTTGGGAACCGGAGCTGAATGAAGCCATAC
TGCTAGGACATAGCGTTGGCTACCCGTGATATTGCT
GTCTCGGGGGGTTCGTGCACACAGCCCAGCTTGGAG
CCCTCCAAATACTGTTCTTCTAGTGTAGCCGTAGTT
TCTTAGCTTGACGGGGAAAGCCGGCGAACGTGGCGA
TTGTTCTTCTAGTGTAGCCGTAGTTAGGCCACCACT
TGCTCCGCCTACATACCTCGCTCTGCTAATCCTGTT
GATTACGACCTAAAAATTAAACAAAAATTCTAGGCG
AACTCCCTGTTTTTGCTCACCCAGAAACGCTGGTGA
GTCTACCGAACTGAGATACCTACAGCGTGAGCTATG
GTTAGCAGGTAGCTTGCAGTGGGCTTACATGGCGAT
AACTTCGCTTGTAGCTTTCTTTCAGACGCGCGATGT
TGCTCGTCTTGAGTCCACCCCGGTACGCCACGACTT
AACTTCGTGCGCTCTCCTGTTCCGACCCTGCCGCTT
GGGTTGAAAGAAAGCCTGACTGGCGGGTTAATATTC
AACTACTCAACCAAGTCATTCTGAGAATAGCGCATC
TCTTAGTCACGACGTTGTAAAACGACGGCCAGTGAG
GCATCCGCTTTTTTGCACAACATGGGGGATCATGTA
GCATCCTCTTTTCCTTCAAATTTGCCCGGCCGGCGC
CGATTGCCGGGATCGAGTAGAGTGCGTCGCGACACG
AACTATCCGCCTCCATCCAGTCTATTAATTGTTGCC
TAATAGCCGGCGAACGTGGCGAGAAAGGAAGGGAAG
TTGTAGTTGCAGGACCACTTCTGCGCTCGGCCCTTC
CAGTAGGGCTTCCCAACCTTACCAGAGGGCGCCCCA
AACTTGCGTTATCCCCTGATTCTGTGGATAACCGTA
GATTAGAGGTGGCGAAACCCGACAGGACTATAAAGA
CCCTCGCAGATACCAAATACTGTTCTTCTAGTGTAG
GCATAACGGGGGGTTCGTGCACACAGCCCAGCTTGG
GATTAGCTCCCTCGTGCGCTCTCCTGTTCCGACCCT
TTGTAGGCTGCGCAACTGTTGGGAAGGGCGATCGGT
TGCTTGGATTGCACGCAGGTTCTCCGGCCGCTTGGG
ATATCGCAGCCTGAATGGCGAATGGGACGCGCCCTG
CAGTTCCCCGATATGCACCACCGGGTAAAGTTCACG
TCTTACTCAACCAAGTCATTCTGAGAATAGTGTATG
TTGTTAGACTGGGCGGTTTTATGGACAGCAAGCGAA
GTCTTCGCCTTGATCGTTGGGAACCGGAGCTGAATG
TGCTTGCGTATTGGGCGCTCTTCCGCTTCCTCGCTC
TAATTAAGCAGATAAGCGATCGCAGTAGGAACGGTT
GATTACCTCCCCACTTCGCGCTTACTTATGTTACCA
GATTTGCGCTCTCCTGTTCCGACCCTGCCGCTTACC
TCTTAGCACTCCACTAGGAATGGCCAGGCGGTAGTA
GTCTTCGGCTCTCTCTTTTATAGGTGTAAACCTTAA
GATTTCCTGCGTTATCCCCTGATTCTGTGGATAACC
CAGTACACCTATAAAAGAGAGAGCCGTTATCGTCTG
TGCTTGTGCAAAAAAGCGGTTAGCTCCTTCGGTCCT
CAGTTCTTTCCTGCGTTATCCCCTGATTCTGTGGAT
CAGTCGACGCTCAAGTCAGAGGTGGCGAAACCCGAC
TAATTAACCGTATTACCGCCTTTGAGTGAGCTGATA
GCTATTGTGAGCGGATAACAATTTCACACAGGAAAC
GATTTTGCCCGGCCGGCGCGGGTCCTGCGCGGAGTT
GATTAGCTCCCTCGTGCGCTCTCCTGTTCCGACCCT
CCCTCCCATGTTGTGCAAAAAAGCGGTTAGCTCCTT
ACGTTCCCTTCGGGAAGCGTGGCGCTTTCTCATAGC
TCTTTCCCGGCGTCGCGGCCTAGAATAGGATGTATA
GATTTGTTCTTTCCTGCGTTATCCCCTGATTCTGTG
GCATCGTTCCTACTGCGATCGCTTATCTGCTTAAAT
CAGTAAGTCTCCCGTGAACTTTACCCGGTGGTGCAT
CGATTGTGTGGAATTGTGAGCGGATAACAATTTCAC
TGCTAGAACCGGGCGCCCCTGCGCTGACAGCCGGAA
TTGTTCCAGAAAAGCGGCCATTTTCCACCATGATAT
GATTTGGCTGCTGCCAGTGGCGATAAGTCGTGTCTT
AACTTCGGGTTTCGCCACCTCTGACTTGAGCGTCGA
AACTACGGGGGGTTCGTGCACACAGCCCAGCTTGGA
CCCTTCATTCAGCTCCGGTTCCCAACGATACAGCCG
GATTACGGGGAAAGCCGGCGAACGTGGCGAGAAAGG
TAATAGTTGCGCAGCCTGAATGGCGAATGGGACGCG
TGCTTGCACAACATGGGGGATCATGTAACTCGCCTT
TCTTACAGGAAACAGCTATGACCATGATTCCCCCAA
TTGTCCGACCTGTCCGGTGCCCTGAATGAACTGCAA
CCCTTGTCAAGACCGACCTGTCCGGTGCCCTGAATG
GTCTTGAATCGGCCAACGCGCGGGGAGAGGCGGGTT
CCCTTGCGCTCGGCCCTTCCGGCTGGCTGGTTTATT
TCTTAAATCGGAACCCTAAAGGGAGCCCCCGATTTA
TTGTTAGACTGGGCGGTTTTATGGACAGCAAGCGAA
GTCTAGACTGGGCGGTTTTATACACAGCAAGCGAAC
TTGTAGCTCCCCCGTGCGCTCTCCTGTTCCGCCCCT
GATTTGCGCAGCCTGAATGGCGAATGGGACGCGCCC
GTCTTGGCGATAAGTCGTGTCTTACCGGGTTGGACT
GTCTAGGGCTTCCCAACCTTACCAGAGGGCGCCCCA
TCTTAGTCCTGTCGGGTTTCGCCACCTCTGACTTGA
CCCTAGGCGCAGCGGTCGGGCTGAACGGGGGGTTCG
TGCTTGGGTGTGGCGGACCCCTATCAGGACATAGCG
TCTTCCCGCGCCTAGACTGGAGAATCCCGGTCTGCA
TTGTTGCAAGACGAGGCAGCGCGGCTATCGTGGCTG
TGCTTGCGTTGCGCTCACTGCCCGCTTTCCAGTCGG
TCTTACAGGATGTATATATCTGACACGTGCCTGGAG
TCTTTCGAGCTTGGTAACATAAGTAAGCGCGAAGTG
GTCTCACGAACCCCCCGTTCAGCCCGACCGCTGCGC
GATTTGGGCGCTCTTCCGCTTCCTCGCTCACTGACT
GATTTGCGTATGGGGCGCTCTTCCGCTTCCGCGCTC
TGCTAGCGGCCATTTTCCACCATGATATTCGGCAAG
TGCTGCGAACCGGAATTGCCAGCTGGGGCGCCCTCT
TTGTTCGCCAGCTGGCGTAATAGCGAAGAGGCCCGC
CAGTAGAGGTGGCGAAACCCGACAGGACTATAAAGA
.CATTAACCGTATTACCGCCTTGGAGTGAGCTGATA
GTCTTTGCAGGACCACTTCTGCGCTCGGCCCTTCCG
TGCTTCCCCTGCGCCATCAGATCCTTGGCGGCAAGA
TTGTTAGCCGCCCCGAAGGGAGCGGCTGGAGCTAGA
GTCTTGGGGAATATAAATGTCAGGCATGAGATTATC
AACTTCGGGTTTCGCCACCTCTGACTTGAGCGTCGA
TCTTTGGCCTTTTGCTGGCCTTTTGCTCACATGTTC
CCCTAAGGGCGAATTCGTTTAAACCTGCAGGACTAG
CAGTTCCGCCTCCATCCAGTCTATTAATTGTTGCCG
GCATCGGGGAAAGCCGGCGAACGTGGCGAGAAAGGA
TTGTTCCAGAAAAGCGGCCATTTTCCCCCATGATAT
GTCTTCCGCCTCCATCCAGTCTATTAATTGTTGCCG
TCTTACGGGGAAAGCCGGCGAACGTGGCGAGAAAGG
TCTTACTGGAGAATCCCGGTCTGCAGGCCGCTCAAT
TTGTAAGCAGGTAGCTTGCAGTGGGCTTACATGGCG
TGCTTCGCCTTGCAGCACATCCCCCTTTCGCCAGCT
GATTATCCGCCTCCATCCAGTCTATTAATTGTTGCC
CAGTTCGGCCAACGCGCGGGGAGAGGCGGGTTTCGG
GATTTCCGCCTCCATCCAGTCTATTAATTGTTGCCG
CCCTTCCCCGATATGCACCACCGGGTAAAGTTCACG
GGGTTTCCTGCGTTATCCCCTGATTCTGTGGATAAC
GATTAGCGAACGACCTACACCGAACTGAGATACCTA
GTCTAGGATGAGGATCGTTTCGCATGATTGAACAAG
CAGTAGCTTGCAGTGGGCTTACATGGCGATAGCTAG
CCCTTGCCGGGAAGCTAGAGTAAGTAGTTCGCCAGT
TCTTTGCCGGGAAGCTAGAGTAAGTAGTTCGCCAGT
TTGTTAGGCTGCGCAACTGTTGGGAAGGGCGATCGG
GGGTAGGTAAACAGTTGATTGAACTGCCTGAACTAC
GATTACCAAATACTGTTCTTCTAGTGTAGCTGTAGT
GCATAGCGGGCGCTAGGGCGCTGGCAAGTGTAGCGG
GGGTTCGGTTGCACTACGCGTACTGTGAGCCAGAGT
CGATTACCGCGCCACATAGCAGAACTTTAAAAGTGC
TTGTAGGGGCGCCCGGTTCTTTTTGTCAAGACCGAC
GATTTGGCCTTTTGCTGGCCTTTTGCTCACATGTTC
GGGTTCCGGTACGTTTTCCGGCTGATAAATAAGGGT
CCCTACATCCACTGAGCTGTTTAACTCATTGACGCA
GCATTTGTTGCCGGGAAGCTAGAGTAAGTAGTTCGC
AACTTGAATCGGCCAACGCGCGGGGAGAGGCGGGTT
GATTACGGGGAAAGCCGGCGAACGTGGCGAGAAAGG
TTGTATGGGGGATCATGTAACTCGCCTTGATCGTTG
CGATTGAGATCGGAAGTCGTATGCCGTCTTCTGCTT
CCCTAAGCCATCCAGTTTACTTTGCAGGGCTTCCCA
CAGTAGGCGGTTTGCGTATTGGGCGCTCTTCCGCTT
TAATTTAAGATCGGAAGTCGTATTCCGTCTTCTTCT
GATTTGCACGAACCCCCCGTTCAGCCCGACCGCTGC
GATTTGCCGCTTACCGGATACCTGTCCGCCTTTCTC
TGCTAGATCCTTGAGAGTTTTCGCCCCGAAGAACGT
GCATCGGGGAAAGCCGGCGAACGTGGCGAGAAAGGA
GATTTCGTGCGCTCTCCTGTTCCGACCCTGCCGCTT
GATTTGCGTATTGGGCGCTCTTCCGCTTCCTCGCTC
GCATAAGCCGGCGAACGTGGCGAGAAAGGAAGGGAA
AACTTGGCGAATGGGACGCGCCCTGTAGCGGCACAT
TTGTAAGCAGGTAGCTTGAAGGGGGCTTACATGGCG
GTCTTGCCTGACATTTATATTCCCCAGAACATCAGG
CAGTTGCCGTACGTATAGGCTGCGCCACTGTTGGGA
TTGTTCCGAAGGTAACTGGCTTCAGCACAGCGCAGA
TAATTCCTGCGCTATCCCCTGATTCTGTGGATAACC
GATTATCAGATCGGAAGTCGTATGCCCTCTTCTTCT
ACGTTTCCTGCGTTATCCCCTGATTCTGCGGATAAC
ACGTAAGCGTTAATAATTCAGAAGAACTCGTCAAGA
TTGTTGGCGGACCGCTATCAGGACATAGCGTTGGCT
TTGTACCTTAAACAGCCGTACGTATAGGCTGCGCCA
GATTCCGGTAACTATCGTCTTGAGTCCAACCCGGTA
AACTTGCTCGTCAGGGGGGCGGAGCCTATGGAAAAA
GATTACGCGCGGGGAGAGGCGGGTTGTTGTTTGGGG
GATTCCACGCTCACCGGCTCCAGATTTATCAGCAAT
CCCTTGGCCGCTTTTCTGGATTCATCGACTGTGGCC
GGGTCGCCACTGGCAGCAGCCACTGGTAACAGGATT
CCCTAAGCGTTAATAATTCAGAAGAACTCGTCAAGA
TCTTACTGGAGAATCCCGGTCTGCAGGCCGCTCAAT
TCTTTCGCGGCCTAGAACAGGATGTATATATCTGAC
AACTAGCAGATAAGCGATCGCAGTAGGAACGGTTTC
TAATAAGCTGGCGGAAACCGTTCCTACTGCGATCGC
GTCTTGGAGCCGGTGAGCGTGGGTCTCGCGGTATCA
TCTTTCCGAAGGTAACTGGCTTCAGCAGAGCGCAGA
GTCTATCCACAAACAGACGATAACGGCTCTCTCTTT
TCTTTGGAGAATCCCGGTCTGCAGGCCGCTCAATTG
GCATTCTCGGCGCAGCTTCAAAAATTCAATTTCGCT
ACGTTGGCCGCTTTTCTGGATTCATCGACTGTGGCC
GTCTTCGCCACTGGCAGCAGCCACTGGTAACAGGAT
GATTTGGCGAATGGGACGCGCCCTGTAGCGGCGCAT
TTGTAGTCCGCAGAAACGGTGCTGACCCCGGATGAA
TTGTATGGGGGATCATGTACCTCGCCTTGATCGTTG
GATTTGAGTAAACTTGGTCTGACAGTTACCAATGCT
GGGTTCCGGTAGGTTTTCCGGCTGATAAATACGTTT
TCTTTAGACTGGAGAATCCCGGTCTGCAGGCCGCTC
CGTAGATCGGAAGTCGTATGCCGTCTTCCGCTTGAA
TCTTAGAACAGGATGTATATATCTGACACGTGCCTG
GATTATGGCGAATGGGACGCGCCCTGTAGCGGCGCA
CCCTCCGCCTCCATCCAGTCTATTAATTGTTGCCGG
GGGTATCCTCACAATACCTTCTCTCTTCTTTGCCAT
TTGTTCGTTGGGAACCGGAGCTGAATGAAGCCATAC
GCATTCGACCGTGCTTGCTGCTCAAGCATGTAGCAG
AACTAGTCTATTAATTGTTGCCGGGAAGCTAGAGTA
CCCTTGGGCGCTCTTCCGCTTCCTCGCTCACTGACT
TCTTTCCACCGCGGTGGCGGCCGCTCTAGAGACCGG
TGCTTGCGCAGCTGTGCTCGACGTTGTCACTGAAGC
TTGTTGTGGATAACCGTATTACCGCCTTTGAGTGAG
TAATTCCCGGCAGACAATCAAGCCCTATAAAGGCAA
TAATTAGCGAAGAGGCCCGCACCGATCGCCCTTCCC
TTGTTGGCGCTTTCTCATAGCTCACGCTGTAGGTAT
GATTTGCGCTCTCCTGTTCCGACCCTGCCGCTTACC
AACTTTCCGAAGGTAACTGGCTTCAGCAGAGCGCAG
ACCCCCCCCCCCCCCCCCCCCCCCCCCCCCACACCC
TAATACGGGGAAAGCCGGCGAAAGTGGCGAGAAAGG
ACGTTCCCCCATGTTGTGCAAAAAAGCGGTTAGCTC
AACTAGCGGTCGGGCTGAACGGGGGGTTCGTGCACA
GTCTTCAGCTACTGGGCTATCTGGACAAGGGAAAAC
CAGTACAATCGTCGCCCCGGTAATAATCGGGATCAG
TCTTTGGAGAATCCCGGTCTGCAGGCCGCTCAATTG
AACTTGCCGGGAAGCTAGAGTAAGTAGTTCGCCAGT
CCCTTTGCCTGACTCCCCGTCGTGTAGATAACTACG
TGCTCAGAATCAGGGGATAACGCAGGAAAGAACATG
GATTCCTTTCGCTTTCTTCCCTTCCTTTCTCGCCAC
AACTACGGGGAAAGCCGGCGAACGTGGCGAGAAAGG
ACGTTCGCCTTGCAGCACATCCCCCTTTCGCCAGCT
AACTAGTCCTGTCGGGTTTCGCCACCTCTGACTTGA
TAATTACCAAGCTCGAAGTTATTGTACTCGCGATGG
AACTTGCAGGGCCGCGAGGCGCCTCGGCGAAGTGGC
CAGTAGGCGGCTGCTCCTGGGCGTTGATCAGTTATT
TCTTACAGGATGTATATATCTGACACGTGCCTGGAG
GTCTAGCGCCACGCTTCCCGAAGGGAGAAAGGCGGA
ATATCGAGCCGGAAGCATAAAGTGTAAAGCCTGGGG
CCCTTGGCCGGCTGGGTGTGGCGGACCGCTATCAGG
CGATACGGGGAAAGCCGGCGAACGTGGCGAGAAAGG
ATATAGCGCCTGATGCGGTATTTTCTCCTTACGCAT
GATTTGGCCGATTCATTAATGCAGCTGGCACGACAG
AACTACGAGCCGGAAGCATAAAGTGTAAAGCCTGGG
CCCTATGACCACCGATATGGCCAGTGTGCCGGTCTC
CCCTTTGCTGATAAATCTGGAGCCGGTGAGCGTGGG
AACTAGCGGCCGCCACCGCGGTGGAGCTCCAGCTTT
ATATAGCGAGGTATGTAGGCGGTGCTACAGAGTTCT
CCCTATCCGGTAACTATCGTCTTGAGTCCAACCCGG
AACTCCGGTTGCGAGCGCATATCGTTCCTCTTTTCC
TGCTAGCTTGCAGTGGGCTTACATGGCGATAGCTAG
TCTTTCCGGTTGCGAGCGCATATCGTTCCTCTTTTC
GGGTAGGACCACTTCTGCGCTCGGCCCTTCCGGCTG
CAGTAACCGCTTTTTTGCACAACATGGGGGATCATG
TCTTCGGGGGCTCCCTTTAGGGTTCCGATTTAGTGC
GTCTTTCCTGCGTTATCCCCTGATTCTGTGGATAAC
TAATACAGCCCAGCTTGGAGCGAACGACCTACACCG
GATTTGCTTGAGCAGCAAGCACGGTCGAACCAGCCC
TTGTTGATCAGAGCTTGATCCCCTGCGCCATAAGAT
TCTTTTGCGCAGCCTGAATGGCGAATGGGACGCGCC
GCATCCGCTACCAGCGGTGGTTTGTTTTCCGGATCA
GTCTACTGTTCTTCTAGTGTAGCCGTAGTTAGGCCA
TCTTACAGGATGTATATATCTGACACGTGCCTGGAG
GGGTAGTACTCATCATTGGAAAACGTTCTTCGGGGC
CAGTCGGCTCTCTCTTTTATAGGGGTAAACCTTAAA
TAATAGGACTATAAAGATACCAGGCGACTCCCCCTG
TGCTTGGACAAGGGAAAACGCAAGCGCAAAGAGAAA
TCTTATCGTCTTGAGTCCAACCCGGTAAGACACGAC
GATTTCGTCTTGAGTCCAACCCGGTAAGACACGACT
GATTAGCTTTCTTTCAGACGCGCGATGTATATACGG
TTGTTCGCCAGCTGGCGTAATAGCGAAGAGGCCCGC
TGCTACTATCGTCTTGAGTCCAACCCGGTAAGACAC
CAGTAGGGGCGCCCGGTTCTTTTTGTCAAGACCGAC
TCTTTGACGGGGAAAGCCGGCGAACGTGGCGAGAAA
CCCTATGCTTTCACCAAAACGTCTCATCAGGCCACC
AACTACGGGGAAAGCCGGCGAACGTGGCGAGAAAGG
GTCTAACCTTACCAGAGGGCGCCCCAGCTGGCAATT
GTCTAGCGCCACGCTTCCCGAAGGGAGAAAGGCGGA
ACGTAGCGCAGGGGCGCCCGGTTCTTTTTGTCAAGA
GTCTTGACAGGAGATCCTGCCCCGGCACTTCGCCCA
AACTTCGCCATTCAGGCTGCGCAACTGTTGGGAAGG
TTTACACTTTATGCTTCCGGCTCGTATGTTGTGTGG
GATTACGGCGAAAGCCGGCGAACGTGGCGAAAAAGG
GTCTATGCAGCCGCCGCATTGCATCAGCCATGATGG
AACTTGGGTAAAGCCAGGGTTTTCCCAGTCACGACG
TGCTTGCCGTACGTATAGGCTGCGCAACTTTTGGGA
GGGTCCACCACGCTCATCGATAATTTCACCGCCGAA
TGCTTCGACCGCGATACCACCAGCCGCAAAGGGGCG
TCTTAGCCTGAATGGCGAATGGGACGCGCCCTGTAG
GATTAGAAAACGCTTTCCGCTCAACTGGTAAAAGCA
CGATACGGGGAAAGCCGGCGAACGTGGCGAGAAAGG
GCATTCGCCTTGATCGTTGGGAACCGGAGCTGAATG
CCCTTCACTGGCCGTCGTTTTACAACGTCGTGACTG
TTGTTCGCCTTGCAGCACATCCCCCTTTCGCCAGCT
CAGTACGGGGGGTTCGTGCACACAGCCCAGCTTGGA
AACTACCTACAGCGTGAGCTATGAGAAAGCGCCACG
GTTCGCAGCGGTCGGGCTGAACGGGGGGTTCGTGCA
GCATTTGCTGATAAATCTGGAGCCGGTGAGCGTGGG
TGTAGTCGGGAAACCTGTCGTGCCAGCTGCATTAAT
GATTTTGAGTCCAACCCGGTAAGACACGACTTATCG
GATTTCCCTCGTGCGCTCTCCTGTTCCGACCCTGCC
GATTAGCAGCAAGCACGGTCGAACCAGCCCACCACC
TCTTACAGGATGTATATATCTGACACGTGCCTGGCG
CCCTTCGTGACTGGGAAAACCCTGGCGTTACCCAAC
TGCTTGGACAAGGGAAAACGCAAGCGCAAAGAGAAA
TGCTACCCGACAGGACTATAAAGATACCAGGCGTTT
GCATTCCGGTAACTATCGTCTTGAGTCCAACCCGGT
CAGTACTCGCCTTGATCGTTGGGAACCGGAGCTGAA
GATTTCGGCCAACGCGCGGGGAGAGGCGGGTTGTGG
GCATTCCGAAGGTAACTGGCTTCAGCAGAGCGCAGA
GCATTAGTTACCGGATAAGGCGCAGCGGTCGGGCTG
TCTTTCGGCCAACGCGCGGGGAGAGGCGGGTTGACA
GTCTACGTCGTGACGGGGAAAACCCTGGCGTTACCC
TTGTACGTACGGCAGTTTAAGGTTTACACCTATAAA
TGCTTCCGGTGCCCTGAATGAACTGCAAGACGATGC
CGATTGCTGAACGAGAATTGCATTGCCTTTATAGGG
GATTTCGTGCGCTCTCCTGTTCCGACCCTGCCGCTT
CCCTAGCGAGGTATGTAGGCGGTGCTACAGAGTTCT
GATTACACTTCCCTTGAGATTCCATTTCCAACCGTA
TAATTGCGCTCTCCTGTTCCGACCCTGCCGCTTACC
GCATCGCAGCCTGAATGGCGAATGGGACGCGCCCTG
TCTTTAGACTGGAGAATCCCGGTCTGCAGGCCGCTC
CAGTTGTGCAAAAAAGCGGTTAGCTCCTTCGGTCCT
AACTTCCGGTAACTATCGTCTTGAGTCCAACCCGGT
TAATCCAGCGTTTCTGGGTGAGCAAAAACAGGAAGG
ATATACCGCCTCTCCCCGCGCGTTGGCCGATTCATT
TCTTAGACTGGAGAATCCCGGTCTGCAGGCCGCTCA
GATTTCCTCTTTTCCTTCAAATTTGCCCGGCCGGCG
TAATGGCGCAGCGGTCGGGCTGAACGGGGGGTTCGT
GGGTCCACCACGCTCATCGATAATTTCACCGCCGAA
TGCTTCATGTAACTCGCCTTGATCGTTGGGAACCGG
CATACTGTTCTTCTAGTGTAGCCGTAGTTAGGCCAC
CAGTTGGGCAGGTAGCCGGATCAAGCGTATGCAGCC
TGCTTGACTGGGCACAACAGACAATCCGCTGCCCTT
GTCTAGTGGCGATAAGTCGTGTCTTACCGGGTTGGA
GTCTTGCGCCATCAGATCCTTGGCGGCAAGAAAGCC
CAGTTTGCCTGACTCCCCGTCGTGTAGATAACTACG
TTGTAGCCCGACCGCTGCGCCTTATCCGGTAACTAT
TTTACGGTTATCCACAGAATCAGGGGATAACGCAGG
CCCTTGCCGGGGCAGGATCTCCTGTCATCTCACCTT
GCATTGGTAACAGGATTAGCAGAGCGAGGTATGTAG
TCTTAAGCCGGCGAACGTGGCGAGAAAGGAAGGGAA
TTGTTGGGTGTGGCGGACCCCTATCAGGACATAGCG
GTCTAATACGGTTATCCACAGAATCAGGGGATAACG
AACTTGTTCTTTCCTGCGTTATCCCCTGATTCTGTG
AACTACTCGCCTTGATCGTTGGGAACCGGAGCTGAA
TCTTTTGCAGGACCACTTCTGCGCTCGGCCCTTCCG
TTGTACAGTCGATGAATCCAGAAAAGCGGCCATTTT
GCATACACCGAACTGAGATACCTACAGCGTGAGCTA
TGCTTGCCTGACTCCCCGTCGTGTAGATAACTACGA
GTTAGCTTGCAGTGGGCTTACATGGCGATAGCTAGA
TCTTAACAGGATGTATATATCTGACACGTGCCTGGA
CAGTACTTTCTCGGCAGGAGCAAGGTGAGATGACAG
GTCTACATCCACAAACAGACGATAACGGCTCCATCT
ATATACCGCGAGACCCACGCTCACCGGCTCCAGATT
ATATAAGGGACAGTAATATACGGTTGGAAATGGAAT
TGCTAGCTACCAACTCTTTTTCCGAAGGTAACTGGC
CCCTAGGACCACTTCTGCGCTCGGCCCTTCCGGCTG
CAGTAGGAACGCCCGTCGTGGCCAGCCACGATACCC
TTGTTTCCGGCTGGCTGGTTTATTGCTGATAAATCT
TGCTTCTGTGGATAACCGTATTACCGCCTTTGAGTG
GGCTTCAGCGACTGATCCACCCAGTCCCAGACGAAG
GATTAGCGGAAAGCGTTTTCTTTTTAATTTACCGGA
TAATTCTGGCTCAAGTAGCCGCAGTAAGCATCCCGG
TTGTAGCAACGCGGCCTTTTTACGGTTCCTGGCCTT
TGCTTCCGCCTCCATCCAGTCTATTAATTGTTGCCG
AACTTCCCCGCGCGTTGGCCGATTCATTAATGCAGC
GAATCCAGCGTTTCTGGGTGAGCCAAAACAGGAAGG
TTGTTGCCTGACTCCCCGTCGTGTAGATAACTACGA
TCTTACAGGATGTATATATCTGACACGTGCCTGGAG
GATTACGGGGAAAGCCGGCGAACGTGGCGAGAAAGG
TAATATGAACGACAGTGACTTCCCGCGCCTAGAGAT
ACGTAGGTGTAAACCTTAAACTGCCGTACGTATAGG
TCTTACGGGGAAAGCCGGCGAACGTGGCGAGAAAGG
GGGTAGGTAAACAGTTGATTGAACTGCCTGAACTAC
TAATTGAGCTGATACCGCTCGCCGCAGCCGAACGAC
TAATTGGAGGCGGATAAAGTTGCAGGACCACTTCTG
CAGTTGGATCCATTGAGTTCAAAGGGCGAATTCGTT
TCTTACTGGAGAATCCCGGCCTGCAGGCCGCTCAAT
GATTTCCTGCGTTATCCCCTGATTCTGTGGATAACC
AACTTGTTCTTTCCTGCGTTATCCCCTGATTCTGTG
CCCTTCGCCTTGATCGTTGGGAACCGGAGCTGAATG
TAATTGGGTAACGCCAGGGTTTTCCCAGTCACGACG
AACTTTGCGCAGCCTGAATGGCGAATGGGACGCGCC
CCCTTGGCTTCAGCAGAGCGCAGATACCAAATACTG
CCCTTGCCCCGGCACTTCGCCCAATAGCAGCCAGTC
GTCTCTCGTCAAGAAGGCGATAGAAGGCGATGCGCT
GATTTTGACGGGGAAAGCCGGCGAACGTGGCGAGCA
TTGTTCACTGGCCGTCGTTTTACAACGTCCTGACTG
GCATTCGGGTTTCGCCACCTCTGACTTGAGCGTCGA
TGCTAGGCAGCGCGGCTATCGTGGCTGGCCACGACG
GATTTCGGGTTTCGCCACCTCTGACTTGAGCGTCGA
CAGTTCCGCGCACATTTCCCCGAAAAGTGCCACCTG
GTCTCGCAGCGGTCGGGCTGAACGGGGGGTTCGTGC
TTGTTGCGCCAGCTTTCATCCCCGATATGCACCACC
GATTTTGGGCGCTCTTCCGCTTCCTCGCTCACTGAC
TTGTACGCCAGCTGGCGAAAGGGGGATGTGCTGCAA
GCATTGGCGAATGGGACGCGCCCTGTAGCGGCGCAT
GATTTTCTGTGGATAACCGTATTACCCCATTTGAGG
AACTACAAAAAAACCACCGCTACCAGCGGTGGTTTT
TCTTACTGGAGAATCCCGGTCTGCAGGCCGCTCAAT
CCCTTCCCCCATGTTGTGCAAAAAAGCGGTTAGCTC
GATTTCCCCCTTTCGCCAGCTGGCGTAATAGCGAAG
TGCTTGTACATCCACAAACAGACGATAACGGCTCTC
CCCTATCGTCTTGAGTCCAACCCGGTAAGACACGAC
CCCTAGAGCCGTTATCGTCTGTTTGTGGATGTACAG
CGATCGAAGAGGCCCGCACCGATCGCCCTTCCCAAC
GATTTCCGCAGGCCACCGGAATAAGGGACAGTAATA
CAGTTCCACAGAATCAGGGGATAACGCAGGAAAGAA
CCGTTGGATCCATTGAGTTCAAAGGGCGAATTCGTT
TTTCGCATCCGGCCAGGCACCAATCCCCTGCTGCGC
GATTTACCGGATACCTGTCCGCCTTTCTCCCTTCGG
GTCTTCGCCTTGATCGTTGGGAACCGGAGCTGAATG
TCTTCCCGGCGTCGCGGCCTAGAACAGGATGTATAG
CAGTAGCTCACTCATTAGGCACCCCAGGCTTTACAC
CCCTTGCCGGATCAAGAGCTACCAACTCTTTTTCCG
AACTTGGCGAATGGGACGCGCCCTGTAGCGGCGCAT
GTCTTCGTGCACACAGCCCAGCTTGGAGCGAACGAC
CCCTAGGCGATAGAAGGCGATGCGCTGCGAATCGGG
CAGTAAACCTTAAACTGCCGTACGTATAGGCTGCGC
TCTTAGAAGATCGGAAGTCGTATGCCGTCTTCCTCT
CAGTTGGCGTTACCCAACTTAATCGCCTTGCAGCAC
CCCTTGGATTGCACGCAGGTTCTCCGGCCGCTTGGG
GATTCAGAGGTGGCGAAACCCGACAGGACTATAAAG
GATTTGAGCGCTCTTCCGCTTCCTCGCTCACTGACT
AACTTGGGGGATCATGTAACTCGCCTTGATCGTTGG
GTCTTGCCGAATATCATGGTGGAAAATGGCCGCTTT
GATTTCACAAAAATCGACGCTCAAGTCAGAGCTGGC
TCTTTGCGCAGCCTGAATGGCGAATGGGACGCGCCC
GTCTTCTCAGCGATCTGTCTATTTCGTTCATCCATA
TCTTTATACGCAAACCGCCTCTCCCCGCGCGTTGGC
GATTTGCGCAGCCTGAATGGCGAATGGGACGCGCCC
TCTTACGGGTATCCACAGAATCAGGGGATAACGCAG
TGCTTGCTGACCCCGGATGAATGTCAGCTACTGGGC
AACTTGCCGGGAAGCTAGAGTAAGTAGTTCGCCAGT
TTGTAACCGGGCGCCCCTGCGCTGACAGCCGGAACA
TCTTAGACTGGAGAATCCCGGTCTGCAGGCCGCTCA
TGGTTCAGCGACTGATCCACCCAGTCCCAGACGAAG
TGCTTCAGGACATAGCGTTGGCTACCCGTGATATTG
GATTTCGTTGGGAACCGGAGCTGAATGAAGCCATAC
TCTTCTGGAGAATCCCGGTCTGCAGGCCGCTCAATT
CCCTAAGGCGCAGCGGTCGGGCTGAACGGGGGGTTC
GATTTGGCGAGAAAGGAAGGGAAGAAAGCGAAAGGA
TTGTTGGCGGACCGCTATCAGGACATAGCGTTGGCT
TGCTTGCCCCGGCACTTCGCCCAATAGCAGCCAGTC
TAATTCAGGCGCTCTTCCGCTTCCTCGCTCACTGAC
GATTTCTGTCTATTTCGTTCATCCATAGTTGCCTGA
CCCTTGTAACTCGCCTTGATCGTTGGGAACCGGAGC
TTGTTGTAGCACCGCCTACATACCTCGCTCTGCTAA
TGCTACTCGTCAAGAAGGCGATAGAAGGCGATGCGC
GATTACGTGGCGAGAAAGGAAGGGAAGAAAGCGAAA
ATATTTCCTGCGTTATCCCCTGATTCTGTGGATAAC
AACTAGGTCGTTCGCTCCAAGCTGGGCTGTGTGCAC
TAATAGGGAAGAAAGCGAAAGGAGCGGGCGCTAGGG
GGGTATCCGGTAGGTTTTCCGGCTGATAAATAAGGT
GTCTAGGGCACCGGACAGGTCGGTCTTGACAAAAAG
CAGTTCCCCTGATTCTGTGGATAACCGTATTACCGC
CAGTACCTGTTCAGAAGGAGGCATTTTTTTACTGTC
CAGTTGCCCAGTCATAGCCGAATAGCCTCTCCACCC
TCTTACTGGAGAATCCCGGTCTGCAGGCCGCTCAAT
AACTTACGGGTGGGTCCGACGGAAGCCACTTCGCCG
TAATTGGCGAATGGGACGCGCCCTGTAGCGGCGCAT
TTGTACAGGAGATCCTGCCCCGGCACTTCGCCCAAT
GTCTTTGTCAAGACCGACCTGTCCGGTGCCCTGAAT
CAGTTCCTGCGTTATCCCCTGATTCTGTGGATAACC
GTCTACAGCCCAGCTTGGAGCGAACGACCTACACCG
TGCTTGGTAACAGGATTAGCAGAGCGAGGTATGTAG
TCTTCCCGGCGTCGCGGCCTAGAACAGGATGTATAT
AACTACGACGGCCAGTGAGCGCGCGTAATACGACTC
GATTACATGGGGGATCATGTAACTCGCCTTGATCGT
TTGTAGGCTGCGCAACTGTTGGGAAGGGCGATCGGT
TGCTTGCGCCATCAGATCCTTGGCGGCCAGAAAGCC
TTGTAGGGCACCGGACAGGTCGGTCTTGACAAAAAG
CCCTTCAAGTCAGAGGTGGCGAAACCCGACAGGACT
CCCTTCGGCCATGACTGGGCACAACAGACAATCGGC
CAGTAGGCGATAGAAGGCGATGCGCTGCGAATCGGC
CCCTAGGTAGCTTGCAGTGGGCTTACATGGCGATAG
AACTCCGGCGAACGTGGCGAGAAAGGAAGGGAAGAA
TCTTAGCCCCCGATTTAGAGCTTGACGGGGAAATCC
CAGTAGGCAGCGCGGCTATCGTGGCTGGCCACCACG
CAGTATCAGGGGATAACGCAGGAAAGAACATGTGAG
TCTTAGCTTGACGGGGAAAGCCGGCGAACGTGGCGA
TCTTAGACTGGAGAATCCCGGTCTGCAGGCCGCTCA
TTGTAACCGGGCGCCCCTGCGCTGACAGCCGGAAAA
AACTGACGGGGAAAGCCGGCGAACGTGGCGAGAAAG
TTTACATCCACAAACAGACGATAACGGCTCTCTCTT
TCTTAGGATCTTCACCTAGATCCTTTTAAATTAAAA
GCTTAGACTGGAGAATCCCGGTCTGCAGGCCGCTCA
GATTTGGCGAATGGGACGCGCCCTGTAGCGGCGCAT
GATTTGGCGAGAAAGGAAGGGAAGACAGCGAAAGGA
TTGTAGGCCCGCACCGATCGCCCTTCCCAACAGTTG
TGCTTTGGGCGCTCTTCCGCTTCCTCGCTCACTGAC
CAGTTGCCAGCTGGGGCGCCCTCTGGTAAGGTTGGG
GTCTAGCGAGGTATGTAGGCGGTGCTACAGAGTTCT
TCTTAACAGGATGTATATATCTGACACGTGCCTGGA
TCTTAGACTGGAGAATCCCGGTCTGCAGGCCGCTCA
TAATTCCGCGCAGGACCCGCGCCGGCCGGGCAAATT
TCTTTCATCCATAGTTGCCTGACTCCCCGTCGTGTA
TGCTTGCCCCGGCACTTCGCCCAATAGCAGCCAGTC
TCTTCCCGCGCCTAGACTGGAGAATCCCGGTCTGCA
GGGTACCACATGGTCCTTCTTGAGTTTGTAACAGCT
TCTTACCGCTGCGCCTTATCCGGTAACTATCGTCTT
GTCTATCCACAAACAGACGATAACGGCTCTCTCTTT
GCATTCGTGCGCTCTCCTGTTCCGACCCTGCCGCTT
GGGTTTGCATCGAGCTGGGTAATAAGCGTTGGCAAT
TGCTTCGCCATGTAAGCCCACTGCAAGCTACCTGCT
AACTTCTTTCCTGCGTTATCCCCTGATTCTGTGGAT
CCCTAGAAAGCGCCACGCTTCCCGAAGGGAGAAAGG
GTCTTCCCCTGCGCCATCAGATCCTTGGCGGCAAGA
GCATACAGCCCAGCTTGGAGCGAACGACCTACACCG
GATTAGCTTGACGGGGCAAGCCGGCGAACGTGGCGA
AACTGTTAGATCGGAAGTCGTATGCCGTCATCTTTT
CCCTTGCAGGACCACTTCTGCGCTCGGCCCTTCCGG
TCTTTGGAGAATCCCGGTCTGCAGGCCGCTCAATTG
TGCTACTCGTCAAGAAGGCGATAGAAGGCGATGCGC
GGCTTGCGCCATCAGATCCTTGGCGGCAAGAAAGCC
GCATTGCAGGACCACTTCTGCGCTCGGCCCTTCCGG
GGGTACCAGCGAATACCTGTTCCGTCATAGCGATAA
TCTTCGCGCCTAGACTGGAGAATCCCGGTCTGCAGG
TGCTAGTTGCAGGACCACTTCTGCGCTCGGCCCTTC
TCTTACAGGATGTATATATCTGACACGTGCCTGGAG
CCCTAGCCGGTCTTGTCGATCAGGATGATCTGGACG
TGCTAGGGCCGAGCGCAGAAGTGGTCCTGCAACTTT
CCCTACCGACCTGTCCGGTGCCCTGAATGAACTGCA
CAGTTCGCCTTGATCGTTGGGAACCGGAGCTGAATG
CAGTTGGGGCCAGATGGTAAGCCCTCCCGTATCGTA
GATTTCCGCTTCCTCGCTCACTGACTCGCTGCGCTC
CAGTAGGCCACCACTTCAAGAACTCTGTAGCACCGC
AACTCCGGTAACTATCGTCTTGAGTCCAACCCGGTA
TCTTTGGAGTATCCCGGTCTGCAGGCCGCTCAATTG
GATTCTGCGCTCGGCCCTTCCGGCTGGCTGGTTTAT
CAGTTGGGAACCGGAGCTGAATGAAGCCATACCAAA
TCTTTCCCGGCGTCGCGGCCTAGAACAGGATGTATA
GCATTGCGCTCTCCTGTTCCGACCCTGCCGCTTACC
AACTTCGCGCTTACTTATGTTACCAAGCTCGAAGTT
CCCTAAGCCCTGCAAAGTAAACTGGATGGCTTTCTT
TAATTGCCAGCTGCATTAATGAATCGGCCAACGCGC
GATTCCGGGTTGGACTCAAGACGATAGTTACCGGAT
TTGTAATCGCCTTGCAGCACATCCCCCTTTCGCCAG
GCATTGAATCGGCCAACGCGCGGGGAGAGGCGGTTT
TTGTTGGACAGCAAGCGAACCGGAATTGCCAGCTGG
CAGTTGGTGGTCGAATGGGCAGGTAGCCGGATCAAG
GCATAGTTGCAGGACCACTTCTGCGCTCGGCCCTTC
TGCTACTCGTCAAGAAGGCGATAGAAGGCGATGCGC
CCCTTAGTTAGGCCACCACTTCAAGAACTCTGTAGC
GATTTCTAGGCGCGGGAAGTCACTGTCGTTCATCCT
GCATAGCCAGACTTCCCTTGAGATTCCATTTCCAAC
CAGTAGGCGATGCGCTGCGAATCGGGAGCGGCGATA
CAGTTGGGCGCTCTTCCGCTTCCTCGCTCACTGACT
GATTAGCGGAAAGCGTTTTCTTTTTAATTTACCGGA
CGATAGCTACAAGCGAAGCGTGTCGCGACGCACTCT
GATTAGCTTGACGGGGCAAGCCGGCGAACGTGGCGA
TCTTTCGGCCAACGCGCGGGGAGAGGCGGGTTTTGT
CCCTACCGGCTTCCATCCGAGTACGTGCTCGCTCGA
TCTTTGGCGAATGGGACGCGCCCTGTAGCGGCGCAT
CAGTTGGGAACCGGAGCTGAATGAAGCCATACCAAA
GATTATGGGGGATCATGTAACTCGCCTTGATCGTTG
GATTCGGGTGGGTCCGACGGAAGCCACTTCGCCGAG
GATTTAGCGGTCACGCTGCGCGTAACCACCACACCC
GATTTGCCAGCTGCATTAATGAATCGGCCAACGCGC
GATTTCGGCCAACGCGCGGGGAGAGGCGGGTTTTGG
GATTTCGGGAAGCGTGGCGCTTTCTCATAGCTCACG
CAGTAGGCGCAGCGGTCGGGCTGAACGGGGGGTTCG
GTCTAAGAACTCGCCAAGAAGGCGATAGAAGGCGAT
TGCTTGCTCACATGTTCTTTCCTGCGTTATCCCCTG
CAGTAAGTGCCACCTGATGCGGTGTGAAATACCGCC
GTCTTGCCCCGGCACTTCGCCCAATAGCAGCCAGTC
TAATTGCTGGCGTTTTTCCATAGGCTCCGCCCCCCC
CCCTTCCACAAACAGACGATAACGGCTCTCTCTTTT
TTTACTGTTCTTCTAGTGTAGCCGTAGTTAGGCCAC
GTCTCGCGCGGGGAGAGGCGGGTTTTGTCTTTTTGC
TGCTCCTGACTCCCCGTCGTGTAGATAACTACGATA
AACTTCCGAAGGTAACTGGCTTCAGCAGAGCGCAGA
TGCTCGCCTTGCAGCACATCCCCCTTTCGCCAGCTG
CGATAGACATCTAGGCGCGGGAAGTCACTGTCGTTC
GATTTCGTCTTGAGTCCAACCCGGTAAGACACGACT
GTCTTAATTCAGAAGAACTCGTCAAGAAGGCGATAG
AACTACCTACAGCGTGAGCTATGAGAAAGCGCCACG
GATTAGGCGCCTCGCGGCCCTGCAAGCTGGCGGAAA
CAGTAGTCGGGAAACCTGTCGTGCCAGCTGCATTAA
GTCTAGCGCAGGGGCGCCCGGTTCTTTTTGTCAAGA
TTGTTCCGGTTCGCTTGCTGTCCATAAAACCGCCCA
GTCTTGCCCCGGCACTTCGCCCAATAGCAGCCAGTC
GCATCGGGGGGTTCGTGCACACAGCCCAGCTTGGAG
CCTTAGGGCTTCCCAACCTTACCAGAGGGCGCCCCA
TGCTTGCGTTGCGCTCACTGCCCGCTTTCCAGTCGG
AATTAGCTCCCTCGTGCGCTCTCCTGTTCCGACCCT
AACTTGCGCAGCCTGAATGGCGAATGGGACGCGCCC
GCATTACACTTTATGCTTCCGGCTCGTATGTTGTGT
TCTTTCCCGCGCCTAGACTGGAGAATCCCGGTCTGC
GATTAGCGGAAAGCGTTTTCTTTTTAATTTACCGGA
TTGTGGCTTTCTTGCCGCCAAGGATCTGATGGCGCA
GTCTTGCAGGGCTTCCCAACCTTACCAGAGGGCGCC
GATTTGGCGAATGGGACGCGCCCTGTAGCGGCGCAT
ATATAAGTAGTTCGCCAGTTAATAGTTTGCGCAACG
GGGTATCGAGCTGGGTAATAAGCGTTGGCAATTTAA
CAGTAGTCCGCAGAAACGGTGCTGACCCCGGATGAA
GATTAGTTTGGAACAAGAGTCCACTATTAAAGAACG
AACTGTTAGATCGGAAGGCGTATGCCGTCTTCTTCT
TGCTAGCACTGGGGCCAGATGGTAAGCCCTCCCGTA
TCTTAGCGAAAGGAGCAGGCGCTAGGGCGCTGGCAA
TGCTTGCTCACATGTTCTTTCCTGCGTTATCCCCTG
GATTTTCATGTTTATTTTAAGTGATTTTTTCTCTGA
CCCTTGCGTTATCCCCTGATTCTGTGGATAACCGTA
TTGTAGGTCGTTCGCTCCAAGCTGGGCTGTGTGCAC
TCTTTACACCGAACTGAGATACCTACAGCGTGAGCT
TTGTTCCGGCTACCTGCCCATTCGACCCCCAAGCGA
TCTTTGGCGAATGGGACGCGCCCTGTAGCGGCGCAT
GATTTCCGGTAACTATCGTCTTGAGTCCAACCCGGT
TTGTCGGGGATGAAAGCTGGCGCATGATGACCACCG
TGCTTCCCCTGCGCCATCAGATCCTTGGCGGCAAGA
GATTTCCGCCTCCATCCAGTCTATTAATTGTTGCCG
TTGTAGGGCACCGGACAGGTCGGTCTTGACAAAAAG
TCTTAGCTCCTTCGGTCCTCCGATCGTTGTCAGAAG
GATTTTGCGCAGCCTGCATGGCGAATGGGACGCGCC
TGCTTCCGCCTCCATCCAGTCTATTAATTGTTGCCG
TGCTCGCCTTGCAGCACATCCCCCTTTCGCCAGCTG
TCTTACGGGGAAAGCCGGCGAACGTGGCGAGAAAGG
GTCTACGATAACGGCTCTCTCTTTTATAGGTGTAAA
AACTACGACTTATCGCCACTGGCAGCAGCCACTTGT
GTCTAGCTAGACTGGGCGGTTTTATGGACAGCAAGC
GTCTCGCCTTGATCGTTGGGAACCGGAGCTGAATGA
CAGTAGGACCACTTCTGCGCTCGGCCCTTCCGGCTG
TAATTGACTTCCCGCGCCTAGAGATAACCGTATTAC
TCTTTAGACTGGAGAATCCCGGTCTGCAGGCCGCTC
GATTTCTCCCTTCGGGAAGCGTGGCGCTTTCTCATA
TGCTCGCAGGGGCGCCCGGTTCTTTTTGTCAAGACC
CCCTTCAATTCGCCCTATAGTGAGTCGTATTACAAT
TTGTACCTTAAACTGCCGTACGTATAGGCTGCGCAA
TCTTAGCTTGACGGGGAAAGCCGGCGAACGTGGCGA
GTCTTACGAGCCGGAAGCATAAAGTGTAAAGCCTGG
GGGTACGATTCATTGGCACCATGCCGTGGGTTTCAA
TCTTTCCGGCTGGCTGGTTTATTGCTGATAAATCTG
GGGTTTCTCTCTATCCCATTCTCTCATCAATTGAGT
AACTTGGCGAATGGGACGCGCCCTGTAGCGGCGCAT
TGCTTGTCCGGTGCCCTGAATGAACTGCAAGACGAG
CCCTAAAGCCATCCAGTTTACTTTGCAGGGCTTCCC
CAGTTCCCCGCGCGTTGGCCGATTCATTAATGCAGC
TCTTAGACTGGAGAATCCCGGTCTGCAGGCCGCTCA
TCTTAGGCCCGCACCGATCGCCCTTCCCAACAGTTG
TTGTACAACATGGGGGATCATGTAACTCGCCTTGAT
CAGTTGAAGCCAGTTACCTTCGGAAAAAGAGTTGGT
ATATAGCTTGACGGGGAAAGCCGGCGAACGTGGCGA
ATATTGGCGAATGGGACGCGCCCTGTAGCGGCGCAT
GCATAGGCGCAGCGGTCGGGCTGAACGGGGGGTTCG
TCTTTACCGCTCGCCGCAGCCGAACGACCGAGCGCA
GTCTTCAATTCGCCCTATAGTGAGTCGTATTACAAT
TTGTTGCGTAAGGAGAAAATACCGCATCAGGAAATT
CCCTAGCAGGTAGCTTGCAGTGGGCTTACATGGCGA
GCATTCAGCTCACTCAAAGGCGGTAATACGGTTATC
CCCTACCCCCGCATTGAGTAACGTACTGACCACGTC
GTCTTCGGGCTGAACGGGGGGTTCGTGCACACAGCC
AACTTGAATGGCGAATGGGACGCGCCCTGTAGCGGC
CCCTTGTTCTTCTAGTGTAGCCGTAGTTAGGCCACC
CAGTAGGCCCGCACCGATCGCCCTTCCCAACAGTTG
TGCTCGGCTGGCGCGAGCCCCTGATGCTCTTCGTCC
GCATACAAAAATCGACGCTCAAGTCAGAGGTGGCGA
CCCTTACCAAATACTGTTCTTCTAGTGTAGCCGTAG
GTCTTCCACAAACAGACGATAACGGCTCTCTCTTTT
CCCTTCGCCACTGGCAGCAGCCACTGGTAACAGGAT
TCTTAGCGGATAACAATTTCACACAGGAAACAGCTA
TTGTAGGGCACCGGACAGGTCGGTCTTGACAAAACG
GGCTTCCCCTGCGCCATCAGATCATTGGCGGCAAGA
CAGTACCAAGTCATTCTGAGAATAGTGTATGCGGCG
TTGTTCACGACGAGATCCTCGCCGTCGGGCATGCTC
GCTACTTTCTCGGCAGGAGCAAGGTGAGATGACAGG
CCCTTGGCCGGCTGGGTGTGGCGGACCGCTATCAGG
AACTAGAGCGAGGTATGTAGGCGGTGCTACAGAGTT
ACGTTGCCTGACTCCCCGTCGTGTAGATAACTACGA
GTCTTCGACTGTGGCCGGCTGGGTGTGGCGGACCCC
TTGTTGGCCGGCTGGGTGTGGCGGACCGCGATCAGG
CCCTTTCCGAAGGTAACTGGCTTCAGCAGAGCGCAG
GATTTCGTTGGGAACCGGAGCTGAATGAAGCCATAC
TGCTAGGCTATTCGGCTATGACTGGGCACAACAGAC
TGCTCGCAGGGGCGCCCGGTTCTTTTTGTCAAGACC
TCTTAGACTGGAGAATCCCGGTCTGCAGGCCGCTCA
CAGTTTCCTGCGTTATCCCCTGATTCTGTGGATAAC
TCTTAGCTTGACGGGGAAAGCCGGCGAACGTGGCGG
GCATAGCGCGGCGGGTGTGGTGGGTACGCGGCGCCG
GTCTTGAATCGGCCAACGCGCGGGGAGAGGCGGGTT
CCCTAAAGCCATCCAGTTTACTTTGCAGGGCTTCCC
GGCTTGTCCGGTGCCCTGAATGAACTGCAAGACGAG
TAATAGTTCGCCAGTTAATAGTTTGCGCAACGTTGT
TCTTCGCGGCCTAGAACAGGATGTATATATCTGACA
TGCTATCTCAGCGATCTGTCTATTTCGTTCATCCAT
TTGTTGTGGCCGGCTGGGTGTGGCGGACCGCTATCA
CAGTTGCTCACATGTTCTTTCCTGCGTTATCCCCTG
TCTTAGGGCGCGTCCCATTCGCCATTCAGGCTGCGC
TATCGTCTTGAGTCCAACCCGGTAAGACACGACTTA
AACTAGGCGGTAATACGGTTATCCACAGAATCAGGG
GTCTTGCCCGCTTTCCAGTCGGGAAACCTGTCGTGC
GCATTGCGCAGCCTGAATGGCGAATGGGACGCGCCC
TAATTGCGTAAGGAGAAAATACCGCATCAGGCGCTC
CCCTTGGCGAACTACTTACTCTAGCTTCCCGGCAAC
ATATTGGCTTCAGCAGAGCGCAGATACCAAATACTG
AACTTCCGCCTCCATCCAGTCTATTAATTGTTGCCG
CCCTTCCTGCGTTATCCCCTGATTCTGTGGATAACC
GCATACAAAAATCGACGCTCAAGTCCGAGGTGGCGA
TCTTTCCCGCGCCTAGACTGGAGAATCCCGGTCTGC
TCTTAACAGGATGTATATATCTGACACGTGCCTGGA
TCTTACAGGATGTATATATCTGACACGTGCCTGGAG
GGGTGTCTGTAAGCGGATGCCGGGAGCAGACAAGCC
TCTTACAGGATGTATATATCTGACACGTGCCTGGAG
CAGTTGATCAGAGCTTGATCCCCTGCGCCATCAGAT
TGCTAGCAGGTAGCTTGCAGTGGGCTTACAGGGCGA
CCCTAAGCGTTAATAATTCAGAAGAACTCGTCAAGA
GTCTAGAGGCCCGCACCGATCGCCCTTCCCAACAGT
AACTACGGGGAAAGCCGGCGAACGTGGCGAGAAAGG
TCTTAGAAGATCGGAAGTCGTATGCCGTCTTCTTCT
TTGTAGCAAGGTGAGATGACAGGAGATCCTGCCCCG
GGGTACGGCAACCCGTGGTCGGCTTACGGCGGGGGT
TCTTAGAACTTTAAAAGTGCTCATCATTGGAAAACG
TCTTTGCAGGACCACTTCTGCGCTCGGCCCTTCCGG
TAATAGCGCCACGCTTCCCGAAGGGAGAAAGGCGGA
CGATCGGGGGGTTCGTGCACACAGCCCAGCTTGGAG
CTTACTCCCCGTCGTGTAGATAACTACGATACGGGA
GGGTAGCTTGAATGGCGAATGGCGCTTTGCCTGGTT
CAGTACCCAACTTAATCGCCTTGCAGCACATCCCCC
AACTCGCCAAGCGCGCAATTAACCCTCACTAAAGGG
TTGTTGGCCGGCTGGGTGTGGCGGACCGCTATCAGG
TTTACTCGTCAAGAAGGCGATAGAAGGCGATGCGCT
TTGTAAAAGAGAGAGCCGTTATCGTCTGTTTGTGGA
CGATAACGGGGGGTTCGTGCACACAGCCCAGCTTGG
ATATACAGTTGCGCAGCCTGAATGGCGAATGGGACG
AACTAGCTTGACGGGGAAAGCTGGCGAACGTGGCGA
GTCTTGGCGGACCGCTATCAGGACATAGCGTTGGCT
TCTTAGCGGTCGGGCTGAACGGGGGGTTCGTGCACA
.GGTTGTTCTTTCCTGCGTTATCCCCTGCTTCTGGG
GATCTCTTCCGATCTGATTTCGCCCTTCCCAACAGT
AACTTACCAAGCTCGAAGTTATTGTACTCGCGATGG
TCTTACAGGATGTATATATCTGACACGTGCCTGGAG
ATATAGAATCAGGGGATAACGCAGGAAAGAACATGT
AACTACGGGGAAAGCCGGCGAACGTGGCGAGAAAGG
GATTCGCTCGCAACCGGAAAAATCGTGAAGCGTGGG
TTGTATCTCATGCCTGACATTTATATTCCCCAGAAC
GATTCGGCCAACGCGCGGGGAGAGGCGGTTTTTGTT
GATTTCTTTCCTGCGTTATCCCCTGATTCTGTGGAT
TTGTTCGTTGGGAACCGGAGCTGAATGAAGCCATAC
GGGTATCAAGATCTTCGTTAGTTAGTACAACTTTGT
AACTACGACTTATCGCCACTGGCAGCAGCCACTGGT
TGCTATTTTTGAAATAAAAACTGAAAAAAAAGACAA
GGGTTGTACGCGCGCGTGGATGAAGACCAGCCCTTC
GCATTGCGCAGCCTGAATGGCGAATGGGACGCGCCC
TCTTTGCTCACATGTTCTTTCCTGCGTTATCCCCTG
TCTTAGAACAGGCTGTATATATCTGACACGTGCCTG
TCTTACAGGATGTATATATCTGACACGTGCCTGGAG
ACGTTGGTGAAGACGTTGAGCTTCCGGCTTCGCCCC
TGCTAGAAAGCGCCACGCTTCCCGAAGGGAGAAAGG
GATTTCCGCCTCCATCCAGTCTATTAATTGTTGCCG
TAATTGACGGGGAAAGCCGGCGAACGTGGCGAGAAA
GATTTATTTTAAGTGATTTTTTCTCTGAAACGACCT
CCCTCTGCAAGACGAGGCAGCGCGGCTATCGTGGCT
AACTTTGCCCGGCGTCCATACGGGATAATACCGCGC
TCTTACAGGATGTATATATCTGACACGTGCCTGGAG
CGATCGCTGCGAGACCACGCATCTTCTAGGCCGCGA
TCTTTGGAGAATCCCGGTCTGCAGGCCGCTCAATTG
GATTAAGTTGGGTAACGCCAGGGTTTTCCCAGTCAC
GATTACGACGGCCAGTGAGCGCGCGTAATACGACTC
GATTTAGGGCTTGATTGGCTGCCGGGATCGAGTAAA
GATTTAACCACCACACCCGCCGCGCTTAATGCGCCG
TGCTTGGGCGCTCTTCCGCTTCCTCGCTCACTGACT
TAATACGCTTTCCGCTCAACTGGTAAAAGCACTCCA
GTCTTGCACGAACCCCCCGTTCAGCCCGACCGCTGC
TCTTAACAGGATGTATATATCTGACACGTGCCTGGA
TAATAGAGGTGGCGAAACCCGACAGGACTATAAAGA
GATTAGCCGGCGAACGTGGCGAGAAAGGAAGGGAAG
CAGTAGCCAGTCCGCAGAAACGGTGCTGACCCCGGA
GTCTAGCCGGTGAGCGTGGGTCTCGCGGTATCATTG
TCTTTCGGGTTTCGCCACCTCTGACTTGAGCGTCGA
TGCTAGACCGACCTGTCCGGTGCCCTGAATGAACTG
CGATTTGAAATAAAAACTGAAAAAAAAGACATCTAG
CACTACGGGGAAAGCCGTCGAACGTGGCGAGAAAGG
TCTTTAGACTGGAGAATCCCGGTCTGCAGGCCGCTC
CCCTTGGAGCGAACGACCTACACCGAACTGAGATAC
TTGTTGCGCTGACAGCCGGAACACGGCGGCATCAGA
AACTACGACTTATCGCCACTGGCAGCAGCCACTGGT
GTCTTACATCCACAAACAGACGATAACGGCTCTCTC
GTCTAGTCTATTAATTGTTGCCGGGAAGCTAGAGTA
GCATACGCGCGCTCACTGGCCGTCGTTTTACAACCT
GCATTGGGCGCTCTTCCGCTTCCTCGCTCACTGACT
GTCTTGCCTGACCCCCCGTCGTGTAGATAACTACGA
GATTTCGGCCAACGCGCGGGGAGAGGCGGTTTGTTT
GGGTGCTCTGATGCCGCATAGTTAAGCCAGCCCCGA
CAGTTCGACAAGACCGGCTTCCATCCGAGTACGTGC
CGATTGATCTTCACCGGTCTCTAGAGCGGCCGCCAC
TTGTACCCAACTTAATCGCCTTGCAGCACATCCCCC
GATTACCGCTCGCCGCAGCCGAACGACCGAGCGCAG
GATTAGGCGGATAAAGTTGCAGGACCACTTCTGCGC
TTGTCACTGGCCGTCGTTTTATAACGTCGTGACTGG
GATTAGACCCACGCTCACCGGCTCCAGATTTATCAG
GATTTGCACAACATGGGGGATCATGTAACTCGCCTC
GATTCTATAAAGATACCAGGCGTTTCCCCCTGGAAG
TTGTAGCTCCCTCGTGCGCTCTCCTGTTCCGACCCT
TTGTACACCGAACTGAGATACCTACAGCGTGAGCTA
GTCTACTGTTCTTCTAGTGTAGCCGTAGTTAGGCCA
CAGTTCACTGGCCGTCGTTTTACAACGTCGTGACTG
TCTTAGAACAGGATGTCTATATCTGACACGTGCCTG
ACGTTCGGCCAACGCGCGGGGAGAGGCGGGTTTTGT
GTCTTAGGCTGCGCAACTGTTGGGAAGGGCGATCGG
TCTTAGACTGGAGAATCCCGGTCTGCAGCCCGCTCA
GATTTTGCTCACATGTTCTTTCCTGCGTTATCCCCT
GATTTAACCACCACACCCGCCGCGCTTAATGCTCCG
TCTTACGGTTATCCACAGAATCAGGGGATAACGCAG
TAATTGAGTCCAACCCGGTAAGACACGACTTATCGC
GATTTGGTTTGTTTGCCGGATCAAGAGCTACCAACT
CCCTTCGCCAGTTAATAGTTTGCGCAACGTTGTTGC
GATTTTCCTGCGTTATCCCCTGATTCTGTGGATAAC
GATTTGACTCCCCGTCGTGTAGATAACTACGATACG
TGCTTCGCCACCTCTGACTTGAGCGTCGATTTTTGT
GGGTCCCCTGATTCTGTGGATAACCGTATTACCGCC
AACTCGAGCCGGAAGCATAAAGTGTAAAGCCTGGGG
GATTTAGCTCACTCATTAGGCACCCCAGGCTTTACA
TGCTTGGGCGCTCTTCCTCTTCCTCGCTCACTGACT
GTCTAAGACCGACCTGTCCGGTGCCCTGAATGAACT
GGGTTCGCCTTGATCGCTGGGAACCGGAGCTGAATG
TTGTAGTTAGGCCACCACTTCAAGAACTCTGTAGCA
GCATAAGGGCGAAAAACCGTCTATCAGGGCGATGGC
GCATTCCCTCGTGCGCTCTCCTGTTCCGACCCTGCC
GATTACTATCGTCTTGAGTCCAACCCGGTAAGACAC
GATTAACGCTTTCCGCTCAACTGGTAAAAGCACTCC
GATTAGCCGGCGAACGTGGCGCGCAAGGAAGGGAAG
TCTTAGACTGGAGAATCCCGGTCTGCAGGCCGCTCA
CCCTTCCCCGGCGTGTAGATAACTACGATACGCGAG
TCTTTGCGTCGCGACACGCTTCGCTTGTAGCTTTCT
GATTACTCGCCTTGATCGTTGGGAACCGGAGCTGAA
GTCTTCACTGGCCGTCGTTTTACAACCTCGTGCCTG
GTCTAGGTAGCTTGCAGTGGGCTTACATGGCGATAG
CAGTAACTCGCCTTGATCGTTGGGAACCGGAGCTGA
CCCTTGCGTGCAATCCATCTTGTTCAATCATGCGAA
GTCTAGCCGTAGTTAGGCCACCACTTCAAGAACTCT
GATTTCCGGTGGCCTGCGGAGTCCGGTCCGCCCCAC
TTGTTACCGGGTTGGACTCAAGACGATAGTTACCGG
TAATTGTAACTCGCCTTGATCGTTGGGAACCGGAGC
GGGTTGTGGAGCGCCGAAATCCCGAATCTCTATCGT
CAGTTCAGCGTTCGATGCATCTGCGTAACCACGCTG
CCCTTCCCCTGATTCTGTGGATAACCGTATTACCGC
GATTTGCACAACATGGGGGATCATGTAACTCGCCTT
GTCTTAGGCTGCGCAACTGTTGGGACGGGCGATCGG
GTCTATGGCCGCTTTTCTGGATTCATCGACTGTGGC
GATTAGAGTCCACTATTAAAGAACGTGGACTCCAAC
CAGTTGGCCTTTTGCTCACATGTTCTTTCCTGCGTT
TCTTTGGCGAGAAAGGAAGGGAAGAAAGCGAAAGGA
TCTTACAGGATGTATATATCTGACACGTGCCTGGAG
GATTTCGCCACTGGCAGCAGCCACTGGTAACAGGAT
TTGTTGAGATGACAGGAGATCCTGCCCCGGCACTTC
CGATCCCCACTTCGCGCTTACTTATGTTACCAAGCT
GATTAAAAAGAAAACGCTTTCCGCTCAACTGGTAAA
GATTCAAATATGTATCCGCTCATGAGACAATAACCC
TCTTACAGGATGTATATATCTGACACGTGCCTGGAG
GCATACGGTTGGAAATGGAATCTCAAGGGAAGTCTG
GTCTACCTACAGCGTGAGCTATGAGAAAGCGCCACG
GGGTCCCCTGATTCTGTGGATACCCGTCTTACCGCC
TGCTACTTTCTCGGCAGGAGCAAGGTGAGATGACAG
TTGTCCTGTCGGGTTTCGCCACCTCTGACTTGAGCG
CAGTTGGCCTTTTGCTGGCCTTTTGCTCACATGTTC
AACTTCGGACCCACCCGTATATACATCGCGCGTCTG
GCATTGAGTAAACTTGGTCTGACAGTTACCAATGCT
TTGTACTCCCCGTCGTGTAGATAACTACGATACGGG
CAGTTGGCCGCTTTTCTGGATTCATCGACTGTGGCC
CAGTTGGAGAGCAAGAGCATGGATCCATTGAGTTCA
AACTATCCGCCTCCATCCAGTCTATTAATTGTTGCC
CCCTAGCCGTAGTTAGGCCACCACTTCAAGAACTCT
TCTTAGACTGGAGAATCCCGGTCTGCAGGCCGCTCA
CAGTTCCGCCTCCATCCAGTCTATTAATTGTTGCCG
TCTTTCCCGCGCCTAGACTGGAGAATCCCGGTCTGC
GATTTCCGCCTTTCTCCCTTCGGGAAGCGTGGCGCT
TGCTTCCCCCTTTCGCCAGCTGGCGTAATAGCGAAG
TCTTTGGAGAATCCCGGCCTGCAGGCCGCGCAATTG
GTCTTCACATTAATTGCGTTGCGCTCACTGCCCGCT
GTCTTCCACAAACAGACGATAACGGCTCTCTCTTTT
CCCTTGGGGCGGCGTTGAGCGTTTATGGGCGCGGCT
GATTGGAATCTCAAGGGAAGTCTGGCTCAAGTAGCC
TGCTTGCAACTTTATCCGCCTCCATCCAGTCTATTA
GTCTTCACTGGCCGGCGTTTTACCACGTCGTGACTG
ATATTGGGCGCTCTTCCGCTTCCTCGCTCACTGACA
TTGTTCCAGTCGGGAAACCTGTCGTGCCAGCTGCAT
GCATTCTTCTAGTGTAGCCGTAGTTAGGCCACCACT
GATTTAGGCTCCGCCCCCCTGACGAGCATCACAAAA
ACGTAGGGAAAACGCAAGCGCAAAGAGAAAGCAGGT
TTGTACGGTTATCCACAGAATCAGGGGATAACGCAG
GTCTTGGCCGGCTGGGTGTGGCGGACCCCCATCAGG
TCTTCCCGCGCCTAGACTGGAGAATCCCGGTCTGCA
AACTTGCGTATTGGGCGCTCTTCCGCTTCCTCGCTC
CCCTTGCCGTACGTATAGGCTGCGCAACTGTTGGGA
CCCTTGCAGGGCTTCCCAACCTTACCAGAGGGCGCC
TAATAATGGAATCTCAAGGGAAGTCTGGCTCAAGTA
TAATACGCCATCGCGAGTACAATAACTTCGAGCTTG
CCCTACCAGAGGGCGCCCCAGCTGGCAATTCCGGTT
TCTTAGCTTGACGGGGAAAGCCGGCGAACGTGGCGA
AACTAGTCCAACCCGGTAAGACACGACTTATCGCCA
GGGTTCGGCGGAATTCCAACTGAGCGCCGGTCGCTA
TGCTAGCGATCTGTCTATTTCGTTCATCCATAGTTG
CAGTAGCGTTGGCTACCCGTGATATTGCTGAAGAGC
TGCTAGAAGGCGATGCGCTGCGAATCGGGAGCGGCG
GATTTCGGCCAACGCGCGGGGAGAGGCGGTTTGCCT
TGCTAGCGCCACGCTTCCCGAAGGGAGAAAGGCGGA
TCTTAGAAGATCGGAAGTCGTATGCCGTCTTCTTCT
TTTTAGTCCCTTTAGTGAGGGTTAATTCTGAGCTTG
TGCTACTGTGGCCGGCTGGGTGTGGCGGACCGCTAT
CAGTAGCGTTAATAATTCAGAAGAACTCGTCAAGAA
TCTTTAGACTGGAGAATCCCGGTCTGCAGGCCGCTC
CGATTGCAGGACCACTTCTGCGCTCGGCCCTTCCGG
GATTACCAAATACTGTTCTTCTAGTGTAGCCGTAGT
TCTTAGAGTTCTTGAAGTGGTGGCCTAACTACGGCT
CCCTCGTCTTGAGTCCAACCCGGTAAGACACGACTT
TCTTTAGACTGGAGAATCCCGGTCTGCAGGCCGCTC
GGGTTGACGGTGAAAACCTCTGACACATGCAGCTCC
CCCTTGCCGGGAAGCTAGAGTAAGTAGTTCGCCAGT
TTGTAAGCGTTAATAATTCAGAAGAACTCGTCAAGA
TCTTCCTGAATGGCGAATGGGACGCGCCCTGTAGCG
TTGTTGGAAGCTCCCTCGTGCGCTCTCCTGTTCCGA
CAGTTCACCAGTCACAGAAAAGCATCTTACGGATGG
CAGTACCGCATCAGGAAATTGTAAGCGTTAATAACT
CCCTAGAAAGCAGGTAGCTTGCAGTGCGCTTACATG
GATTTACCGGGTTGGACTCAAGACGATAGTTACCGG
CAGTAGGCGGATAAAGTTGCAGGACCACTTCTGCGC
TGCTAGAAAAATAAACAAATAGGGGTTCCGCGCACA
GTCTACAGGAGATCCTGCCCCGGCACGCCGCCCAAT
GCATTAGGCCACCACTTCAAGAACTCTGCAGCACCG
TCTTTCCGATCGTTGTCAGAAGTAAGTTGGCCGCAG
TCTTTGCTCATCATTGGAAAACGTTCTTCGGGGCGA
TAATAGGATGAACGACAGTGACTTCCCGCGCCTAGA
[truncated: 93,083,417 more chars]
